# Supplementary material for: Single-nucleus and single-cell transcriptomes compared in matched cortical cell types
Source: PLoS One. 2018 Dec 26;13(12):e0209648. doi: 10.1371/journal.pone.0209648 (PMC6306246; doi:10.1371/journal.pone.0209648)
Supplement: S1 Table — (XLSX) [file pone.0209648.s006.xlsx]

## Sheet: S1_Table
gene	cell_log2cpm	nuc_log2cpm	nuc_prop_gt1	cell_prop_gt1	cell_nuc_prop_diff
0610005C13RIK	2.29481	3.56662	0.0453564	0.105832	0.0604752
0610006L08RIK	1.19349	1	0.0172786	0.0259179	0.00863931
0610007P14RIK	5.58037	5.52772	0.509719	0.978402	0.468683
0610009B22RIK	5.19892	5.26913	0.222462	0.766739	0.544276
0610009E02RIK	2.71423	3.63927	0.142549	0.300216	0.157667
0610009L18RIK	3.12239	4.50085	0.0604752	0.341253	0.280778
0610010B08RIK	1	1	0.00215983	0.00431965	0.00215983
0610010F05RIK	6.51624	6.75723	0.935205	0.99568	0.0604752
0610010K14RIK	4.68657	4.81206	0.228942	0.87041	0.641469
0610011F06RIK	5.0944	5.69891	0.529158	0.894168	0.365011
0610012G03RIK	5.92855	5.49225	0.490281	0.974082	0.483801
0610025J13RIK	2.76276	2.08496	0.00431965	0.0107991	0.00647948
0610030E20RIK	3.85895	4.7768	0.481641	0.788337	0.306695
0610031O16RIK	0	0	0	0	0
0610037L13RIK	5.51271	5.64915	0.693305	0.937365	0.24406
0610038B21RIK	1.97148	3.06508	0.159827	0.365011	0.205184
0610039H22RIK	2.73032	3.57558	0.12311	0.161987	0.0388769
0610039K10RIK	2.9289	2.57079	0.4946	0.609071	0.114471
0610040B10RIK	3.31168	5.09617	0.103672	0.336933	0.233261
0610040F04RIK	3.20369	3.91334	0.25054	0.574514	0.323974
0610040J01RIK	4.0315	4.81404	0.24838	0.345572	0.0971922
0610043K17RIK	2.97006	3.60906	0.334773	0.514039	0.179266
1010001N08RIK	1	1	0.012959	0.062635	0.049676
1100001I12RIK	1	0	0	0.00215983	0.00215983
1110002J07RIK	2.90776	3.55745	0.0323974	0.112311	0.0799136
1110002L01RIK	5.83039	4.91613	0.708423	0.99568	0.287257
1110002O04RIK	3.80566	4.96863	0.0583153	0.164147	0.105832
1110004E09RIK	5.09477	4.61996	0.211663	0.928726	0.717063
1110004F10RIK	7.07052	5.89025	0.596112	0.99568	0.399568
1110006O24RIK	2.7687	4.00094	0.0259179	0.0712743	0.0453564
1110007C09RIK	3.18676	4.15361	0.151188	0.334773	0.183585
1110008P14RIK	8.24904	6.30265	0.833693	1	0.166307
1110015O18RIK	2.35022	1	0.00215983	0.00431965	0.00215983
1110017D15RIK	3.44203	4.40639	0.215983	0.390929	0.174946
1110018N20RIK	4.1327	4.87574	0.440605	0.784017	0.343413
1110019D14RIK	3.72558	4.73245	0.12527	0.349892	0.224622
1110020A21RIK	2.92223	3.73409	0.0712743	0.228942	0.157667
1110025L11RIK	0	0	0	0	0
1110028F11RIK	1.33333	6.30378	0.00215983	0.00647948	0.00431965
1110028F18RIK	1	1.5	0.00431965	0.00215983	-0.00215983
1110032A03RIK	5.40362	5.97348	0.339093	0.87257	0.533477
1110032F04RIK	4.14698	4.19308	0.114471	0.548596	0.434125
1110034G24RIK	3.98862	4.54805	0.237581	0.671706	0.434125
1110036E04RIK	1	0	0	0.00863931	0.00863931
1110037F02RIK	5.7038	5.9295	0.796976	0.969762	0.172786
1110038B12RIK	3.75769	4.42129	0.241901	0.658747	0.416847
1110038F14RIK	4.54225	4.98688	0.559395	0.920086	0.360691
1110046J04RIK	3.64249	4.60171	0.209503	0.539957	0.330454
1110051M20RIK	7.75887	7.42773	0.971922	1	0.0280778
1110054M08RIK	2.36399	1.94765	0.0410367	0.136069	0.0950324
1110057K04RIK	5.33566	5.57884	0.613391	0.885529	0.272138
1110057P08RIK	0	0	0	0	0
1110058D11RIK	1.56842	1.90138	0.0259179	0.0345572	0.00863931
1110059E24RIK	4.97268	5.06594	0.300216	0.801296	0.50108
1110059G10RIK	4.51667	5.20345	0.222462	0.87041	0.647948
1110065P20RIK	4.61189	4.51234	0.24838	0.825054	0.576674
1190002F15RIK	1.14409	5.16993	0.00215983	0.0237581	0.0215983
1190002N15RIK	4.91153	5.52867	0.334773	0.682505	0.347732
1190003K10RIK	3.35994	3.22093	0.0215983	0.0431965	0.0215983
1190005I06RIK	2.52963	3.48321	0.0604752	0.231102	0.170626
1190007I07RIK	4.08352	4.54996	0.224622	0.74946	0.524838
1190028D05RIK	1	1	0.00647948	0.0237581	0.0172786
1200014J11RIK	4.28276	4.7288	0.477322	0.758099	0.280778
1300002E11RIK	3.76613	4.7413	0.257019	0.615551	0.358531
1300017J02RIK	2.34051	4.16882	0.0107991	0.0280778	0.0172786
1500002F19RIK	2.82065	4.10677	0.194384	0.611231	0.416847
1500004A13RIK	4.07636	3.80987	0.529158	0.894168	0.365011
1500009C09RIK	4.10654	4.63698	0.12743	0.829374	0.701944
1500009L16RIK	4.4551	5.3272	0.159827	0.634989	0.475162
1500011B03RIK	7.11771	6.20371	0.593952	1	0.406048
1500011K16RIK	5.19155	4.77196	0.24406	0.943844	0.699784
1500012F01RIK	4.26999	4.99991	0.555076	0.896328	0.341253
1500012K07RIK	1.81447	1.96982	0.136069	0.315335	0.179266
1500015A07RIK	3.91714	5.725	0.190065	0.49676	0.306695
1500015L24RIK	2.97104	5.5758	0.00647948	0.00863931	0.00215983
1500015O10RIK	3.59328	4.86999	0.0388769	0.0820734	0.0431965
1500017E21RIK	4.21113	5.088	0.451404	0.734341	0.282937
1500026H17RIK	3.97301	4.75366	0.343413	0.676026	0.332613
1500035N22RIK	3.86425	4.63754	0.12095	0.321814	0.200864
1520401A03RIK	1.80932	2.26283	0.0367171	0.155508	0.11879
1600002D24RIK	1.62392	1.12192	0.0280778	0.0367171	0.00863931
1600002H07RIK	3.36264	4.49264	0.181425	0.539957	0.358531
1600002K03RIK	2.72043	2.44028	0.544276	0.792657	0.24838
1600010M07RIK	1.67066	3.64946	0.00647948	0.0237581	0.0172786
1600012H06RIK	4.30655	5.42999	0.343413	0.816415	0.473002
1600014C10RIK	4.06365	4.74684	0.194384	0.723542	0.529158
1600014C23RIK	1.47672	4.52356	0.00215983	0.00863931	0.00647948
1600015I10RIK	0	0	0	0	0
1600019K03RIK	0	0	0	0	0
1600020E01RIK	3.91282	4.00522	0.645788	0.863931	0.218143
1600023N17RIK	3.70505	5.23283	0.0151188	0.0820734	0.0669546
1600027J07RIK	1.58496	0	0	0.00215983	0.00215983
1600029I14RIK	1.27124	0	0	0.0172786	0.0172786
1600029O15RIK	3.34758	5.68329	0.0259179	0.0885529	0.062635
1700001C02RIK	1	1	0.00215983	0.00215983	0
1700001C19RIK	2.34808	1.89624	0.00863931	0.00863931	0
1700001D01RIK	2.74487	4.15668	0.0410367	0.0863931	0.0453564
1700001F09RIK	1.5	2.3023	0.00647948	0.00431965	-0.00215983
1700001G01RIK	1	1	0.0215983	0.0323974	0.0107991
1700001G11RIK	1.56101	1.7241	0.455724	0.492441	0.0367171
1700001G17RIK	2.78479	4.26717	0.012959	0.0345572	0.0215983
1700001J03RIK	2.29248	3.90529	0.012959	0.00431965	-0.00863931
1700001J11RIK	1	0	0	0.00215983	0.00215983
1700001K19RIK	2.72463	4.09249	0.155508	0.343413	0.187905
1700001K23RIK	3.52151	4.81916	0.0215983	0.0237581	0.00215983
1700001L05RIK	3.27951	4.89328	0.0345572	0.207343	0.172786
1700001L19RIK	4.53918	4.98814	0.25054	0.773218	0.522678
1700001O22RIK	3.96435	5.05297	0.196544	0.397408	0.200864
1700001P01RIK	2.90613	4.03417	0.0345572	0.0950324	0.0604752
1700003C15RIK	1.14624	0	0	0.00863931	0.00863931
1700003D09RIK	2.50367	2.92388	0.0842333	0.488121	0.403888
1700003E16RIK	3.62205	4.75936	0.110151	0.529158	0.419006
1700003F12RIK	1.97843	2.0931	0.0215983	0.0604752	0.0388769
1700003G13RIK	0	0	0	0	0
1700003G18RIK	3.08143	3.87548	0.0410367	0.12095	0.0799136
1700003H04RIK	1	1.29248	0.00431965	0.00431965	0
1700003I22RIK	0	0	0	0	0
1700003L19RIK	3.38314	4.11132	0.0107991	0.0280778	0.0172786
1700003M02RIK	2.97428	3.97492	0.0647948	0.153348	0.0885529
1700003M07RIK	2.79598	5.13897	0.0237581	0.177106	0.153348
1700003O11RIK	2.84556	3.52449	0.0172786	0.0259179	0.00863931
1700003P14RIK	1	1.11699	0.0107991	0.0237581	0.012959
1700006A11RIK	1	0	0	0.00215983	0.00215983
1700006E09RIK	2.84527	5.01581	0.00863931	0.0194384	0.0107991
1700006F04RIK	3.38099	4.20009	0.272138	0.425486	0.153348
1700006H20RIK	3.12145	3.88565	0.00863931	0.0431965	0.0345572
1700006H21RIK	0	0	0	0	0
1700007B14RIK	1.85215	1.99386	0.609071	0.663067	0.0539957
1700007E05RIK	1.29248	2.66096	0.00431965	0.00431965	0
1700007F19RIK	3.89943	5.1869	0.155508	0.323974	0.168467
1700007G11RIK	1.82284	2.46199	0.133909	0.419006	0.285097
1700007J10RIK	1.88558	2.49717	0.198704	0.37365	0.174946
1700007K09RIK	2.16426	3.61441	0.00431965	0.0323974	0.0280778
1700007K13RIK	3.29989	4.2155	0.0323974	0.332613	0.300216
1700007L15RIK	2.76743	4.25443	0.0194384	0.0777538	0.0583153
1700007P06RIK	3.28943	5.38373	0.0539957	0.146868	0.0928726
1700008C04RIK	1.79461	2.76178	0.00431965	0.0151188	0.0107991
1700008F21RIK	4.38861	4.09044	0.99784	0.984881	-0.012959
1700008J07RIK	2.11484	2.88689	0.151188	0.423326	0.272138
1700008K24RIK	4.43209	6.32193	0.00215983	0.00863931	0.00647948
1700008O03RIK	3.79497	3.64092	0.786177	0.993521	0.207343
1700008P02RIK	0	0	0	0	0
1700009C05RIK	1.35098	1.60245	0.00647948	0.0107991	0.00431965
1700009J07RIK	0	0	0	0	0
1700009N14RIK	0	0	0	0	0
1700010B08RIK	0	0	0	0	0
1700010H22RIK	2.13077	0	0	0.00647948	0.00647948
1700010I02RIK	0	0	0	0	0
1700010I14RIK	3.06856	3.39994	0.0367171	0.0475162	0.0107991
1700010J16RIK	2.09431	1.2411	0.0194384	0.0215983	0.00215983
1700010K23RIK	3.29692	2.93381	0.544276	0.954644	0.410367
1700010L04RIK	2.08461	2.96865	0.103672	0.183585	0.0799136
1700010N08RIK	1.25	1	0.00647948	0.00863931	0.00215983
1700011A15RIK	4.03841	1	0.00431965	0.00431965	0
1700011B04RIK	0	1	0.00215983	0	-0.00215983
1700011C11RIK	1	1	0.0237581	0.0194384	-0.00431965
1700011E24RIK	3.03729	2.50919	0.0107991	0.0669546	0.0561555
1700011H14RIK	3.57299	5.12817	0.0345572	0.075594	0.0410367
1700011I03RIK	2.78507	3.01713	0.0302376	0.103672	0.0734341
1700011L22RIK	2.42293	5.43106	0.0151188	0.0237581	0.00863931
1700012A03RIK	2.82193	1	0.00647948	0.00431965	-0.00215983
1700012B07RIK	1.16524	1	0.00215983	0.0172786	0.0151188
1700012B09RIK	0	0	0	0	0
1700012C14RIK	2.30281	3.32193	0.00215983	0.0215983	0.0194384
1700012D01RIK	2.7044	2.52187	0.00863931	0.0820734	0.0734341
1700012D14RIK	4.09099	5.84641	0.257019	0.300216	0.0431965
1700012D16RIK	2.29248	4.2878	0.00647948	0.00431965	-0.00215983
1700012H19RIK	3	3.27729	0.00431965	0.00215983	-0.00215983
1700012I11RIK	1.04875	1.19212	0.0712743	0.0777538	0.00647948
1700012J15RIK	1	1	0.00215983	0.00647948	0.00431965
1700012P22RIK	1	1	0.00863931	0.012959	0.00431965
1700013D24RIK	3.72561	5.13398	0.00431965	0.00431965	0
1700013F07RIK	3.39894	4.6065	0.0302376	0.166307	0.136069
1700013G24RIK	0	0	0	0	0
1700013N06RIK	0	0	0	0	0
1700015C15RIK	1.52393	2.14488	0.0259179	0.0712743	0.0453564
1700015E13RIK	2.88502	3.8384	0.0367171	0.0647948	0.0280778
1700015F17RIK	1.95115	1.72452	0.0475162	0.0799136	0.0323974
1700015G11RIK	0	0	0	0	0
1700016B01RIK	1	1	0.00215983	0.00215983	0
1700016C15RIK	2.39581	3.77579	0.0604752	0.0820734	0.0215983
1700016C19RIK	2.25163	0	0	0.00647948	0.00647948
1700016D06RIK	1.44349	1	0.0107991	0.0259179	0.0151188
1700016G14RIK	3.40594	3.90545	0.0280778	0.0712743	0.0431965
1700016G22RIK	2.46411	0	0	0.00647948	0.00647948
1700016H13RIK	3	1	0.00431965	0.00215983	-0.00215983
1700016J18RIK	1.73943	3.12447	0.0518359	0.190065	0.138229
1700016K19RIK	3.28347	3.39721	0.00431965	0.0971922	0.0928726
1700016L04RIK	2.96442	4.10284	0.012959	0.0431965	0.0302376
1700016L21RIK	1.84808	0	0	0.00863931	0.00863931
1700016P04RIK	0	0	0	0	0
1700017B05RIK	3.50877	4.57492	0.0993521	0.321814	0.222462
1700017D01RIK	1.95636	1.95699	0.0215983	0.0345572	0.012959
1700017G19RIK	5.19616	0	0	0.00431965	0.00431965
1700017J07RIK	3.70044	0	0	0.00215983	0.00215983
1700017L05RIK	0	0	0	0	0
1700017M07RIK	1.23399	3.16993	0.00215983	0.0107991	0.00863931
1700017N19RIK	0	1	0.00215983	0	-0.00215983
1700018A04RIK	2	7.2384	0.00215983	0.00431965	0.00215983
1700018A23RIK	4.25304	3.11717	0.421166	0.967603	0.546436
1700018B08RIK	1.30053	3.28148	0.0107991	0.0280778	0.0172786
1700018B24RIK	0	0	0	0	0
1700018C11RIK	3.39602	6.08956	0.0302376	0.0475162	0.0172786
1700018F24RIK	0	0	0	0	0
1700018L02RIK	2.10866	2.31084	0.0604752	0.442765	0.382289
1700019A02RIK	2.83946	4.06021	0.0993521	0.112311	0.012959
1700019B03RIK	2.15366	3.38667	0.0410367	0.0712743	0.0302376
1700019C18RIK	2.80735	0	0	0.00215983	0.00215983
1700019D03RIK	5.00859	5.58929	0.507559	0.801296	0.293737
1700019E08RIK	0	0	0	0	0
1700019F05RIK	2.16096	0	0	0.00431965	0.00431965
1700019G17RIK	3.1504	4.98582	0.0302376	0.12311	0.0928726
1700019G24RIK	4.00752	5.48946	0.358531	0.434125	0.075594
1700019J19RIK	1.24499	1.3202	0.0475162	0.0734341	0.0259179
1700019L03RIK	2.1402	3.48887	0.075594	0.336933	0.261339
1700019L22RIK	2.32454	2.73338	0.775378	0.829374	0.0539957
1700019M22RIK	0	0	0	0	0
1700019N19RIK	1.92448	0	0	0.012959	0.012959
1700019O17RIK	1.58496	0	0	0.00215983	0.00215983
1700019P21RIK	1	0	0	0.00431965	0.00431965
1700020A23RIK	2.67856	2.92821	0.00647948	0.00863931	0.00215983
1700020D05RIK	2.45663	4.01423	0.0107991	0.012959	0.00215983
1700020D12RIK	1	1	0.00215983	0.0107991	0.00863931
1700020G17RIK	1.22381	1.23117	0.0410367	0.0604752	0.0194384
1700020I14RIK	6.12107	5.73575	0.546436	0.982721	0.436285
1700020L24RIK	2.37445	0	0	0.0151188	0.0151188
1700020M21RIK	0	0	0	0	0
1700020N01RIK	1.57867	1.88396	0.012959	0.0172786	0.00431965
1700020N18RIK	1.58496	0	0	0.00215983	0.00215983
1700021F02RIK	1	1	0.00215983	0.00431965	0.00215983
1700021F07RIK	0	0	0	0	0
1700021G15RIK	0	0	0	0	0
1700021K19RIK	4.58335	5.07279	0.634989	0.943844	0.308855
1700021L23RIK	2.06797	2.32193	0.00215983	0.0107991	0.00863931
1700021N21RIK	2.34305	3.10761	0.00863931	0.0820734	0.0734341
1700022A21RIK	1	1	0.00431965	0.00215983	-0.00215983
1700022A22RIK	1.05465	1.04875	0.0518359	0.062635	0.0107991
1700022E09RIK	1	0	0	0.00215983	0.00215983
1700022H01RIK	3.04476	4.84865	0.0367171	0.0907127	0.0539957
1700022H16RIK	1.97133	5.06785	0.00431965	0.0151188	0.0107991
1700022I11RIK	2.74429	2.32193	0.00215983	0.0172786	0.0151188
1700022N22RIK	3.19426	4.39432	0.0280778	0.062635	0.0345572
1700023C21RIK	1	0	0	0.00215983	0.00215983
1700023E05RIK	2.50371	2.38567	0.0604752	0.103672	0.0431965
1700023F02RIK	2.57589	3.58496	0.00215983	0.012959	0.0107991
1700023F06RIK	2.65385	3.89968	0.112311	0.321814	0.209503
1700023G09RIK	0	0	0	0	0
1700023L04RIK	1.68872	1	0.00431965	0.00863931	0.00431965
1700024B05RIK	1.18402	1	0.00863931	0.0280778	0.0194384
1700024B18RIK	3.94702	4.96807	0.365011	0.50324	0.138229
1700024F13RIK	2.3325	3.31943	0.0604752	0.0885529	0.0280778
1700024G13RIK	0	0	0	0	0
1700024I08RIK	1.33333	2.43872	0.00863931	0.00647948	-0.00215983
1700024N05RIK	0	0	0	0	0
1700024P04RIK	0	0	0	0	0
1700024P16RIK	2.4989	3.12243	0.211663	0.485961	0.274298
1700025B11RIK	1	0	0	0.00215983	0.00215983
1700025C18RIK	0	0	0	0	0
1700025D23RIK	0	0	0	0	0
1700025F22RIK	1	1	0.0151188	0.0302376	0.0151188
1700025F24RIK	2.6909	3.21829	0.0107991	0.049676	0.0388769
1700025G04RIK	6.2082	5.75798	0.809935	0.99568	0.185745
1700025J12RIK	3.70044	4.70044	0.00215983	0.00215983	0
1700025K24RIK	3.20743	5.58496	0.00215983	0.00863931	0.00647948
1700025M24RIK	1.5	1	0.00647948	0.00863931	0.00215983
1700025N23RIK	0	2.72331	0.00647948	0	-0.00647948
1700026D08RIK	1.21108	1.10566	0.0323974	0.0237581	-0.00863931
1700026D11RIK	2.11558	3.70721	0.0151188	0.012959	-0.00215983
1700026F02RIK	1.94452	2.19084	0.0107991	0.0259179	0.0151188
1700026J12RIK	1.18937	1	0.0194384	0.062635	0.0431965
1700026J14RIK	2.8992	4.50984	0.0367171	0.12527	0.0885529
1700026L06RIK	2.506	2.80875	0.00647948	0.0237581	0.0172786
1700027A15RIK	1	0	0	0.00647948	0.00647948
1700027F06RIK	0	0	0	0	0
1700027F09RIK	1.19499	0	0	0.00647948	0.00647948
1700027H10RIK	3.92129	4.52167	0.36933	0.775378	0.406048
1700027I24RIK	1.82028	1.34612	0.0237581	0.0172786	-0.00647948
1700027J07RIK	1	1	0.00215983	0.0107991	0.00863931
1700028B04RIK	1.1834	0	0	0.0539957	0.0539957
1700028D13RIK	1.29248	0	0	0.00431965	0.00431965
1700028E10RIK	3.21134	5.02058	0.0777538	0.0950324	0.0172786
1700028I16RIK	1	1	0.00215983	0.00431965	0.00215983
1700028J19RIK	3.70686	4.55379	0.0259179	0.105832	0.0799136
1700028K03RIK	3.66879	4.79146	0.408207	0.75378	0.345572
1700028M03RIK	1	0	0	0.00647948	0.00647948
1700028P14RIK	1.91556	2.56507	0.075594	0.317495	0.241901
1700028P15RIK	1	0	0	0.00215983	0.00215983
1700029B22RIK	0	0	0	0	0
1700029F12RIK	1.63699	1.11699	0.0107991	0.0259179	0.0151188
1700029H14RIK	3.43025	5.04099	0.0151188	0.0323974	0.0172786
1700029I15RIK	2.47525	3.87747	0.0928726	0.133909	0.0410367
1700029J03RIK	1.13219	1.14624	0.00863931	0.0215983	0.012959
1700029J07RIK	3.95636	5.34677	0.194384	0.360691	0.166307
1700029M03RIK	0	0	0	0	0
1700029M20RIK	0	0	0	0	0
1700029N11RIK	0	1	0.00215983	0	-0.00215983
1700029P11RIK	0	0	0	0	0
1700030A11RIK	1.66096	2	0.00215983	0.00431965	0.00215983
1700030C10RIK	3.53586	4.50043	0.0280778	0.0388769	0.0107991
1700030C14RIK	2.05984	5.52356	0.00215983	0.0107991	0.00863931
1700030E10RIK	2.37296	0	0	0.00863931	0.00863931
1700030F04RIK	2.05278	2.4453	0.0539957	0.220302	0.166307
1700030F18RIK	2.81756	2.62119	0.976242	0.993521	0.0172786
1700030J22RIK	3.25676	3.84205	0.0561555	0.37797	0.321814
1700030K09RIK	3.25516	3.57306	0.457883	0.822894	0.365011
1700030L20RIK	0	0	0	0	0
1700030L22RIK	4.22691	5.19033	0.0323974	0.0280778	-0.00431965
1700030M09RIK	0	1	0.00215983	0	-0.00215983
1700030N03RIK	1.01671	1.08333	0.0259179	0.075594	0.049676
1700030O20RIK	0	0	0	0	0
1700031A10RIK	3.23668	3.75678	0.00863931	0.0151188	0.00647948
1700031L13RIK	0	0	0	0	0
1700031M16RIK	2.68294	3.36425	0.00647948	0.0107991	0.00431965
1700031P21RIK	2.60235	1.5	0.00431965	0.00863931	0.00431965
1700034B16RIK	0	0	0	0	0
1700034E13RIK	1	1	0.00215983	0.00863931	0.00647948
1700034G24RIK	2.3969	3.66697	0.0453564	0.166307	0.12095
1700034H15RIK	3.03682	4.06115	0.110151	0.298056	0.187905
1700034I23RIK	2.6521	3.3653	0.0842333	0.0971922	0.012959
1700034J05RIK	3.45206	5.0571	0.012959	0.0151188	0.00215983
1700034K08RIK	1	1	0.00215983	0.00647948	0.00431965
1700034O15RIK	1	0	0	0.00215983	0.00215983
1700034P13RIK	1.96923	1.77749	0.691145	0.831533	0.140389
1700036G14RIK	3.33786	3.1211	0.0107991	0.0151188	0.00431965
1700037C18RIK	3.45732	4.72591	0.0604752	0.36933	0.308855
1700037H04RIK	5.16885	5.29666	0.235421	0.928726	0.693305
1700039E15RIK	3.56026	6.16993	0.00215983	0.0237581	0.0215983
1700039E22RIK	0	0	0	0	0
1700039I01RIK	0	0	0	0	0
1700039M10RIK	1.78302	4.13031	0.0302376	0.136069	0.105832
1700040D17RIK	3.49679	5.06762	0.0431965	0.198704	0.155508
1700040L02RIK	3.72253	5.10949	0.0799136	0.200864	0.12095
1700041A01RIK	1.31699	1	0.00647948	0.0107991	0.00431965
1700041B01RIK	1.24176	2.08386	0.062635	0.149028	0.0863931
1700041C23RIK	2.36147	1.77398	0.00647948	0.0107991	0.00431965
1700041M19RIK	0	2.80735	0.00215983	0	-0.00215983
1700042G07RIK	2.34079	0	0	0.00647948	0.00647948
1700042G15RIK	0	4.70044	0.00215983	0	-0.00215983
1700042O10RIK	0	0	0	0	0
1700044C05RIK	1	1	0.00431965	0.0194384	0.0151188
1700044K03RIK	0	0	0	0	0
1700045H11RIK	1.1016	1.45007	0.012959	0.179266	0.166307
1700046C09RIK	1	1	0.00431965	0.0194384	0.0151188
1700047A11RIK	3.42722	4.66801	0.568035	0.838013	0.269978
1700047E10RIK	1	1	0.00647948	0.00647948	0
1700047G03RIK	2.70725	3	0.00215983	0.0107991	0.00863931
1700047I17RIK2	1	1	0.0107991	0.0993521	0.0885529
1700047L14RIK	0	1	0.00215983	0	-0.00215983
1700047M11RIK	1	5.49322	0.0151188	0.00431965	-0.0107991
1700048B10RIK	1.79248	1	0.0107991	0.012959	0.00215983
1700048F04RIK	3.2017	3.97642	0.00647948	0.0475162	0.0410367
1700048M11RIK	3.58026	4.87253	0.0561555	0.0647948	0.00863931
1700048O14RIK	0	0	0	0	0
1700048O20RIK	4.42756	5.74632	0.138229	0.354212	0.215983
1700049E15RIK	0	0	0	0	0
1700049E17RIK1	0	0	0	0	0
1700049E17RIK2	0	0	0	0	0
1700049E22RIK	0	0	0	0	0
1700049G17RIK	4.02942	5.06109	0.304536	0.550756	0.24622
1700049J03RIK	1.53303	1.38627	0.0993521	0.406048	0.306695
1700049L16RIK	0	0	0	0	0
1700051A21RIK	1.99497	2.99186	0.0237581	0.062635	0.0388769
1700052H01RIK	3.19364	6.00851	0.0172786	0.0367171	0.0194384
1700052I22RIK	0	0	0	0	0
1700052K11RIK	3.12879	4.79311	0.0518359	0.321814	0.269978
1700052N19RIK	4.00893	4.38014	0.209503	0.673866	0.464363
1700054A03RIK	1.78554	0	0	0.0345572	0.0345572
1700054K19RIK	0	0	0	0	0
1700054M17RIK	2.41474	3.93576	0.0237581	0.0302376	0.00647948
1700054O19RIK	1.96896	0	0	0.00647948	0.00647948
1700055C04RIK	1	0	0	0.00215983	0.00215983
1700055D18RIK	3.78017	5.92064	0.0237581	0.0561555	0.0323974
1700055N04RIK	1.29248	2.10731	0.00647948	0.00431965	-0.00215983
1700056E22RIK	1.69499	1	0.00215983	0.012959	0.0107991
1700057G04RIK	1	1	0.00215983	0.0237581	0.0215983
1700057H15RIK	1	2.34813	0.00647948	0.0151188	0.00863931
1700057H21RIK	3.02315	3.61441	0.00863931	0.0215983	0.012959
1700058M13RIK	3.20671	5.0185	0.0151188	0.0302376	0.0151188
1700060C16RIK	1	1	0.00215983	0.00215983	0
1700060C20RIK	1.58496	0	0	0.00215983	0.00215983
1700060L04RIK	0	0	0	0	0
1700060O08RIK	1.9171	2.08264	0.00647948	0.0280778	0.0215983
1700061F12RIK	0	0	0	0	0
1700061G19RIK	1.68931	2.7969	0.0907127	0.164147	0.0734341
1700061I17RIK	1	1.09749	0.012959	0.0259179	0.012959
1700061J23RIK	1.47592	1	0.00863931	0.0172786	0.00863931
1700062C10RIK	1	1	0.0367171	0.0323974	-0.00431965
1700063A18RIK	1	0	0	0.00215983	0.00215983
1700063D05RIK	3.14703	2.95849	0.0215983	0.0604752	0.0388769
1700063H04RIK	0	0	0	0	0
1700063O14RIK	1.09749	3.62396	0.00431965	0.012959	0.00863931
1700064F23RIK	0	4.16993	0.00215983	0	-0.00215983
1700064J06RIK	1	1	0.00215983	0.00431965	0.00215983
1700064M15RIK	2.65222	3.92162	0.00647948	0.0237581	0.0172786
1700065D16RIK	1.42516	2.19262	0.153348	0.174946	0.0215983
1700065I16RIK	0	0	0	0	0
1700065J11RIK	0	0	0	0	0
1700065J18RIK	2.16676	5.20681	0.00431965	0.0194384	0.0151188
1700065L07RIK	1.62288	1.63232	0.0151188	0.0215983	0.00647948
1700065O20RIK	0	0	0	0	0
1700066B17RIK	0	1	0.00215983	0	-0.00215983
1700066B19RIK	1	3.71884	0.00863931	0.00215983	-0.00647948
1700066C05RIK	1	0	0	0.00215983	0.00215983
1700066J03RIK	2.23032	1.67149	0.0151188	0.0475162	0.0323974
1700066N21RIK	1	1	0.00215983	0.0215983	0.0194384
1700066O22RIK	3.08409	5.3352	0.0107991	0.0431965	0.0323974
1700067G17RIK	1.66667	1.66096	0.00431965	0.00647948	0.00215983
1700067K01RIK	2.90377	4.13577	0.0669546	0.239741	0.172786
1700067P10RIK	3.45943	0	0	0.00215983	0.00215983
1700069L16RIK	1.85197	1.31699	0.0107991	0.0388769	0.0280778
1700069P05RIK	0	0	0	0	0
1700071G01RIK	2.08496	2.52832	0.00647948	0.00431965	-0.00215983
1700071M16RIK	2.56762	3.19268	0.0475162	0.0950324	0.0475162
1700072B07RIK	0	0	0	0	0
1700072I22RIK	2.43108	4.76483	0.012959	0.0172786	0.00431965
1700072O05RIK	1.1305	1	0.00863931	0.0583153	0.049676
1700073E17RIK	1.66096	0	0	0.00431965	0.00431965
1700074H08RIK	3.37983	4.70115	0.0280778	0.0388769	0.0107991
1700074P13RIK	0	0	0	0	0
1700080E11RIK	0	0	0	0	0
1700080G11RIK	3.62738	7.21917	0.00215983	0.0237581	0.0215983
1700080G18RIK	2.08366	3.28116	0.0712743	0.25054	0.179266
1700080N15RIK	4.19532	4.60002	0.539957	0.784017	0.24406
1700081B01RIK	2.90883	4.38505	0.0367171	0.0539957	0.0172786
1700081H04RIK	1	0	0	0.00431965	0.00431965
1700083H02RIK	0	0	0	0	0
1700084C01RIK	3.03279	4.75306	0.00863931	0.0928726	0.0842333
1700084D21RIK	1	1	0.00647948	0.00431965	-0.00215983
1700084E18RIK	2.22759	3.69523	0.0107991	0.0388769	0.0280778
1700084F23RIK	1.20703	1.09749	0.012959	0.0475162	0.0345572
1700084J12RIK	1	0	0	0.00431965	0.00431965
1700085C21RIK	3.72532	5.26098	0.0647948	0.0799136	0.0151188
1700086D15RIK	2.88776	4.72033	0.0172786	0.0410367	0.0237581
1700086L19RIK	4.92449	4.27157	0.362851	0.87473	0.511879
1700086O06RIK	2.95483	4.00101	0.263499	0.611231	0.347732
1700086P04RIK	3.93619	5.55246	0.0215983	0.049676	0.0280778
1700087I21RIK	3.08845	4.29481	0.0323974	0.0647948	0.0323974
1700087M22RIK	1.89866	3.234	0.062635	0.276458	0.213823
1700088E04RIK	3.61937	4.99321	0.224622	0.613391	0.388769
1700091H14RIK	0	0	0	0	0
1700092C02RIK	0	0	0	0	0
1700092C10RIK	1	0	0	0.00215983	0.00215983
1700092E19RIK	1	1	0.00431965	0.00431965	0
1700092K14RIK	2.79342	4.59208	0.00647948	0.0302376	0.0237581
1700092M07RIK	1.63399	3.80735	0.00215983	0.0107991	0.00863931
1700093K21RIK	2.59897	3.45722	0.0302376	0.0367171	0.00647948
1700094D03RIK	3.26086	4.88641	0.257019	0.382289	0.12527
1700094J05RIK	2.06412	3.3159	0.0712743	0.231102	0.159827
1700094M23RIK	3.58557	4.4143	0.0669546	0.0907127	0.0237581
1700094M24RIK	1	0	0	0.00215983	0.00215983
1700095A13RIK	2.32193	0	0	0.00215983	0.00215983
1700095A21RIK	0	0	0	0	0
1700095B10RIK	5.42626	0	0	0.00215983	0.00215983
1700095J12RIK	2.69716	2.85097	0.0215983	0.0215983	0
1700096J18RIK	3.19624	1	0.00431965	0.00647948	0.00215983
1700096K18RIK	3.21836	4.8772	0.0410367	0.209503	0.168467
1700096P03RIK	0	0	0	0	0
1700097N02RIK	1	1	0.00215983	0.00215983	0
1700099I09RIK	1.7322	3.01042	0.0410367	0.0971922	0.0561555
1700100I10RIK	1	1	0.00215983	0.00215983	0
1700100L14RIK	2.7454	4.83941	0.0107991	0.0194384	0.00863931
1700101E01RIK	1.05099	1.26892	0.194384	0.168467	-0.0259179
1700101G07RIK	0	0	0	0	0
1700101I11RIK	3.21143	2.12725	0.382289	0.924406	0.542117
1700101O22RIK	3	1	0.00215983	0.00215983	0
1700102H20RIK	3.48492	5.41546	0.0323974	0.0647948	0.0323974
1700102J08RIK	1	0	0	0.00215983	0.00215983
1700102P08RIK	2.86362	4.04054	0.110151	0.306695	0.196544
1700104L18RIK	1	0	0	0.00647948	0.00647948
1700105P06RIK	2.49256	3.66832	0.0367171	0.075594	0.0388769
1700106J16RIK	0	0	0	0	0
1700108F19RIK	1.90157	1	0.00215983	0.012959	0.0107991
1700108J01RIK	3.04699	6.42626	0.00215983	0.0151188	0.012959
1700108N06RIK	0	1	0.00431965	0	-0.00431965
1700109G14RIK	2.25	5.64386	0.00215983	0.00863931	0.00647948
1700109G15RIK	0	0	0	0	0
1700109H08RIK	3.74575	5.15388	0.481641	0.786177	0.304536
1700109I08RIK	1.05263	1	0.0237581	0.0410367	0.0172786
1700109K24RIK	3.75532	4.94152	0.287257	0.533477	0.24622
1700110C19RIK	2.95634	4.27791	0.0431965	0.0388769	-0.00431965
1700110I01RIK	1	2.55888	0.0107991	0.0151188	0.00431965
1700110I07RIK	1.2411	1	0.00863931	0.0194384	0.0107991
1700110K17RIK	2.69252	3.60116	0.24838	0.535637	0.287257
1700112D23RIK	3.23044	4.64956	0.0712743	0.300216	0.228942
1700112E06RIK	1.72504	1.60623	0.37581	0.520518	0.144708
1700112H04RIK	3.70512	4.10566	0.0107991	0.00863931	-0.00215983
1700112H15RIK	0	1	0.00215983	0	-0.00215983
1700112J05RIK	3.06822	1.22642	0.0151188	0.0367171	0.0215983
1700112J16RIK	3.03043	4.11681	0.00431965	0.0928726	0.0885529
1700112K13RIK	0	0	0	0	0
1700112N08RIK	1.90368	0	0	0.00431965	0.00431965
1700113A16RIK	4.50018	4.316	0.481641	0.978402	0.49676
1700113B09RIK	1	5.19884	0.00431965	0.00215983	-0.00215983
1700113H08RIK	1.89412	1.70483	0.114471	0.153348	0.0388769
1700116B05RIK	0	0	0	0	0
1700116H05RIK	1.43249	1.07312	0.0172786	0.0259179	0.00863931
1700119H24RIK	2.80735	0	0	0.00215983	0.00215983
1700120C14RIK	2.17091	2.51995	0.261339	0.596112	0.334773
1700120E14RIK	1.70772	4.05215	0.0237581	0.0172786	-0.00647948
1700120G07RIK	1.66096	2.32193	0.00215983	0.00431965	0.00215983
1700120K04RIK	1.41681	2.34147	0.0107991	0.0237581	0.012959
1700121N20RIK	2.08496	2.58496	0.00215983	0.00431965	0.00215983
1700122C19RIK	0	0	0	0	0
1700122E12RIK	1.38207	4.13077	0.00647948	0.0928726	0.0863931
1700122H20RIK	1.75176	3.30543	0.0194384	0.049676	0.0302376
1700122O11RIK	0	0	0	0	0
1700123I01RIK	1.55368	1.25277	0.049676	0.103672	0.0539957
1700123J17RIK	1.19763	1	0.0151188	0.0410367	0.0259179
1700123K08RIK	3.76849	4.72144	0.00863931	0.012959	0.00431965
1700123L14RIK	1.99067	2.89856	0.0431965	0.0928726	0.049676
1700123M08RIK	4.13736	5.17464	0.196544	0.388769	0.192225
1700123O12RIK	1.06243	1.11554	0.157667	0.24406	0.0863931
1700123O20RIK	4.63005	3.52563	0.565875	0.935205	0.36933
1700123O21RIK	3.81011	4.96302	0.298056	0.282937	-0.0151188
1700124L16RIK	2.52818	4.21734	0.0734341	0.231102	0.157667
1700124M09RIK	0	0	0	0	0
1700125G02RIK	2.80025	3.6223	0.183585	0.263499	0.0799136
1700125G22RIK	3.71677	0	0	0.012959	0.012959
1700125H03RIK	3.92541	3.90821	0.0107991	0.0259179	0.0151188
1700125H20RIK	2.78612	4.18363	0.170626	0.302376	0.131749
1700126H18RIK	1	1	0.0259179	0.0518359	0.0259179
1700128A07RIK	1	1	0.0172786	0.0259179	0.00863931
1700128E19RIK	1.06096	0	0	0.0561555	0.0561555
1700128F08RIK	1.0225	1.42658	0.0323974	0.0561555	0.0237581
1700129C05RIK	0	1	0.00215983	0	-0.00215983
1810006J02RIK	1	0	0	0.00431965	0.00431965
1810007C17RIK	3.45697	3.48864	0.00431965	0.0194384	0.0151188
1810007D17RIK	1.71426	2.85938	0.0107991	0.0280778	0.0172786
1810008I18RIK	0	0	0	0	0
1810009A15RIK	4.50251	5.00861	0.265659	0.883369	0.617711
1810009J06RIK	0	0	0	0	0
1810010D01RIK	3.63409	4.66081	0.0237581	0.0302376	0.00647948
1810010H24RIK	3.14897	4.18995	0.0712743	0.203024	0.131749
1810010K12RIK	0	0	0	0	0
1810011H11RIK	1	5.43782	0.012959	0.00215983	-0.0107991
1810011O10RIK	3.33271	1.58496	0.00215983	0.0151188	0.012959
1810012K08RIK	1.9899	4.31513	0.012959	0.0647948	0.0518359
1810012K16RIK	3.05485	4.86531	0.0194384	0.049676	0.0302376
1810013A23RIK	0	5.52356	0.00215983	0	-0.00215983
1810013D15RIK	1.73571	1.16713	0.0151188	0.0237581	0.00863931
1810013L24RIK	5.58506	5.23063	0.559395	0.991361	0.431965
1810014B01RIK	3.45278	4.88321	0.0583153	0.222462	0.164147
1810018F18RIK	0	0	0	0	0
1810019D21RIK	3.14281	2.96896	0.00647948	0.0151188	0.00863931
1810019N24RIK	1.60676	2.0394	0.0885529	0.308855	0.220302
1810020O05RIK	2.61095	4.96523	0.0107991	0.0475162	0.0367171
1810021B22RIK	3.2743	4.09818	0.0604752	0.209503	0.149028
1810022K09RIK	6.32779	6.72238	0.803456	0.99784	0.194384
1810024B03RIK	2.83657	4.53889	0.0842333	0.226782	0.142549
1810026B05RIK	5.15537	5.48113	0.818575	0.954644	0.136069
1810026J23RIK	4.32694	4.84891	0.313175	0.850972	0.537797
1810032O08RIK	3.51636	5.12082	0.11879	0.2527	0.133909
1810034E14RIK	3.24402	4.70962	0.336933	0.358531	0.0215983
1810035K13RIK	0	0	0	0	0
1810037I17RIK	5.98114	4.95367	0.533477	0.99568	0.462203
1810041H14RIK	2.71877	3.80817	0.0475162	0.116631	0.0691145
1810041L15RIK	4.05633	4.83534	0.198704	0.37365	0.174946
1810043G02RIK	4.70689	5.36312	0.300216	0.799136	0.49892
1810044D09RIK	2.85866	4.87378	0.0151188	0.0863931	0.0712743
1810046K07RIK	2.50507	2.39402	0.0475162	0.0928726	0.0453564
1810049I09RIK	0	0	0	0	0
1810053B23RIK	0	0	0	0	0
1810055G02RIK	4.65809	5.52696	0.237581	0.818575	0.580994
1810058I24RIK	4.00002	4.29558	0.140389	0.773218	0.632829
1810062G17RIK	2.82747	4.21764	0.0151188	0.0410367	0.0259179
1810062O18RIK	3.55413	4.58311	0.293737	0.49676	0.203024
1810063I02RIK	0	0	0	0	0
1810064F22RIK	1.06559	1.07319	0.24838	0.37797	0.12959
1810065E05RIK	0	0	0	0	0
1810073O08RIK	0	0	0	0	0
2010001A14RIK	2.57095	3.53432	0.0453564	0.209503	0.164147
2010001E11RIK	2	0	0	0.00215983	0.00215983
2010001M07RIK	3.70044	3.7539	0.00431965	0.00215983	-0.00215983
2010002M12RIK	4.06318	5.03925	0.0863931	0.177106	0.0907127
2010003K11RIK	0	0	0	0	0
2010005H15RIK	1.2572	1	0.0172786	0.0323974	0.0151188
2010009K17RIK	2.38304	4.25518	0.0388769	0.112311	0.0734341
2010010A06RIK	2.88555	4.00986	0.0453564	0.0777538	0.0323974
2010012O05RIK	5.34788	5.04796	0.390929	0.984881	0.593952
2010016I18RIK	0	0	0	0	0
2010106C02RIK	1.81536	2.79744	0.00647948	0.0107991	0.00431965
2010107G12RIK	3.75043	3.35865	0.0215983	0.0453564	0.0237581
2010107G23RIK	4.51104	5.00004	0.321814	0.941685	0.61987
2010109A12RIK	1.81853	2.46104	0.062635	0.220302	0.157667
2010109I03RIK	3.79221	4.49299	0.0453564	0.0583153	0.012959
2010110K18RIK	2.84879	3.16993	0.00215983	0.012959	0.0107991
2010111I01RIK	7.23891	8.16916	0.978402	0.993521	0.0151188
2010203P06RIK	0	0	0	0	0
2010300C02RIK	6.18091	5.92806	0.792657	0.933045	0.140389
2010300F17RIK	2.46985	3.39961	0.0280778	0.0885529	0.0604752
2010310C07RIK	2.42226	4.24793	0.00215983	0.00647948	0.00431965
2010315B03RIK	4.33688	4.89066	0.479482	0.784017	0.304536
2010320M18RIK	3.28682	4.46001	0.0583153	0.50108	0.442765
2010320O07RIK	3.0536	4.15031	0.0539957	0.116631	0.062635
2200002D01RIK	1.04178	2.93872	0.00863931	0.0302376	0.0215983
2200002J24RIK	1.09924	1	0.00215983	0.0842333	0.0820734
2210008F06RIK	2.71195	1.92771	0.0734341	0.205184	0.131749
2210010C04RIK	2.80358	0	0	0.00863931	0.00863931
2210011C24RIK	2.8071	1	0.00215983	0.0539957	0.0518359
2210011K15RIK	1	1.58496	0.00215983	0.00431965	0.00215983
2210015D19RIK	4.93075	4.74187	0.585313	0.894168	0.308855
2210016F16RIK	4.001	4.59767	0.0561555	0.453564	0.397408
2210016L21RIK	6.79317	5.63964	0.656587	0.993521	0.336933
2210018M11RIK	6.43103	6.34208	0.868251	0.991361	0.12311
2210019I11RIK	1.16524	1.08357	0.0151188	0.0345572	0.0194384
2210039B01RIK	1	1	0.00215983	0.00215983	0
2210404E10RIK	0	0	0	0	0
2210404O09RIK	4.26436	5.18729	0.24406	0.555076	0.311015
2210406O10RIK	2.85651	3.35333	0.105832	0.317495	0.211663
2210407C18RIK	3.16993	0	0	0.00215983	0.00215983
2210408F21RIK	6.75065	7.0116	0.939525	0.993521	0.0539957
2210408I21RIK	6.60792	6.45577	0.883369	0.993521	0.110151
2210409D07RIK	1	2.58496	0.00431965	0.00647948	0.00215983
2210409E12RIK	0	0	0	0	0
2210414B05RIK	0	0	0	0	0
2210416O15RIK	1.16713	3.76382	0.00863931	0.0302376	0.0215983
2210417A02RIK	0	0	0	0	0
2210420H20RIK	5	3	0.00215983	0.00215983	0
2300002M23RIK	0	0	0	0	0
2300003K06RIK	0	0	0	0	0
2300005B03RIK	2.51731	0	0	0.0151188	0.0151188
2310001H17RIK	3.04745	2.72972	0.00431965	0.0475162	0.0431965
2310001K24RIK	1.18464	2.43781	0.0280778	0.0799136	0.0518359
2310002D06RIK	2.49709	3.65543	0.0971922	0.187905	0.0907127
2310002F09RIK	4.98317	4.85063	0.0172786	0.0280778	0.0107991
2310002L09RIK	0	1	0.00215983	0	-0.00215983
2310003H01RIK	3.7674	5.04342	0.334773	0.447084	0.112311
2310003N18RIK	1.95345	4.52356	0.00215983	0.00431965	0.00215983
2310005A03RIK	2	0	0	0.00431965	0.00431965
2310005E17RIK	3	0	0	0.00215983	0.00215983
2310007B03RIK	0	0	0	0	0
2310007L24RIK	1	0	0	0.00431965	0.00431965
2310008N11RIK	1.79296	4.98181	0.00647948	0.0151188	0.00863931
2310009A05RIK	4.22859	4.31111	0.0950324	0.835853	0.740821
2310009B15RIK	3.86078	4.57884	0.179266	0.788337	0.609071
2310010J17RIK	1.47646	2.62556	0.0280778	0.198704	0.170626
2310011J03RIK	4.29787	4.89433	0.161987	0.87041	0.708423
2310014F06RIK	1.15601	1.53319	0.0410367	0.161987	0.12095
2310014L17RIK	2.5409	5.01853	0.0151188	0.0367171	0.0215983
2310015A10RIK	3.23548	4.65845	0.110151	0.293737	0.183585
2310015A16RIK	0	0	0	0	0
2310015B20RIK	1.38393	1	0.00863931	0.0518359	0.0431965
2310015D24RIK	3.55767	7.12928	0.00215983	0.0172786	0.0151188
2310015K22RIK	1.29248	1	0.00431965	0.00431965	0
2310016D03RIK	1.10526	1	0.0302376	0.0410367	0.0107991
2310016D23RIK	1	1	0.00431965	0.012959	0.00863931
2310016G11RIK	1.72331	3.13479	0.00863931	0.00647948	-0.00215983
2310020H05RIK	2.2572	4.88726	0.00647948	0.0280778	0.0215983
2310022A10RIK	3.89374	3.78798	0.295896	0.794816	0.49892
2310022B05RIK	3.21502	4.03467	0.192225	0.568035	0.37581
2310026I22RIK	3.55166	5.10815	0.0691145	0.170626	0.101512
2310030A07RIK	1.23117	1.19812	0.0172786	0.0410367	0.0237581
2310030G06RIK	4.07691	5.15415	0.0280778	0.12095	0.0928726
2310033P09RIK	4.31493	5.1396	0.362851	0.87905	0.516199
2310034C09RIK	0	0	0	0	0
2310034G01RIK	3.27739	4.68863	0.00863931	0.0863931	0.0777538
2310034O05RIK	3.09654	2.37407	0.0107991	0.0215983	0.0107991
2310034P14RIK	1.75934	2.91954	0.049676	0.166307	0.116631
2310035C23RIK	6.32492	6.36757	0.896328	0.991361	0.0950324
2310036O22RIK	6.19657	5.04072	0.552916	0.989201	0.436285
2310039H08RIK	3.24638	4.64472	0.11879	0.401728	0.282937
2310039L15RIK	1.58258	1.45546	0.0215983	0.0820734	0.0604752
2310040G24RIK	3.25053	3.47232	0.0539957	0.37365	0.319654
2310043L19RIK	2.69616	0	0	0.00431965	0.00431965
2310043O21RIK	1.6861	2.83127	0.0237581	0.0194384	-0.00431965
2310045N01RIK	5.18318	5.59222	0.535637	0.939525	0.403888
2310047D07RIK	2.36809	3.3863	0.0215983	0.0561555	0.0345572
2310047M10RIK	2.95719	2.83997	0.166307	0.818575	0.652268
2310050C09RIK	0	0	0	0	0
2310057J18RIK	1	0	0	0.00215983	0.00215983
2310057M21RIK	5.31932	5.38951	0.343413	0.87257	0.529158
2310057N15RIK	0	0	0	0	0
2310061J03RIK	2.93893	3.64964	0.146868	0.522678	0.37581
2310061N02RIK	0	0	0	0	0
2310065F04RIK	0	0	0	0	0
2310067B10RIK	3.86796	4.33877	0.349892	0.766739	0.416847
2310067E19RIK	4.23394	5.42716	0.267819	0.304536	0.0367171
2310068J16RIK	1.58668	2.25779	0.12743	0.429806	0.302376
2310069B03RIK	0	0	0	0	0
2310069G16RIK	3.81681	4.28136	0.313175	0.591793	0.278618
2310075C17RIK	4.16083	5.00119	0.455724	0.62851	0.172786
2310075K07RIK	2.80807	3.87354	0.131749	0.412527	0.280778
2310079G19RIK	0	0	0	0	0
2310081J21RIK	0	0	0	0	0
2400006E01RIK	2.81234	1	0.00431965	0.0107991	0.00647948
2410002F23RIK	5.17288	5.65503	0.352052	0.889849	0.537797
2410003L11RIK	2.46898	3.88851	0.0453564	0.101512	0.0561555
2410004B18RIK	5.0448	4.87112	0.300216	0.87905	0.578834
2410004I01RIK	3.18298	0	0	0.0431965	0.0431965
2410004N09RIK	3.01118	4.34862	0.200864	0.481641	0.280778
2410004P03RIK	3.66662	6.72792	0.00215983	0.0518359	0.049676
2410006H16RIK	4.27394	4.82875	0.367171	0.814255	0.447084
2410007B07RIK	2.3114	4.67463	0.0172786	0.0367171	0.0194384
2410012E07RIK	1.73205	0	0	0.012959	0.012959
2410012M07RIK	0	0	0	0	0
2410016O06RIK	3.81164	4.92887	0.075594	0.613391	0.537797
2410017I17RIK	1	0	0	0.00863931	0.00863931
2410018L13RIK	3.01339	4.77856	0.11879	0.226782	0.107991
2410019O14RIK	0	0	0	0	0
2410021H03RIK	3.34315	4.57057	0.112311	0.24838	0.136069
2410022M11RIK	2.91094	4.02075	0.0259179	0.153348	0.12743
2410088K16RIK	0	0	0	0	0
2410089E03RIK	6.33553	6.86838	0.965443	0.99568	0.0302376
2410114N07RIK	0	0	0	0	0
2410124H12RIK	0	0	0	0	0
2410127L17RIK	3.73716	4.85084	0.457883	0.796976	0.339093
2410131K14RIK	4.13946	4.61812	0.235421	0.686825	0.451404
2410137M14RIK	1.84688	2.81439	0.0561555	0.062635	0.00647948
2410141K09RIK	1	1	0.00215983	0.00215983	0
2500002B13RIK	2.8967	3.68086	0.103672	0.187905	0.0842333
2500004C02RIK	3.55746	4.95869	0.0950324	0.457883	0.362851
2510002D24RIK	4.71012	5.1954	0.466523	0.866091	0.399568
2510003B16RIK	3.70858	4.32346	0.295896	0.820734	0.524838
2510003E04RIK	6.93656	5.48153	0.615551	1	0.384449
2510009E07RIK	5.69907	5.49516	0.5054	0.859611	0.354212
2510039O18RIK	3.75706	4.73843	0.209503	0.602592	0.393089
2610001J05RIK	5.05031	5.76223	0.233261	0.863931	0.63067
2610002J02RIK	4.02839	4.75462	0.140389	0.580994	0.440605
2610005L07RIK	3.70716	4.22563	0.971922	0.99784	0.0259179
2610008E11RIK	4.77486	5.75847	0.568035	0.861771	0.293737
2610015P09RIK	4.62327	5.6875	0.522678	0.75378	0.231102
2610016A17RIK	3.24593	0	0	0.00431965	0.00431965
2610020C07RIK	3.02895	4.10032	0.263499	0.660907	0.397408
2610020H08RIK	3.51355	4.91961	0.280778	0.606911	0.326134
2610027F03RIK	1.19812	1	0.0151188	0.0172786	0.00215983
2610027K06RIK	2.22019	3.41397	0.12959	0.583153	0.453564
2610028E06RIK	1.84808	4.75785	0.00431965	0.00863931	0.00431965
2610028H24RIK	2.0107	2.57444	0.0323974	0.0885529	0.0561555
2610034B18RIK	4.15083	4.92514	0.218143	0.4946	0.276458
2610035D17RIK	5.22465	5.96335	0.663067	0.902808	0.239741
2610035F20RIK	0	1	0.00215983	0	-0.00215983
2610037D02RIK	0	2.32193	0.00215983	0	-0.00215983
2610042L04RIK	2.08018	2.27388	0.0453564	0.0345572	-0.0107991
2610044O15RIK8	4.99264	6.13001	0.382289	0.840173	0.457883
2610100L16RIK	6.31591	7.12311	0.913607	0.987041	0.0734341
2610203C20RIK	4.32937	5.18242	0.576674	0.779698	0.203024
2610203C22RIK	3.4199	4.12607	0.565875	0.809935	0.24406
2610206C17RIK	1.3083	1.62446	0.0647948	0.203024	0.138229
2610300M13RIK	1.07441	1.04333	0.116631	0.38013	0.263499
2610301B20RIK	5.6203	5.70058	0.431965	0.909287	0.477322
2610305D13RIK	1.42857	1	0.0107991	0.0151188	0.00431965
2610306M01RIK	3.50619	4.61584	0.116631	0.533477	0.416847
2610307P16RIK	2.23291	2.50379	0.12095	0.237581	0.116631
2610316D01RIK	4.85353	5.88001	0.572354	0.762419	0.190065
2610318N02RIK	3.28416	4.14224	0.0259179	0.0993521	0.0734341
2610507I01RIK	3.94021	4.59394	0.12959	0.423326	0.293737
2610524H06RIK	4.49976	5.72255	0.393089	0.822894	0.429806
2610528A11RIK	3.90154	0	0	0.0107991	0.0107991
2610528J11RIK	3.0572	0	0	0.00863931	0.00863931
2700012I20RIK	3.37802	3.99674	0.0107991	0.0151188	0.00431965
2700029M09RIK	5.96293	5.46496	0.546436	0.974082	0.427646
2700038G22RIK	3.37986	5.06661	0.0777538	0.12095	0.0431965
2700046A07RIK	3	0	0	0.00215983	0.00215983
2700046G09RIK	3.1501	4.14105	0.0777538	0.261339	0.183585
2700049A03RIK	4.31067	5.27322	0.568035	0.74514	0.177106
2700054A10RIK	3.65332	4.66129	0.319654	0.444924	0.12527
2700060E02RIK	5.96564	5.07549	0.367171	0.982721	0.615551
2700062C07RIK	3.90297	3.81834	0.639309	0.898488	0.259179
2700068H02RIK	2.8044	3.87105	0.0107991	0.0431965	0.0323974
2700069I18RIK	1.26416	1.09749	0.012959	0.012959	0
2700070H01RIK	1.5	1.58496	0.00215983	0.00431965	0.00215983
2700081O15RIK	2.75726	4.41019	0.166307	0.632829	0.466523
2700089E24RIK	6.75943	5.23103	0.511879	0.99784	0.485961
2700089I24RIK	2.82236	3.63993	0.00863931	0.0215983	0.012959
2700094K13RIK	4.29113	4.69798	0.0907127	0.766739	0.676026
2700097O09RIK	4.91757	5.99079	0.568035	0.822894	0.25486
2700099C18RIK	3.85808	5.03508	0.399568	0.87257	0.473002
2810001G20RIK	4.14713	5.1164	0.300216	0.773218	0.473002
2810002D19RIK	3.75003	4.64586	0.0950324	0.336933	0.241901
2810004N23RIK	3.98488	4.48778	0.341253	0.799136	0.457883
2810007J24RIK	1	1	0.012959	0.0583153	0.0453564
2810008D09RIK	5.32386	6.48761	0.948164	0.974082	0.0259179
2810013P06RIK	4.51736	5.74053	0.362851	0.75378	0.390929
2810021J22RIK	3.32039	3.82489	0.200864	0.367171	0.166307
2810025M15RIK	3.82029	2.49668	0.356371	0.809935	0.453564
2810029C07RIK	4.39043	5.9853	0.282937	0.529158	0.24622
2810030D12RIK	1.72331	0	0	0.00647948	0.00647948
2810032G03RIK	3.62066	4.83326	0.0345572	0.257019	0.222462
2810039B14RIK	3.35283	3.95345	0.00431965	0.0604752	0.0561555
2810047C21RIK1	0	0	0	0	0
2810049E08RIK	3.96896	4.90853	0.423326	0.598272	0.174946
2810403A07RIK	6.01653	6.33328	0.898488	0.991361	0.0928726
2810404M03RIK	1.8281	1.87061	0.12311	0.226782	0.103672
2810405F15RIK	2.12809	3.17403	0.0410367	0.0561555	0.0151188
2810407A14RIK	3.99075	0	0	0.00647948	0.00647948
2810408A11RIK	2.01106	3.58496	0.00215983	0.0107991	0.00863931
2810408B13RIK	1.92507	3.09833	0.049676	0.0777538	0.0280778
2810408I11RIK	3.37778	6.20282	0.0280778	0.0842333	0.0561555
2810408M09RIK	3.46654	4.73071	0.133909	0.686825	0.552916
2810410L24RIK	2.65202	4.08766	0.0799136	0.151188	0.0712743
2810416G20RIK	3.13108	3.37875	0.0950324	0.410367	0.315335
2810417H13RIK	2.97738	3.35164	0.164147	0.308855	0.144708
2810428I15RIK	5.21365	4.73542	0.24406	0.969762	0.725702
2810429I04RIK	2.82535	3.57508	0.12959	0.272138	0.142549
2810433D01RIK	1.07782	1.0709	0.142549	0.226782	0.0842333
2810442N19RIK	3.46521	4.64196	0.220302	0.300216	0.0799136
2810454H06RIK	2.54954	3.9882	0.12095	0.276458	0.155508
2810459M11RIK	3.07172	3.80352	0.140389	0.339093	0.198704
2810468N07RIK	4.76905	5.77512	0.146868	0.358531	0.211663
2810471M01RIK	1.48448	0	0	0.012959	0.012959
2810474O19RIK	4.46052	5.29593	0.477322	0.788337	0.311015
2900005J15RIK	3.61272	4.88181	0.0734341	0.181425	0.107991
2900009J06RIK	3.16643	4.92955	0.155508	0.397408	0.241901
2900011O08RIK	8.34057	7.06995	0.939525	1	0.0604752
2900026A02RIK	5.20697	5.12663	0.699784	0.909287	0.209503
2900040C04RIK	0	0	0	0	0
2900041M22RIK	3.26842	4.63434	0.0259179	0.0842333	0.0583153
2900052N01RIK	2.68247	4.16993	0.00215983	0.0151188	0.012959
2900055J20RIK	6.02426	6.77656	0.855292	0.969762	0.114471
2900057B20RIK	3.98864	4.74593	0.00431965	0.00431965	0
2900060B14RIK	1.74127	1.68217	0.149028	0.721382	0.572354
2900076A07RIK	4.24955	5.6165	0.397408	0.697624	0.300216
2900079G21RIK	4.49688	4.3773	0.816415	0.889849	0.0734341
2900089D17RIK	3.0074	4.30833	0.0928726	0.241901	0.149028
2900092C05RIK	1.72725	2.15562	0.0712743	0.0907127	0.0194384
2900092D14RIK	3.98503	4.42727	0.205184	0.686825	0.481641
2900097C17RIK	6.57712	5.24125	0.693305	0.991361	0.298056
3000002C10RIK	2.21578	3.74246	0.157667	0.526998	0.36933
3010003L21RIK	2.0192	0	0	0.00863931	0.00863931
3010026O09RIK	4.01616	5.05516	0.24622	0.667387	0.421166
3010033K07RIK	1.90368	0	0	0.00431965	0.00431965
3100003L05RIK	2.17914	1.89074	0.0388769	0.0604752	0.0215983
3110001I22RIK	2.19122	2.63804	0.425486	0.609071	0.183585
3110002H16RIK	4.86076	5.04864	0.442765	0.790497	0.347732
3110009E18RIK	3.00575	4.41169	0.0820734	0.315335	0.233261
3110009F21RIK	0	0	0	0	0
3110009M11RIK	2.58734	4.68861	0.00431965	0.012959	0.00863931
3110015C05RIK	2.01113	2.0111	0.00863931	0.0237581	0.0151188
3110021A11RIK	3.1154	4.60414	0.0950324	0.157667	0.062635
3110021N24RIK	4.99564	5.84954	0.790497	0.954644	0.164147
3110035E14RIK	7.51657	5.68493	0.74946	0.857451	0.107991
3110039I08RIK	3.92869	5.07842	0.436285	0.667387	0.231102
3110039M20RIK	4.51073	5.16781	0.509719	0.87689	0.367171
3110040M04RIK	0	0	0	0	0
3110040N11RIK	4.253	4.65375	0.24622	0.701944	0.455724
3110043O21RIK	4.40642	4.31296	0.479482	0.820734	0.341253
3110045C21RIK	3.35889	4.6558	0.0259179	0.157667	0.131749
3110052M02RIK	4.65822	5.08839	0.555076	0.902808	0.347732
3110053B16RIK	4.33466	4.94488	0.401728	0.812095	0.410367
3110056K07RIK	5.19266	5.74999	0.850972	0.991361	0.140389
3110057O12RIK	5.3155	6.24962	0.866091	0.961123	0.0950324
3110062M04RIK	3.01159	4.27968	0.218143	0.470842	0.2527
3110070M22RIK	2.50197	3.67598	0.0323974	0.12527	0.0928726
3110079O15RIK	3.23208	4.40348	0.0777538	0.194384	0.116631
3110082I17RIK	4.33565	4.99917	0.591793	0.853132	0.261339
3110082J24RIK	0	0	0	0	0
3110099E03RIK	0	0	0	0	0
3200001D21RIK	2.70892	4.26376	0.0777538	0.179266	0.101512
3300002A11RIK	2.00173	2.05949	0.133909	0.231102	0.0971922
3300002I08RIK	3.92604	4.66521	0.354212	0.667387	0.313175
3300002P13RIK	3.36654	4.53932	0.185745	0.514039	0.328294
3300005D01RIK	0	3.70044	0.00215983	0	-0.00215983
3425401B19RIK	1	3.37296	0.00863931	0.00215983	-0.00647948
3632451O06RIK	4.7354	5.63329	0.362851	0.75594	0.393089
3830406C13RIK	5.30136	5.75467	0.492441	0.861771	0.36933
3830408C21RIK	3.74507	4.77358	0.211663	0.362851	0.151188
3830432H09RIK	2.86569	5.83289	0.00215983	0.0151188	0.012959
3930402G23RIK	3.5924	6.80735	0.00215983	0.00863931	0.00647948
4430402I18RIK	4.76174	5.43633	0.695464	0.902808	0.207343
4631405J19RIK	2	2.16096	0.00431965	0.00215983	-0.00215983
4631405K08RIK	2.81707	5.73409	0.00647948	0.00647948	0
4632404H12RIK	3.89259	5.54554	0.110151	0.388769	0.278618
4632415L05RIK	4.04951	4.98855	0.196544	0.643629	0.447084
4632427E13RIK	3.88511	5.07518	0.483801	0.684665	0.200864
4632428C04RIK	3.60299	3.65787	0.0259179	0.0863931	0.0604752
4632428N05RIK	3.22182	5.75866	0.0172786	0.012959	-0.00431965
4732414G09RIK	2.657	4.0026	0.0259179	0.131749	0.105832
4732416N19RIK	3.23487	3.94825	0.133909	0.349892	0.215983
4732419C18RIK	2.0143	2.98724	0.0237581	0.0345572	0.0107991
4732440D04RIK	4.19619	5.76273	0.323974	0.5054	0.181425
4732456N10RIK	3.45345	1	0.00215983	0.00431965	0.00215983
4732465J04RIK	1.88699	1.66667	0.00647948	0.012959	0.00647948
4732471J01RIK	5.0089	5.45012	0.822894	0.965443	0.142549
4732490B19RIK	3.90689	1	0.00215983	0.00215983	0
4732491K20RIK	4.00028	5.60443	0.203024	0.524838	0.321814
4831407H17RIK	3.74436	5.68234	0.0151188	0.0410367	0.0259179
4831440D22RIK	3.73806	4.63914	0.220302	0.313175	0.0928726
4831440E17RIK	3.44225	5.53429	0.194384	0.362851	0.168467
4833403I15RIK	2.24297	4.3359	0.00863931	0.0410367	0.0323974
4833411C07RIK	3.14722	3.86241	0.012959	0.0151188	0.00215983
4833412C05RIK	3.81627	5.32855	0.0215983	0.12959	0.107991
4833415N18RIK	3.47067	5.27721	0.0172786	0.133909	0.116631
4833417C18RIK	2.92952	2.63254	0.0388769	0.0583153	0.0194384
4833418N02RIK	2.48097	4.60161	0.012959	0.0647948	0.0518359
4833419F23RIK	3.12361	6.41488	0.00647948	0.0367171	0.0302376
4833420G17RIK	5.67609	5.89655	0.842333	0.954644	0.112311
4833422C13RIK	4.51266	5.234	0.518359	0.818575	0.300216
4833422M21RIK	2.82431	3.89569	0.0518359	0.0539957	0.00215983
4833423E24RIK	2.32193	0	0	0.00215983	0.00215983
4833427F10RIK	1	1	0.00431965	0.00431965	0
4833427G06RIK	2.25241	3.33621	0.00431965	0.0237581	0.0194384
4833428L15RIK	1	0	0	0.00647948	0.00647948
4833438C02RIK	3.36714	5.42574	0.0367171	0.0453564	0.00863931
4833439L19RIK	6.28937	5.24884	0.531317	0.974082	0.442765
4833447I15RIK	2.86446	4.08566	0.151188	0.272138	0.12095
4833447P13RIK	2.44843	4.71523	0.00431965	0.0431965	0.0388769
4921501E09RIK	4.09398	7.26593	0.00431965	0.00647948	0.00215983
4921504A21RIK	3.51484	4.72661	0.218143	0.302376	0.0842333
4921504E06RIK	1.53432	1.8656	0.0237581	0.0539957	0.0302376
4921506M07RIK	1	1.71396	0.0215983	0.0194384	-0.00215983
4921507G05RIK	2.23512	1.62747	0.0151188	0.0345572	0.0194384
4921507L20RIK	2.73167	3.64272	0.0950324	0.157667	0.062635
4921507P07RIK	3.73249	4.38541	0.107991	0.192225	0.0842333
4921508D12RIK	1.22642	0	0	0.0151188	0.0151188
4921509C19RIK	1.039	1.09906	0.0345572	0.0647948	0.0302376
4921509O07RIK	2.12246	2.68388	0.012959	0.0280778	0.0151188
4921511C10RIK	4.20207	5.3152	0.63067	0.717063	0.0863931
4921511H03RIK	3.75383	5.3721	0.0842333	0.0971922	0.012959
4921511I17RIK	3.54628	3.83971	0.386609	0.861771	0.475162
4921513H07RIK	3.41822	3.73368	0.0842333	0.170626	0.0863931
4921513I03RIK	2.83357	4.61144	0.0431965	0.0453564	0.00215983
4921515E04RIK	1.12708	1.23151	0.133909	0.185745	0.0518359
4921517D16RIK	3.64668	5.50885	0.0215983	0.0280778	0.00647948
4921517D22RIK	1	0	0	0.00647948	0.00647948
4921518K17RIK	1	1.76744	0.0172786	0.0151188	-0.00215983
4921524J17RIK	4.52229	4.46671	0.289417	0.898488	0.609071
4921524L21RIK	1	1.26416	0.012959	0.0453564	0.0323974
4921525O09RIK	1.72331	0	0	0.00647948	0.00647948
4921528I07RIK	1.01887	1.0702	0.0539957	0.0669546	0.012959
4921529L05RIK	2.5	0	0	0.00431965	0.00431965
4921530L21RIK	0	3.16993	0.00215983	0	-0.00215983
4921531C22RIK	3.05178	4.23918	0.12743	0.263499	0.136069
4921531P14RIK	2.10097	2.4133	0.012959	0.0345572	0.0215983
4921533I20RIK	0	0	0	0	0
4921534H16RIK	3.54652	4.12049	0.12743	0.291577	0.164147
4921536K21RIK	3.18496	4.13928	0.00647948	0.0107991	0.00431965
4921539E11RIK	2.25081	2.00875	0.0647948	0.062635	-0.00215983
4921539H07RIK	2.99513	5.35884	0.0237581	0.12311	0.0993521
4922502D21RIK	1	0	0	0.00215983	0.00215983
4922502H24RIK	1	0	0	0.00215983	0.00215983
4922502N22RIK	0	0	0	0	0
4930401C15RIK	3.06798	3.52467	0.0302376	0.049676	0.0194384
4930401G09RIK	2.47357	3.58953	0.170626	0.313175	0.142549
4930401O10RIK	3.45943	0	0	0.00215983	0.00215983
4930401O12RIK	1.04178	1	0.00863931	0.0302376	0.0215983
4930402D18RIK	0	0	0	0	0
4930402F06RIK	1	1	0.00215983	0.00215983	0
4930402F11RIK	1	0	0	0.00215983	0.00215983
4930402H24RIK	7.12155	7.81932	0.991361	0.99784	0.00647948
4930403D09RIK	0	0	0	0	0
4930404A05RIK	1	1	0.00215983	0.00215983	0
4930404H11RIK	3.85697	5.79043	0.00863931	0.0604752	0.0518359
4930404H24RIK	2.95876	3.6053	0.0539957	0.12959	0.075594
4930404I05RIK	3.04744	4.65832	0.0777538	0.101512	0.0237581
4930404I20RIK	0	0	0	0	0
4930404K13RIK	4.59101	5.61738	0.397408	0.529158	0.131749
4930404N11RIK	1.79094	2.82134	0.0691145	0.37149	0.302376
4930405A10RIK	1.46936	3.42899	0.00431965	0.0172786	0.012959
4930405A21RIK	3.41735	4.70665	0.222462	0.406048	0.183585
4930405D01RIK	1	1	0.00215983	0.00215983	0
4930405D11RIK	1.27577	1.12192	0.0280778	0.0280778	0
4930405J17RIK	2.5708	2.74294	0.00647948	0.0280778	0.0215983
4930405L22RIK	0	0	0	0	0
4930405O22RIK	3.34714	4.50905	0.159827	0.295896	0.136069
4930406D18RIK	0	0	0	0	0
4930407G08RIK	3.76178	0	0	0.00431965	0.00431965
4930407I02RIK	2.29281	2.63014	0.0475162	0.146868	0.0993521
4930407I10RIK	0	0	0	0	0
4930407I19RIK	2.15414	1.65903	0.012959	0.012959	0
4930412B13RIK	1.28409	1.60104	0.0194384	0.0302376	0.0107991
4930412C18RIK	2.63448	2.77344	0.136069	0.168467	0.0323974
4930412E21RIK	1.08078	1.20137	0.0518359	0.0691145	0.0172786
4930412L05RIK	3.21688	5.07069	0.012959	0.0561555	0.0431965
4930412O13RIK	0	0	0	0	0
4930413E15RIK	1	0	0	0.00215983	0.00215983
4930413F20RIK	2.13207	3.5358	0.138229	0.209503	0.0712743
4930413G21RIK	1.5339	1.96021	0.228942	0.604752	0.37581
4930413M19RIK	1	1	0.00215983	0.00431965	0.00215983
4930414F18RIK	2.51241	2.94428	0.0431965	0.0993521	0.0561555
4930414L22RIK	3.98504	3.85558	0.727862	0.844492	0.116631
4930414N06RIK	2.45051	3.28873	0.308855	0.356371	0.0475162
4930415F15RIK	3.1331	4.51312	0.0453564	0.0734341	0.0280778
4930415O20RIK	2.4668	3.70816	0.0647948	0.12743	0.062635
4930417H01RIK	3.04374	4.48039	0.049676	0.172786	0.12311
4930417O13RIK	1.0763	1	0.00431965	0.049676	0.0453564
4930417O22RIK	1	1	0.00215983	0.00431965	0.00215983
4930419G24RIK	6.96926	7.9097	0.917927	0.928726	0.0107991
4930421P05RIK	2.85388	4.51447	0.0280778	0.0583153	0.0302376
4930421P07RIK	0	0	0	0	0
4930423D24RIK	1	1	0.00431965	0.00215983	-0.00215983
4930423M02RIK	2.22972	0	0	0.00431965	0.00431965
4930425K10RIK	2.95118	6.52874	0.00431965	0.0151188	0.0107991
4930425L21RIK	2.61875	3.5071	0.012959	0.0453564	0.0323974
4930425O10RIK	3.59984	0	0	0.00431965	0.00431965
4930426D05RIK	3.46037	3.88224	0.0172786	0.0259179	0.00863931
4930426I24RIK	2.87241	4.45183	0.185745	0.339093	0.153348
4930426L09RIK	2.48748	4.43518	0.00431965	0.0323974	0.0280778
4930427A07RIK	3.06417	5.08397	0.012959	0.0475162	0.0345572
4930428D20RIK	0	0	0	0	0
4930428E07RIK	3.5722	5.28234	0.181425	0.192225	0.0107991
4930428G15RIK	2.64345	4.58496	0.00215983	0.0194384	0.0172786
4930428N03RIK	0	0	0	0	0
4930428O21RIK	1	0	0	0.00215983	0.00215983
4930429B21RIK	3.51815	3.87871	0.0950324	0.522678	0.427646
4930429D17RIK	1.56873	1	0.0107991	0.0302376	0.0194384
4930429F11RIK	0	0	0	0	0
4930429F24RIK	3.32203	6.56018	0.012959	0.049676	0.0367171
4930429P21RIK	2.26994	3.71143	0.0259179	0.155508	0.12959
4930430A15RIK	1.23122	1.10914	0.0820734	0.12527	0.0431965
4930430E12RIK	2.58496	0	0	0.00215983	0.00215983
4930430F08RIK	4.13286	5.10236	0.436285	0.777538	0.341253
4930430F21RIK	2.91974	4.01512	0.0107991	0.0388769	0.0280778
4930430J02RIK	2.99871	3.94596	0.0712743	0.12311	0.0518359
4930431F10RIK	1	1	0.00215983	0.00431965	0.00215983
4930431F12RIK	1	1	0.00431965	0.012959	0.00863931
4930431P03RIK	0	0	0	0	0
4930431P22RIK	2.86814	0	0	0.0323974	0.0323974
4930432E11RIK	3.12612	3.67872	0.00647948	0.012959	0.00647948
4930432J09RIK	1	1	0.0259179	0.0259179	0
4930432K21RIK	3.83743	5.05548	0.194384	0.328294	0.133909
4930432L08RIK	0	4.99778	0.0107991	0	-0.0107991
4930432M17RIK	0	0	0	0	0
4930432O09RIK	1	0	0	0.00215983	0.00215983
4930433B08RIK	0	0	0	0	0
4930433I11RIK	0	0	0	0	0
4930433N12RIK	1	0	0	0.00215983	0.00215983
4930434B07RIK	0	0	0	0	0
4930434J06RIK	3.77416	3.63433	0.0151188	0.0583153	0.0431965
4930435E12RIK	1	1	0.00431965	0.00863931	0.00431965
4930435F18RIK	1.56148	1	0.00863931	0.0172786	0.00863931
4930437M23RIK	0	0	0	0	0
4930438A08RIK	6.08746	0	0	0.00215983	0.00215983
4930438E09RIK	1.17611	1	0.00863931	0.0194384	0.0107991
4930439A04RIK	3.43527	4.58878	0.233261	0.390929	0.157667
4930440C22RIK	0	0	0	0	0
4930440I19RIK	1.55787	1.29258	0.0604752	0.0475162	-0.012959
4930441J16RIK	2.45345	2	0.00215983	0.00431965	0.00215983
4930442E04RIK	2.3503	3.4901	0.012959	0.0345572	0.0215983
4930442J19RIK	1	0	0	0.00215983	0.00215983
4930442L01RIK	0	0	0	0	0
4930443O20RIK	2.72371	3.63122	0.0604752	0.0842333	0.0237581
4930444A19RIK	3.847	5.0616	0.200864	0.328294	0.12743
4930444F02RIK	3.94227	5.1399	0.138229	0.272138	0.133909
4930444G20RIK	0	0	0	0	0
4930444M15RIK	3.18731	4.63376	0.00863931	0.00863931	0
4930444P10RIK	3.28232	4.33656	0.103672	0.198704	0.0950324
4930445E18RIK	3.33693	5.21868	0.0302376	0.0453564	0.0151188
4930445N18RIK	0	5.89517	0.00431965	0	-0.00431965
4930447A16RIK	3.62962	4.12114	0.231102	0.397408	0.166307
4930447C04RIK	4.648	5.84036	0.431965	0.473002	0.0410367
4930447F24RIK	3.77539	4.75491	0.330454	0.539957	0.209503
4930447J18RIK	1	1	0.00863931	0.0323974	0.0237581
4930447K03RIK	1.1336	2.03325	0.0194384	0.110151	0.0907127
4930447M23RIK	4.6948	6.00888	0.168467	0.637149	0.468683
4930447N08RIK	2.36041	3.94413	0.0107991	0.0799136	0.0691145
4930448C13RIK	1.015	1.15305	0.0604752	0.0842333	0.0237581
4930448F12RIK	1	2.64838	0.012959	0.00215983	-0.0107991
4930448H16RIK	1.65067	1.90524	0.0194384	0.0431965	0.0237581
4930448I06RIK	1	0	0	0.00647948	0.00647948
4930448I18RIK	0	4.32193	0.00215983	0	-0.00215983
4930448K20RIK	1	0	0	0.00215983	0.00215983
4930449C09RIK	1	0	0	0.00215983	0.00215983
4930449E01RIK	2.55895	2.79546	0.0107991	0.0367171	0.0259179
4930449E18RIK	2.55354	3.28519	0.0367171	0.0691145	0.0323974
4930449I24RIK	0	0	0	0	0
4930451E10RIK	2.34718	3.06685	0.0388769	0.0647948	0.0259179
4930451G09RIK	2.50014	4.07057	0.0950324	0.319654	0.224622
4930451I11RIK	2.37142	3.17042	0.0107991	0.103672	0.0928726
4930452A19RIK	2.9183	0	0	0.00647948	0.00647948
4930452B06RIK	4.50995	5.14745	0.289417	0.62851	0.339093
4930452G13RIK	3.58496	0	0	0.00215983	0.00215983
4930452N14RIK	1.94765	2.29837	0.0107991	0.0410367	0.0302376
4930453L07RIK	0	0	0	0	0
4930453N24RIK	4.76114	5.28917	0.285097	0.829374	0.544276
4930453O03RIK	0	0	0	0	0
4930455B14RIK	2.15314	0	0	0.00647948	0.00647948
4930455C13RIK	3.2495	3.86672	0.24838	0.583153	0.334773
4930455D15RIK	1.30105	1.45959	0.116631	0.177106	0.0604752
4930455F16RIK	1.63492	2.64863	0.0107991	0.0194384	0.00863931
4930455G09RIK	2.57206	3.31376	0.00863931	0.0107991	0.00215983
4930455H04RIK	1.82239	2.38589	0.0907127	0.220302	0.12959
4930455J16RIK	1	0	0	0.012959	0.012959
4930456L15RIK	1	1.90015	0.00647948	0.00431965	-0.00215983
4930458A03RIK	1	0	0	0.00215983	0.00215983
4930459C07RIK	0	1	0.00431965	0	-0.00431965
4930459I23RIK	1	0	0	0.00647948	0.00647948
4930459L07RIK	1	0	0	0.00215983	0.00215983
4930461C15RIK	3.77084	5.58569	0.00647948	0.0388769	0.0323974
4930461G14RIK	1.73205	3.88524	0.00863931	0.012959	0.00431965
4930463O16RIK	1.75	0	0	0.00863931	0.00863931
4930465K10RIK	2.58102	4.50737	0.0172786	0.0237581	0.00647948
4930465M20RIK	0	1	0.00215983	0	-0.00215983
4930467D21RIK	3.87822	2.88178	0.140389	0.172786	0.0323974
4930467E23RIK	1.33963	2.1183	0.0194384	0.0302376	0.0107991
4930467J12RIK	1	1.29248	0.00431965	0.0107991	0.00647948
4930467K11RIK	4.49406	4.52154	0.012959	0.0237581	0.0107991
4930469G21RIK	2.67941	3.11823	0.308855	0.367171	0.0583153
4930469K13RIK	1	6.59027	0.00431965	0.00215983	-0.00215983
4930470H14RIK	2.12724	2.62627	0.0172786	0.0410367	0.0237581
4930470O06RIK	1.47566	1.63298	0.049676	0.049676	0
4930470P17RIK	2.45345	1	0.00215983	0.00863931	0.00647948
4930471C04RIK	3.63723	4.40147	0.0215983	0.0453564	0.0237581
4930471G03RIK	2.80699	6.15956	0.00863931	0.0237581	0.0151188
4930471G24RIK	2.32193	0	0	0.00215983	0.00215983
4930471L23RIK	2.37059	2.58003	0.0172786	0.0475162	0.0302376
4930471M09RIK	3.21871	5.37414	0.00647948	0.0259179	0.0194384
4930473A02RIK	3.96734	4.2996	0.606911	0.956803	0.349892
4930473H19RIK	2.01986	3.27117	0.105832	0.468683	0.362851
4930473O22RIK	0	0	0	0	0
4930474G06RIK	1.14657	1.46123	0.153348	0.168467	0.0151188
4930474H20RIK	1	1	0.0388769	0.0475162	0.00863931
4930474M22RIK	4.13042	3.5959	0.0172786	0.0410367	0.0237581
4930474N05RIK	0	1	0.00215983	0	-0.00215983
4930474N09RIK	3.90689	6.24668	0.00431965	0.00215983	-0.00215983
4930477N07RIK	2.25846	0	0	0.0107991	0.0107991
4930478L05RIK	3.16502	4.48348	0.0410367	0.0712743	0.0302376
4930478P22RIK	1	0	0	0.00215983	0.00215983
4930479D17RIK	3.63966	4.67008	0.0431965	0.213823	0.170626
4930479H17RIK	0	5.2854	0.00215983	0	-0.00215983
4930480G23RIK	1.26416	1	0.00431965	0.012959	0.00863931
4930480K15RIK	4.70623	5.71787	0.561555	0.764579	0.203024
4930480K23RIK	3.26508	4.0147	0.209503	0.37365	0.164147
4930480M12RIK	1.58048	1.19499	0.00647948	0.00863931	0.00215983
4930481A15RIK	1.82046	3.75614	0.131749	0.760259	0.62851
4930482G09RIK	2.521	3.33552	0.0172786	0.0237581	0.00647948
4930483J18RIK	3.54653	6.63442	0.00431965	0.0107991	0.00647948
4930483K19RIK	2.21653	3.29661	0.075594	0.174946	0.0993521
4930483O08RIK	1	1	0.00431965	0.00647948	0.00215983
4930484H19RIK	3.05603	4.32428	0.0151188	0.0367171	0.0215983
4930486F22RIK	3.62622	4.77717	0.0820734	0.105832	0.0237581
4930486I03RIK	1	1	0.00863931	0.0151188	0.00647948
4930486L24RIK	1	1	0.0172786	0.0215983	0.00431965
4930487D11RIK	2.80735	0	0	0.00215983	0.00215983
4930487H11RIK	2.5222	6.14975	0.00215983	0.00431965	0.00215983
4930488B22RIK	0	0	0	0	0
4930488L21RIK	1.9736	2.64657	0.0280778	0.0799136	0.0518359
4930488N24RIK	0	0	0	0	0
4930500A05RIK	4.22406	5.02281	0.466523	0.738661	0.272138
4930500F04RIK	2.12587	1	0.00647948	0.0107991	0.00431965
4930500H12RIK	1.50245	1.30853	0.0928726	0.144708	0.0518359
4930500J02RIK	3.58857	5.21666	0.0367171	0.0691145	0.0323974
4930500L23RIK	1.19678	2.07846	0.0107991	0.0302376	0.0194384
4930502A04RIK	1.27378	1	0.0151188	0.0259179	0.0107991
4930502C15RIK	3.46384	4.49386	0.12527	0.190065	0.0647948
4930502E09RIK	2.65183	3.2851	0.012959	0.0172786	0.00431965
4930502M04RIK	0	0	0	0	0
4930503B20RIK	1.67063	2.60505	0.075594	0.393089	0.317495
4930503E14RIK	0	0	0	0	0
4930503E24RIK	1.03734	1.70882	0.0194384	0.101512	0.0820734
4930503F20RIK	0	0	0	0	0
4930503L19RIK	4.21853	5.57003	0.393089	0.526998	0.133909
4930503O07RIK	0	0	0	0	0
4930504C09RIK	1.19499	1.33048	0.00863931	0.00647948	-0.00215983
4930504O13RIK	0	0	0	0	0
4930505A04RIK	2.76557	3.81509	0.110151	0.161987	0.0518359
4930505G20RIK	1	5.01809	0.00431965	0.00215983	-0.00215983
4930505K13RIK	3.20862	4.4223	0.0194384	0.0345572	0.0151188
4930505K14RIK	3.35039	4.70449	0.0453564	0.0842333	0.0388769
4930505N22RIK	2.90488	3.78583	0.25054	0.332613	0.0820734
4930505O20RIK	0	0	0	0	0
4930506A18RIK	4.35444	5.26799	0.50324	0.615551	0.112311
4930506C21RIK	4.55995	4.47104	0.667387	0.900648	0.233261
4930506M07RIK	5.37068	5.93921	0.861771	0.989201	0.12743
4930507D05RIK	2.36891	3.65205	0.116631	0.336933	0.220302
4930507D10RIK	3.80735	4.39232	0.00215983	0.00215983	0
4930509E16RIK	2.76302	3.82911	0.00431965	0.0172786	0.012959
4930509J09RIK	4.59977	5.86005	0.466523	0.535637	0.0691145
4930509K18RIK	1.79248	0	0	0.00431965	0.00431965
4930511A02RIK	2.6427	0	0	0.00431965	0.00431965
4930511A08RIK	4.62938	5.45866	0.550756	0.684665	0.133909
4930511E03RIK	0	0	0	0	0
4930511M06RIK	2.89939	0	0	0.0215983	0.0215983
4930512B01RIK	3.87148	4.82485	0.617711	0.796976	0.179266
4930512H18RIK	1	1	0.00215983	0.00215983	0
4930512J16RIK	2.80735	2.54373	0.00431965	0.00215983	-0.00215983
4930513D17RIK	2.42963	1.75175	0.0842333	0.12311	0.0388769
4930513L16RIK	3.19015	4.02629	0.0367171	0.049676	0.012959
4930513N10RIK	1.68902	1.88647	0.12743	0.311015	0.183585
4930515B02RIK	1	1	0.00431965	0.00863931	0.00431965
4930515G01RIK	3.02074	3.75943	0.012959	0.0194384	0.00647948
4930515G16RIK	0	0	0	0	0
4930515L03RIK	1.91353	3.03353	0.0777538	0.144708	0.0669546
4930517E11RIK	3.73319	5.03331	0.062635	0.0669546	0.00431965
4930517G24RIK	1.35874	3.45174	0.0107991	0.0302376	0.0194384
4930517M08RIK	0	0	0	0	0
4930517O19RIK	4.31503	5.26782	0.395248	0.542117	0.146868
4930518F22RIK	2.32869	2.39774	0.308855	0.634989	0.326134
4930518J21RIK	1	0	0	0.00647948	0.00647948
4930518P08RIK	0	0	0	0	0
4930519D14RIK	1	2.85022	0.00431965	0.00215983	-0.00215983
4930519F09RIK	1.2585	0	0	0.0215983	0.0215983
4930519F24RIK	1	3.32193	0.00215983	0.00215983	0
4930519G04RIK	1.20343	1.40222	0.0280778	0.0691145	0.0410367
4930519H02RIK	1.34749	0	0	0.0259179	0.0259179
4930520O04RIK	3.12611	4.82162	0.0539957	0.140389	0.0863931
4930520P13RIK	1	1	0.00215983	0.00863931	0.00647948
4930521E06RIK	0	5.70044	0.00215983	0	-0.00215983
4930521O11RIK	1.21699	1	0.0172786	0.0215983	0.00431965
4930521O17RIK	0	1	0.00431965	0	-0.00431965
4930522H14RIK	1.48448	1.77187	0.00863931	0.012959	0.00431965
4930522L14RIK	2.27987	2.82787	0.276458	0.479482	0.203024
4930522O17RIK	0	0	0	0	0
4930522P08RIK	2.8401	4.06627	0.103672	0.235421	0.131749
4930523C07RIK	0	8.38802	0.00215983	0	-0.00215983
4930523O13RIK	1.08333	1	0.00863931	0.0259179	0.0172786
4930524B15RIK	3.46997	4.96878	0.00863931	0.0107991	0.00215983
4930524B17RIK	1	1	0.00863931	0.0107991	0.00215983
4930524C18RIK	1	0	0	0.00431965	0.00431965
4930524O05RIK	1	0	0	0.00215983	0.00215983
4930524O08RIK	2.53622	1	0.00215983	0.0259179	0.0237581
4930525C09RIK	2.65481	2.89879	0.0928726	0.12095	0.0280778
4930525D18RIK	1.18787	1.58685	0.0237581	0.0712743	0.0475162
4930525G20RIK	3.48248	4.85299	0.205184	0.440605	0.235421
4930526A20RIK	1.045	2.34929	0.0151188	0.140389	0.12527
4930526F13RIK	5.03372	0	0	0.00431965	0.00431965
4930526H09RIK	0	0	0	0	0
4930526I15RIK	2.40714	2.92687	0.183585	0.557235	0.37365
4930526L06RIK	1.02108	1.06652	0.12743	0.239741	0.112311
4930527F14RIK	2.92494	3.45497	0.0237581	0.0561555	0.0323974
4930527G23RIK	2.3023	1	0.00215983	0.00647948	0.00431965
4930528A17RIK	2.71669	3.26737	0.930886	0.978402	0.0475162
4930528D03RIK	1.84808	5.73007	0.00647948	0.00863931	0.00215983
4930528G23RIK	1.62996	3.68145	0.0215983	0.0950324	0.0734341
4930528H21RIK	1	0	0	0.00647948	0.00647948
4930528P14RIK	0	0	0	0	0
4930529C04RIK	1	1	0.00431965	0.00647948	0.00215983
4930529K09RIK	0	0	0	0	0
4930529L06RIK	0	0	0	0	0
4930529N20RIK	0	0	0	0	0
4930532I03RIK	4.75718	5.14438	0.587473	0.784017	0.196544
4930532M18RIK	2.86932	5.93074	0.00215983	0.0367171	0.0345572
4930533B01RIK	3.58646	5.0412	0.110151	0.151188	0.0410367
4930533I22RIK	4.48322	3.77849	0.419006	0.937365	0.518359
4930533K18RIK	2.13757	2.71269	0.012959	0.0431965	0.0302376
4930533N22RIK	1.60148	2.4686	0.0237581	0.0475162	0.0237581
4930533P14RIK	1	1.22222	0.0194384	0.0367171	0.0172786
4930535L15RIK	2.78581	3.10957	0.00863931	0.0367171	0.0280778
4930535O05RIK	0	0	0	0	0
4930538E20RIK	3.50885	3.71155	0.464363	0.920086	0.455724
4930538K18RIK	3.23377	4.93861	0.0777538	0.416847	0.339093
4930538L07RIK	0	0	0	0	0
4930539C22RIK	4.88546	1.79248	0.00431965	0.00647948	0.00215983
4930539E08RIK	2.84138	3.58963	0.0820734	0.239741	0.157667
4930539J05RIK	1.61905	2.20688	0.0669546	0.416847	0.349892
4930539M17RIK	1.44064	1.33333	0.00647948	0.00647948	0
4930539N22RIK	7.28406	7.76684	0.844492	0.87473	0.0302376
4930540M03RIK	1	0	0	0.00215983	0.00215983
4930542C21RIK	2.25444	2.74871	0.0237581	0.0410367	0.0172786
4930542D17RIK	1	6.40939	0.00215983	0.00215983	0
4930542M03RIK	0	0	0	0	0
4930542N06RIK	2.33936	2.10731	0.00647948	0.012959	0.00647948
4930543D07RIK	1.71224	3.39056	0.0172786	0.0583153	0.0410367
4930543E12RIK	3.44064	0	0	0.00647948	0.00647948
4930543I03RIK	1.5	1	0.00647948	0.00431965	-0.00215983
4930543N07RIK	0	0	0	0	0
4930544D05RIK	0	0	0	0	0
4930544G11RIK	0	0	0	0	0
4930544M13RIK	1.01125	1.07063	0.0583153	0.112311	0.0539957
4930545E07RIK	1	0	0	0.00215983	0.00215983
4930545H06RIK	2.34813	5.42626	0.00215983	0.00647948	0.00431965
4930545L08RIK	1	2.78585	0.00647948	0.00215983	-0.00431965
4930545L23RIK	4.96238	5.78297	0.460043	0.667387	0.207343
4930546C10RIK	1.44927	1	0.0107991	0.049676	0.0388769
4930546K05RIK	3.66704	4.88683	0.0259179	0.0907127	0.0647948
4930547E08RIK	2.56976	4.4786	0.0237581	0.0323974	0.00863931
4930547E14RIK	5.64619	5.67018	0.451404	0.844492	0.393089
4930547H16RIK	0	0	0	0	0
4930548G14RIK	0	0	0	0	0
4930548H24RIK	2.20187	1	0.00431965	0.0172786	0.012959
4930548J01RIK	0	3.90689	0.00215983	0	-0.00215983
4930548K13RIK	2.07935	1.81895	0.0237581	0.0345572	0.0107991
4930549C01RIK	1.79241	1.93578	0.00647948	0.0151188	0.00863931
4930549C15RIK	4.17923	5.20596	0.200864	0.311015	0.110151
4930549G23RIK	2.89237	3.67483	0.228942	0.669546	0.440605
4930550C14RIK	2.9434	3.79097	0.194384	0.466523	0.272138
4930550C17RIK	0	0	0	0	0
4930552N02RIK	0	0	0	0	0
4930552P12RIK	2.67072	4.37827	0.0345572	0.0863931	0.0518359
4930553C11RIK	1	1	0.0280778	0.0367171	0.00863931
4930553E22RIK	0	0	0	0	0
4930553J12RIK	0	0	0	0	0
4930553P18RIK	3.78154	5.09929	0.0323974	0.159827	0.12743
4930554C24RIK	3.90689	0	0	0.00215983	0.00215983
4930554G24RIK	1	1	0.00215983	0.0302376	0.0280778
4930554H23RIK	1.13569	1.36806	0.0799136	0.0539957	-0.0259179
4930554I06RIK	0	0	0	0	0
4930555A03RIK	0	0	0	0	0
4930555B11RIK	1.69246	2.64056	0.00863931	0.0259179	0.0172786
4930555G01RIK	0	1	0.00215983	0	-0.00215983
4930555G21RIK	0	0	0	0	0
4930555K05RIK	1	1	0.00215983	0.00215983	0
4930555M17RIK	0	0	0	0	0
4930556C24RIK	0	0	0	0	0
4930556G01RIK	1.49856	1.74742	0.049676	0.0777538	0.0280778
4930556J02RIK	1	1	0.00431965	0.00431965	0
4930556L07RIK	0	0	0	0	0
4930556M19RIK	1.26458	1.32473	0.0410367	0.0799136	0.0388769
4930556N09RIK	1.11699	0	0	0.0107991	0.0107991
4930556N13RIK	2.04459	3.23288	0.0799136	0.142549	0.062635
4930557F10RIK	1.34774	1.26439	0.0107991	0.0539957	0.0431965
4930557J02RIK	2.10619	3.04257	0.0194384	0.0475162	0.0280778
4930557K07RIK	3.78107	4.48495	0.604752	0.822894	0.218143
4930558C23RIK	1.12221	2.02915	0.00647948	0.0410367	0.0345572
4930558F17RIK	0	0	0	0	0
4930558J18RIK	3.06464	5.29623	0.00431965	0.00431965	0
4930558K02RIK	3.52372	4.9965	0.224622	0.38013	0.155508
4930559C10RIK	0	0	0	0	0
4930562C15RIK	2.67037	3.75721	0.075594	0.12743	0.0518359
4930562F07RIK	0	0	0	0	0
4930562F17RIK	1.03977	1	0.0194384	0.140389	0.12095
4930563D23RIK	0	0	0	0	0
4930563E18RIK	3.08595	5.73989	0.00431965	0.0151188	0.0107991
4930563E22RIK	3.92713	5.77689	0.144708	0.36933	0.224622
4930563F08RIK	3.42172	4.44009	0.239741	0.345572	0.105832
4930563H07RIK	1	0	0	0.00215983	0.00215983
4930563I02RIK	3.34779	4.3711	0.0604752	0.12959	0.0691145
4930563M20RIK	1	5.88264	0.00215983	0.00647948	0.00431965
4930564B18RIK	1.1161	1	0.00863931	0.0431965	0.0345572
4930564C03RIK	0	0	0	0	0
4930564D02RIK	1	1	0.00863931	0.0151188	0.00647948
4930565D16RIK	1.28721	1.1	0.0215983	0.0367171	0.0151188
4930565N06RIK	3.80082	4.09129	0.101512	0.224622	0.12311
4930567H12RIK	2.80735	0	0	0.00215983	0.00215983
4930567J20RIK	1	0	0	0.00215983	0.00215983
4930567K12RIK	3.69413	4.68085	0.304536	0.464363	0.159827
4930567K20RIK	3.11052	5.5025	0.0388769	0.0842333	0.0453564
4930568A12RIK	2.41043	4.17368	0.0172786	0.0410367	0.0237581
4930568D16RIK	1	0	0	0.00215983	0.00215983
4930568E12RIK	3.32193	0	0	0.00215983	0.00215983
4930568G15RIK	3.12292	3.12296	0.00863931	0.049676	0.0410367
4930570E03RIK	2.32476	1.82995	0.719222	0.933045	0.213823
4930570G05RIK	3.07459	4.63478	0.0259179	0.0734341	0.0475162
4930570G19RIK	4.18556	5.16957	0.384449	0.682505	0.298056
4930571K23RIK	0	0	0	0	0
4930571O06RIK	0	1	0.00215983	0	-0.00215983
4930572G02RIK	3.00957	4.33077	0.0863931	0.170626	0.0842333
4930572J10RIK	3.70017	1	0.00215983	0.0107991	0.00863931
4930572K03RIK	0	1	0.00215983	0	-0.00215983
4930572O03RIK	0	0	0	0	0
4930572O13RIK	2	0	0	0.00215983	0.00215983
4930573C15RIK	3.16993	0	0	0.00215983	0.00215983
4930573H18RIK	1	1	0.00215983	0.012959	0.0107991
4930573O16RIK	2.10731	2.04248	0.00863931	0.00647948	-0.00215983
4930577N17RIK	2.01671	3.07406	0.0647948	0.278618	0.213823
4930578E11RIK	1.43283	1.3317	0.0151188	0.0950324	0.0799136
4930578I06RIK	2.86919	0	0	0.00863931	0.00863931
4930578M01RIK	2.82088	3.67694	0.274298	0.460043	0.185745
4930578N18RIK	1.29464	1	0.0151188	0.0345572	0.0194384
4930579C12RIK	1.18885	1.12018	0.0237581	0.0302376	0.00647948
4930579D09RIK	1	0	0	0.00215983	0.00215983
4930579F01RIK	1.93648	1	0.00647948	0.0172786	0.0107991
4930579G18RIK	1.99242	2.9968	0.269978	0.555076	0.285097
4930579G24RIK	3.40793	5.04518	0.0259179	0.12743	0.101512
4930579H20RIK	5.57583	2.64358	0.00647948	0.00431965	-0.00215983
4930579J19RIK	0	0	0	0	0
4930579K19RIK	3.41	4.88051	0.0518359	0.166307	0.114471
4930579P08RIK	0	1	0.00215983	0	-0.00215983
4930581F22RIK	2.79735	3.71111	0.0928726	0.159827	0.0669546
4930583I09RIK	1.84808	4.61933	0.00647948	0.00863931	0.00215983
4930583K01RIK	3.55044	0	0	0.0215983	0.0215983
4930583P06RIK	2.7214	1.66667	0.00647948	0.0215983	0.0151188
4930584F24RIK	1	0	0	0.00431965	0.00431965
4930586N03RIK	3.357	4.46339	0.24406	0.462203	0.218143
4930587E11RIK	5.13059	6.22379	0.695464	0.794816	0.0993521
4930588J15RIK	3.06786	4.09407	0.0302376	0.0539957	0.0237581
4930588K23RIK	2.78232	0	0	0.00863931	0.00863931
4930589L23RIK	2.08496	3.80735	0.00215983	0.00431965	0.00215983
4930590J08RIK	2.853	3.88847	0.170626	0.274298	0.103672
4930590L14RIK	0	0	0	0	0
4930590L20RIK	3.94508	4.43614	0.509719	0.688985	0.179266
4930591A17RIK	2.32193	0	0	0.00215983	0.00215983
4930591E09RIK	1	0	0	0.00215983	0.00215983
4930592A05RIK	2.46572	2.76401	0.0518359	0.075594	0.0237581
4930592I03RIK	2.58496	4.9542	0.00215983	0.00215983	0
4930593A02RIK	2.54203	3.92697	0.185745	0.395248	0.209503
4930593C16RIK	3.16993	0	0	0.00215983	0.00215983
4930594C11RIK	2.76893	3.43896	0.0950324	0.157667	0.062635
4930594M22RIK	3.03938	4.7671	0.203024	0.36933	0.166307
4930594O21RIK	4.52356	1	0.00215983	0.00215983	0
4930595D18RIK	3.47321	4.86323	0.179266	0.263499	0.0842333
4930595L18RIK	3.35888	4.70599	0.00647948	0.0107991	0.00431965
4930596D02RIK	0	0	0	0	0
4930596I21RIK	2.69849	4.51536	0.0583153	0.0842333	0.0259179
4930597A21RIK	2.2887	0	0	0.00863931	0.00863931
4930597G03RIK	1	1	0.00647948	0.0107991	0.00431965
4930598F16RIK	1	6.98868	0.00215983	0.00431965	0.00215983
4930599N23RIK	2.95307	3.62874	0.336933	0.762419	0.425486
4931402G19RIK	2.823	4.57177	0.0820734	0.179266	0.0971922
4931403E22RIK	2.89108	4.15668	0.105832	0.259179	0.153348
4931403G20RIK	3.57777	4.164	0.269978	0.4946	0.224622
4931403M11RIK	0	0	0	0	0
4931406B18RIK	4.18182	1.66096	0.00431965	0.0107991	0.00647948
4931406C07RIK	2.79191	2.95178	0.788337	0.863931	0.075594
4931406H21RIK	3.24319	4.30519	0.0367171	0.0367171	0
4931406P16RIK	4.57906	5.00738	0.684665	0.909287	0.224622
4931408C20RIK	0	0	0	0	0
4931408D14RIK	2.79392	4.94719	0.0172786	0.0561555	0.0388769
4931409K22RIK	4.72026	1	0.00647948	0.00863931	0.00215983
4931412M21	1.97422	2.25365	0.0388769	0.0799136	0.0410367
4931413K12RIK	3.30218	4.62532	0.315335	0.516199	0.200864
4931414P19RIK	2.96679	3.53308	0.192225	0.388769	0.196544
4931417E11RIK	0	0	0	0	0
4931419H13RIK	1.77013	1.32557	0.0259179	0.0604752	0.0345572
4931420L22RIK	1	1	0.00431965	0.00647948	0.00215983
4931422A03RIK	1.74746	1.89572	0.194384	0.535637	0.341253
4931423N10RIK	3.09775	3.99111	0.0950324	0.194384	0.0993521
4931428F04RIK	4.1287	4.71484	0.259179	0.814255	0.555076
4931428L18RIK	1.12049	1.59133	0.0194384	0.0323974	0.012959
4931429I11RIK	1.06267	2.3216	0.0194384	0.0604752	0.0410367
4931429L15RIK	2.19128	4.11599	0.0237581	0.0345572	0.0107991
4931429P17RIK	1.43801	1	0.00215983	0.0388769	0.0367171
4931430N09RIK	3.71643	4.49139	0.0971922	0.205184	0.107991
4931431B13RIK	1.5459	3.88635	0.0107991	0.0259179	0.0151188
4931431C16RIK	2.7368	3.75338	0.0907127	0.200864	0.110151
4931431F19RIK	1	0	0	0.00215983	0.00215983
4931439C15RIK	3.33145	3.49324	0.00863931	0.0259179	0.0172786
4931440F15RIK	3.39812	4.20814	0.136069	0.190065	0.0539957
4931440J10RIK	3.30711	4.05574	0.302376	0.449244	0.146868
4931440P22RIK	1.9621	2.75044	0.203024	0.347732	0.144708
4932411E22RIK	3.91575	3.46394	0.0323974	0.0453564	0.012959
4932412D23RIK	1.72966	1.51454	0.0863931	0.12743	0.0410367
4932413F04RIK	3.52543	4.31076	0.0734341	0.196544	0.12311
4932414J04RIK	0	0	0	0	0
4932414N04RIK	1.01539	1.05128	0.0842333	0.0820734	-0.00215983
4932415M13RIK	1	1	0.00215983	0.00647948	0.00431965
4932416H05RIK	3.30543	3.61737	0.0799136	0.339093	0.259179
4932416K20RIK	0	0	0	0	0
4932418E24RIK	1.26515	2.39246	0.00863931	0.0323974	0.0237581
4932431P20RIK	1.77398	1	0.00647948	0.0194384	0.012959
4932435O22RIK	2.47256	4.4069	0.0172786	0.0388769	0.0215983
4932438A13RIK	7.24057	7.30773	0.969762	1	0.0302376
4932438H23RIK	2.02448	3.21003	0.049676	0.0669546	0.0172786
4932441J04RIK	2.20955	2.21944	0.289417	0.451404	0.161987
4932443I19RIK	1.20909	1.35333	0.0712743	0.0863931	0.0151188
4932443L11RIK	3.14561	4.55333	0.196544	0.293737	0.0971922
4932702P03RIK	1.93874	2.9319	0.049676	0.233261	0.183585
4933400B14RIK	4.85798	0	0	0.00215983	0.00215983
4933400C23RIK	1.69811	1.60112	0.0215983	0.0388769	0.0172786
4933400F21RIK	2.7055	3.77139	0.0971922	0.107991	0.0107991
4933400L20RIK	1.84894	2.60395	0.0280778	0.0280778	0
4933401D09RIK	1	1	0.00215983	0.00215983	0
4933401H06RIK	0	2	0.00215983	0	-0.00215983
4933402C05RIK	0	0	0	0	0
4933402C06RIK	3.3023	4.52356	0.00215983	0.00647948	0.00431965
4933402D24RIK	3.14119	4.8826	0.0453564	0.114471	0.0691145
4933402J07RIK	0	1	0.00215983	0	-0.00215983
4933402J10RIK	1	1.58496	0.00215983	0.00647948	0.00431965
4933402J15RIK	3.39068	3.13077	0.00647948	0.00431965	-0.00215983
4933402N03RIK	1.26439	1	0.00215983	0.0107991	0.00863931
4933402N22RIK	0	0	0	0	0
4933402P03RIK	0	0	0	0	0
4933404G15RIK	0	2.32193	0.00215983	0	-0.00215983
4933404K08RIK	2.82193	0	0	0.00431965	0.00431965
4933404K13RIK	1	0	0	0.00215983	0.00215983
4933404O12RIK	3.19074	3.93638	0.140389	0.548596	0.408207
4933405D12RIK	3.14043	4.27673	0.062635	0.101512	0.0388769
4933405E24RIK	1.19499	2.99575	0.00863931	0.00647948	-0.00215983
4933405L10RIK	3.61048	5.12067	0.00863931	0.0215983	0.012959
4933406B17RIK	2.74864	4.45232	0.00863931	0.012959	0.00431965
4933406C10RIK	3.38573	4.55411	0.146868	0.276458	0.12959
4933406D12RIK	0	0	0	0	0
4933406F09RIK	0	0	0	0	0
4933406G16RIK	0	1	0.00215983	0	-0.00215983
4933406I18RIK	5.19707	5.76852	0.7473	0.911447	0.164147
4933406J08RIK	1	1	0.0107991	0.0194384	0.00863931
4933406J10RIK	2.9209	4.27404	0.049676	0.0950324	0.0453564
4933406K04RIK	2.68129	3.71606	0.0302376	0.0302376	0
4933406M09RIK	6.02237	0	0	0.00215983	0.00215983
4933407E24RIK	2.42791	3.32563	0.0215983	0.0302376	0.00863931
4933407G14RIK	2.08048	0	0	0.00863931	0.00863931
4933407I05RIK	3.31325	4.23428	0.0410367	0.0712743	0.0302376
4933407I08RIK	5.55353	6.69812	0.742981	0.825054	0.0820734
4933407L21RIK	3.7556	4.57147	0.0647948	0.192225	0.12743
4933408B17RIK	2.51778	3.83859	0.151188	0.300216	0.149028
4933408J17RIK	2.54108	1.97257	0.213823	0.963283	0.74946
4933408N05RIK	3.11999	4.66931	0.0820734	0.105832	0.0237581
4933409F18RIK	1.55365	1	0.00431965	0.012959	0.00863931
4933409G03RIK	1	1	0.00647948	0.012959	0.00647948
4933411E08RIK	1.26746	1.14286	0.0453564	0.0475162	0.00215983
4933411G06RIK	0	0	0	0	0
4933411G11RIK	1	1	0.012959	0.012959	0
4933411K16RIK	0	0	0	0	0
4933412E12RIK	3.63978	4.23664	0.0539957	0.341253	0.287257
4933412E24RIK	0	0	0	0	0
4933412O06RIK	3.50945	5.12201	0.116631	0.282937	0.166307
4933413G19RIK	2.31538	2.08791	0.012959	0.0237581	0.0107991
4933413J09RIK	2.42035	4.80047	0.0194384	0.0410367	0.0215983
4933413L06RIK	4.47715	5.49689	0.660907	0.678186	0.0172786
4933414I15RIK	0	0	0	0	0
4933415F23RIK	0	0	0	0	0
4933416C03RIK	1.9475	5.78018	0.00647948	0.0302376	0.0237581
4933416E03RIK	1	1	0.00215983	0.00215983	0
4933416M06RIK	1.49121	2.48418	0.0280778	0.075594	0.0475162
4933416M07RIK	1.6592	1.67346	0.0151188	0.0302376	0.0151188
4933416O17RIK	0	0	0	0	0
4933417A18RIK	1	2.9443	0.00647948	0.0107991	0.00431965
4933417D19RIK	2.3129	2.5311	0.164147	0.477322	0.313175
4933417E11RIK	1.91531	3.39068	0.00431965	0.012959	0.00863931
4933417G07RIK	2.54373	1.29248	0.00431965	0.00431965	0
4933417O13RIK	0	0	0	0	0
4933421I07RIK	0	0	0	0	0
4933421O10RIK	2.94072	4.13379	0.164147	0.511879	0.347732
4933422A05RIK	0	6.03504	0.00647948	0	-0.00647948
4933424G05RIK	3.85033	4.85538	0.302376	0.427646	0.12527
4933424G06RIK	3.39142	4.10125	0.25054	0.434125	0.183585
4933424M12RIK	1	2.14009	0.0107991	0.0410367	0.0302376
4933425B07RIK	1.31782	1	0.00431965	0.012959	0.00863931
4933425L06RIK	4.54373	2.09808	0.00863931	0.00431965	-0.00431965
4933427D06RIK	4.75489	5.43054	0.00431965	0.00215983	-0.00215983
4933427D14RIK	5.46248	6.11324	0.768898	0.935205	0.166307
4933427E11RIK	1.42346	1.76658	0.0107991	0.0431965	0.0323974
4933427E13RIK	2.6668	3.44357	0.0194384	0.0345572	0.0151188
4933427G17RIK	1.27104	2.33333	0.00647948	0.0280778	0.0215983
4933427G23RIK	2.20439	2.83887	0.0323974	0.107991	0.075594
4933427I22RIK	0	0	0	0	0
4933428C19RIK	3.51419	4.28466	0.0172786	0.0475162	0.0302376
4933428G20RIK	3.33488	4.43105	0.37797	0.552916	0.174946
4933429K18RIK	1	1	0.00215983	0.00431965	0.00215983
4933429O19RIK	1	0	0	0.00215983	0.00215983
4933430H16RIK	2.65339	3.39626	0.0194384	0.0215983	0.00215983
4933430I17RIK	2.03774	3.39229	0.0194384	0.0259179	0.00647948
4933430M04RIK	4.17046	5.11761	0.153348	0.220302	0.0669546
4933430N04RIK	0	0	0	0	0
4933431E20RIK	4.64	4.13562	0.416847	0.930886	0.514039
4933431G14RIK	3.82276	4.79889	0.161987	0.269978	0.107991
4933431J24RIK	0	0	0	0	0
4933431K23RIK	1	1	0.00215983	0.00647948	0.00431965
4933432G23RIK	1	0	0	0.00215983	0.00215983
4933432I03RIK	1.76571	2.80448	0.0431965	0.0691145	0.0259179
4933432I09RIK	3.36493	4.01193	0.0647948	0.172786	0.107991
4933432K03RIK	3.1118	0	0	0.00647948	0.00647948
4933433C11RIK	2.67331	1	0.00215983	0.0280778	0.0259179
4933433F19RIK	0	0	0	0	0
4933433G08RIK	0	0	0	0	0
4933433G15RIK	2.4212	5.37081	0.0172786	0.0172786	0
4933433G19RIK	2.99414	3.52185	0.429806	0.771058	0.341253
4933433H22RIK	1	0	0	0.00863931	0.00863931
4933433N18RIK	1	1	0.00215983	0.00431965	0.00215983
4933434E20RIK	5.11649	4.6154	0.695464	0.963283	0.267819
4933436E23RIK	1.60245	6.61471	0.00215983	0.00647948	0.00431965
4933436H12RIK	0	0	0	0	0
4933436I20RIK	2.17152	3.80235	0.0345572	0.049676	0.0151188
4933438A12RIK	1.05263	1	0.00215983	0.0410367	0.0388769
4933438B17RIK	1	0	0	0.00863931	0.00863931
4933438K21RIK	0	0	0	0	0
4933439C10RIK	5.7832	6.66878	0.861771	0.978402	0.116631
4933439K11RIK	3.07472	4.28007	0.0388769	0.062635	0.0237581
4933440J02RIK	0	0	0	0	0
4933440M02RIK	1	1	0.00215983	0.00863931	0.00647948
5031410I06RIK	1	2.53824	0.00647948	0.00431965	-0.00215983
5031414D18RIK	3.61753	5.95167	0.0712743	0.112311	0.0410367
5031425E22RIK	3.56631	4.29697	0.334773	0.704104	0.36933
5031425F14RIK	3.15661	5.12483	0.00647948	0.0172786	0.0107991
5031426D15RIK	6.1466	6.6691	0.764579	0.855292	0.0907127
5031434C07RIK	0	6.90689	0.00215983	0	-0.00215983
5031434O11RIK	2.63347	3.36658	0.241901	0.460043	0.218143
5031439G07RIK	4.93944	6.08371	0.736501	0.894168	0.157667
5033403F01RIK	3.58797	4.33695	0.00863931	0.0215983	0.012959
5033403H07RIK	1.45739	1.99906	0.012959	0.0604752	0.0475162
5033404E19RIK	0	0	0	0	0
5033406O09RIK	5.33224	3.45943	0.00215983	0.00863931	0.00647948
5033417F24RIK	3.52449	4.00327	0.146868	0.784017	0.637149
5033421B08RIK	1.4035	1.47136	0.0799136	0.110151	0.0302376
5033426O07RIK	0	5.42626	0.00215983	0	-0.00215983
5033428I22RIK	1	1.19499	0.00647948	0.00215983	-0.00431965
5033430I15RIK	3.03701	5.24348	0.0280778	0.235421	0.207343
5133400J02RIK	1.39624	1	0.00431965	0.00863931	0.00431965
5330411J11RIK	1.19499	0	0	0.00647948	0.00647948
5330413P13RIK	3.16888	5.29826	0.0345572	0.157667	0.12311
5330416C01RIK	3.26612	3.97393	0.0907127	0.166307	0.075594
5330417C22RIK	5.86115	6.06329	0.898488	0.987041	0.0885529
5330426P16RIK	3.09782	4.7152	0.0237581	0.12959	0.105832
5330432E05RIK	0	0	0	0	0
5330438D12RIK	3.46065	3.55716	0.548596	0.693305	0.144708
5330439A09RIK	3.63072	4.52217	0.0561555	0.0820734	0.0259179
5330439B14RIK	1.33333	0	0	0.00647948	0.00647948
5430401F13RIK	1	1	0.012959	0.0151188	0.00215983
5430401H09RIK	1	2.60245	0.00647948	0.00215983	-0.00431965
5430402O13RIK	4.15071	4.81166	0.142549	0.341253	0.198704
5430403N17RIK	2.69616	0	0	0.00431965	0.00431965
5430405H02RIK	3.89419	4.81359	0.641469	0.796976	0.155508
5430416N02RIK	3.54346	4.78933	0.226782	0.62851	0.401728
5430416O09RIK	2.85022	4.58496	0.00215983	0.00431965	0.00215983
5430419D17RIK	1.04373	1.052	0.0971922	0.136069	0.0388769
5430421F17RIK	3.61725	7.32193	0.00215983	0.00647948	0.00431965
5430421N21RIK	0	0	0	0	0
5430425K12RIK	2.32193	0	0	0.00215983	0.00215983
5430427M07RIK	3.28996	5.78112	0.00431965	0.012959	0.00863931
5430431A17RIK	2.65659	3.90489	0.0691145	0.131749	0.062635
5430434I15RIK	0	0	0	0	0
5430435G22RIK	7.24793	4.84413	0.00431965	0.00215983	-0.00215983
5430435K18RIK	1	1	0.00647948	0.0280778	0.0215983
5430437J10RIK	2.03488	2.95655	0.0302376	0.062635	0.0323974
5430440P10RIK	2.98782	3.49056	0.00647948	0.00863931	0.00215983
5530400C23RIK	0	0	0	0	0
5530401A14RIK	5.90229	6.6105	0.799136	0.848812	0.049676
5730403I07RIK	1	1	0.00431965	0.00863931	0.00431965
5730408K05RIK	2.04723	2.78126	0.231102	0.492441	0.261339
5730409E04RIK	5.18533	4.8156	0.235421	0.961123	0.725702
5730409K12RIK	3.3378	3.59043	0.321814	0.730022	0.408207
5730419F03RIK	1.13208	2.56681	0.00647948	0.0259179	0.0194384
5730420D15RIK	2.22697	3.17281	0.0237581	0.0734341	0.049676
5730422E09RIK	4.51326	5.10972	0.725702	0.835853	0.110151
5730435O14RIK	1.89439	0	0	0.012959	0.012959
5730455P16RIK	5.56669	5.3772	0.427646	0.952484	0.524838
5730457N03RIK	0	0	0	0	0
5730460C07RIK	0	0	0	0	0
5730480H06RIK	3.59251	4.79568	0.336933	0.777538	0.440605
5730488B01RIK	0	0	0	0	0
5730507C01RIK	2.19139	4.36876	0.0280778	0.0215983	-0.00647948
5730508B09RIK	3.51949	4.41587	0.200864	0.419006	0.218143
5730522E02RIK	7.51556	8.07908	0.958963	0.967603	0.00863931
5730559C18RIK	2.49051	4.5656	0.0194384	0.012959	-0.00647948
5830403F22RIK	2.0111	0	0	0.00863931	0.00863931
5830410O09RIK	2	0	0	0.00215983	0.00215983
5830411N06RIK	1.05318	1	0.0215983	0.0237581	0.00215983
5830415F09RIK	3.63082	5.02594	0.138229	0.362851	0.224622
5830416I19RIK	2.99463	2.83549	0.0323974	0.0647948	0.0323974
5830416P10RIK	3.7423	5.06654	0.112311	0.166307	0.0539957
5830417I10RIK	6.19071	6.00203	0.913607	0.99568	0.0820734
5830418P13RIK	3.59699	4.72857	0.0928726	0.179266	0.0863931
5830428H23RIK	7.02284	7.72161	0.963283	1	0.0367171
5830428M24RIK	1	0	0	0.00215983	0.00215983
5830432E09RIK	1.98038	2.71689	0.205184	0.436285	0.231102
5830433I10RIK	1.87222	2.57947	0.308855	0.490281	0.181425
5830444B04RIK	2.86002	3.58674	0.293737	0.62203	0.328294
5830454E08RIK	3.31118	5.149	0.0561555	0.159827	0.103672
5830473C10RIK	2.89425	4.7845	0.0107991	0.0323974	0.0215983
5930403L14RIK	0	1	0.00215983	0	-0.00215983
5930412G12RIK	3.54883	4.78058	0.0388769	0.142549	0.103672
5930430L01RIK	3.74558	5.61226	0.103672	0.231102	0.12743
5930438M14RIK	3.22504	5.71411	0.0151188	0.0993521	0.0842333
6030407O03RIK	2.28649	2.5924	0.0691145	0.101512	0.0323974
6030408B16RIK	2.09371	4	0.00215983	0.012959	0.0107991
6030419C18RIK	2.72445	3.08781	0.287257	0.801296	0.514039
6030426L16RIK	1	1.5	0.00431965	0.0107991	0.00647948
6030440G07RIK	1.12945	1.28722	0.0194384	0.049676	0.0302376
6030442E23RIK	3	0	0	0.00215983	0.00215983
6030443J06RIK	1.9109	2.97968	0.0539957	0.209503	0.155508
6030458C11RIK	4.91032	5.52313	0.453564	0.907127	0.453564
6030466F02RIK	0	0	0	0	0
6030468B19RIK	1	1.33333	0.00647948	0.012959	0.00647948
6030469F06RIK	2.08496	0	0	0.00431965	0.00431965
6230400D17RIK	2.51461	2.47281	0.306695	0.75378	0.447084
6330403A02RIK	4.68087	5.23175	0.280778	0.526998	0.24622
6330403K07RIK	6.84499	5.77567	0.555076	0.954644	0.399568
6330407A03RIK	0	2.19616	0.00431965	0	-0.00431965
6330408A02RIK	3.7295	4.61459	0.12527	0.481641	0.356371
6330409D20RIK	2.71379	4.31006	0.0367171	0.25486	0.218143
6330410L21RIK	0	4	0.00215983	0	-0.00215983
6330415B21RIK	4.07085	5.40366	0.447084	0.520518	0.0734341
6330415G19RIK	3.10039	4.2475	0.131749	0.349892	0.218143
6330416G13RIK	4.31438	4.84173	0.224622	0.667387	0.442765
6330418K02RIK	3.24671	4.3819	0.0734341	0.285097	0.211663
6330420H09RIK	0	3.32193	0.00215983	0	-0.00215983
6330549D23RIK	2.91981	4.06916	0.231102	0.421166	0.190065
6430411K18RIK	3.63656	4.51961	0.2527	0.334773	0.0820734
6430503K07RIK	0	3.89068	0.00431965	0	-0.00431965
6430531B16RIK	3.38287	3.55987	0.0194384	0.0410367	0.0215983
6430548M08RIK	6.21153	5.67582	0.565875	0.946004	0.38013
6430550D23RIK	2.97156	4.01929	0.136069	0.298056	0.161987
6430553K19RIK	1.24154	1.16184	0.062635	0.116631	0.0539957
6430562O15RIK	3.30011	4.50227	0.12095	0.4946	0.37365
6430571L13RIK	3.05848	3.8335	0.0453564	0.211663	0.166307
6430573F11RIK	4.23026	5.00522	0.358531	0.542117	0.183585
6430584L05RIK	3.74667	4.56757	0.0539957	0.24406	0.190065
6430590A07RIK	4.91128	6.20206	0.730022	0.850972	0.12095
6430590A10RIK	2.421	5.10917	0.0259179	0.0691145	0.0431965
6430628N08RIK	4.45943	0	0	0.00215983	0.00215983
6430710C18RIK	2.65183	1	0.00647948	0.00863931	0.00215983
6530402F18RIK	2.74978	3.8198	0.0539957	0.187905	0.133909
6530403H02RIK	1.28428	1.28561	0.308855	0.518359	0.209503
6530411M01RIK	4.15669	4.87485	0.0215983	0.0863931	0.0647948
6720432D03RIK	3.90689	6.9542	0.00215983	0.00215983	0
6720468P15RIK	3.72999	5.36651	0.00431965	0.0345572	0.0302376
6720483E21RIK	3.99372	5.81228	0.0280778	0.0561555	0.0280778
6720489N17RIK	3.29355	3.60926	0.0993521	0.228942	0.12959
6820408C15RIK	2.69123	3.30771	0.0712743	0.183585	0.112311
6820426E19RIK	2	0	0	0.00215983	0.00215983
6820431F20RIK	3.46336	3.94017	0.950324	0.989201	0.0388769
7420426K07RIK	0	0	0	0	0
7420461P10RIK	2.4652	2.83856	0.012959	0.0323974	0.0194384
7420700N18RIK	0	0	0	0	0
7420701I03RIK	2.10897	3.96197	0.0215983	0.0280778	0.00647948
7530416G11RIK	2.54331	3.18093	0.0691145	0.220302	0.151188
7530428D23RIK	1.23562	1.58138	0.0107991	0.062635	0.0518359
7630403G23RIK	0	3.45345	0.00431965	0	-0.00431965
8030411F24RIK	0	0	0	0	0
8030423F21RIK	2.57142	0	0	0.00647948	0.00647948
8030423J24RIK	1.58496	0	0	0.00215983	0.00215983
8030442B05RIK	1.37683	4.30506	0.0172786	0.0691145	0.0518359
8030443G20RIK	2.52565	2.95155	0.0215983	0.161987	0.140389
8030451A03RIK	3.73504	4.4122	0.0194384	0.049676	0.0302376
8030451O07RIK	3.45917	5.50865	0.0647948	0.0647948	0
8030453O22RIK	3.47638	4.40942	0.155508	0.198704	0.0431965
8030455M16RIK	1.2	5.42626	0.00215983	0.0107991	0.00863931
8030462N17RIK	5.42913	4.98451	0.742981	0.991361	0.24838
8430415O14RIK	3.87642	4.87621	0.228942	0.282937	0.0539957
8430419K02RIK	1	0	0	0.00863931	0.00863931
8430419L09RIK	6.90999	6.09187	0.779698	0.99784	0.218143
8430422H06RIK	1.02214	1	0.0172786	0.211663	0.194384
8430423G03RIK	1.95345	2.45984	0.0107991	0.00431965	-0.00647948
8430426J06RIK	3.25961	2.59674	0.0107991	0.0345572	0.0237581
8430429K09RIK	3.48309	4.28237	0.399568	0.786177	0.386609
8430430B14RIK	1	0	0	0.00215983	0.00215983
8430431K14RIK	3.31837	3.25132	0.0345572	0.0885529	0.0539957
8430436N08RIK	3.65775	5.33149	0.0107991	0.0172786	0.00647948
8430437L04RIK	1	0	0	0.00431965	0.00431965
9030025P20RIK	1.86455	2.78076	0.226782	0.356371	0.12959
9030204H09RIK	3.34868	4.8268	0.0561555	0.12527	0.0691145
9030404E10RIK	1.70362	2.68621	0.00863931	0.0215983	0.012959
9030612E09RIK	3.26406	4.17849	0.0669546	0.177106	0.110151
9030616G12RIK	0	0	0	0	0
9030619P08RIK	0	0	0	0	0
9030622O22RIK	1.17205	1.11699	0.0107991	0.0518359	0.0410367
9030624G23RIK	3.01019	4.22755	0.12095	0.213823	0.0928726
9030624J02RIK	5.18711	5.69591	0.609071	0.941685	0.332613
9030625G05RIK	1	1	0.00647948	0.0107991	0.00431965
9130001E16RIK	1	0	0	0.00215983	0.00215983
9130008F23RIK	3.92712	0	0	0.00647948	0.00647948
9130011E15RIK	5.18412	5.59777	0.838013	0.961123	0.12311
9130015A21RIK	1.19499	1	0.00215983	0.00647948	0.00431965
9130015L21RIK	1	7.5157	0.00215983	0.00215983	0
9130019O22RIK	3.14861	4.51834	0.0388769	0.136069	0.0971922
9130019P16RIK	3.96523	4.55997	0.388769	0.714903	0.326134
9130023H24RIK	2.42443	3.3025	0.0215983	0.12311	0.101512
9130024F11RIK	4.53458	4.20244	0.438445	0.803456	0.365011
9130204L05RIK	1	1.08333	0.0259179	0.0280778	0.00215983
9130208D14RIK	2.37026	3.02068	0.0302376	0.0259179	-0.00431965
9130209A04RIK	1	1.80888	0.0107991	0.00215983	-0.00863931
9130221F21RIK	1.47535	3.11125	0.00863931	0.0237581	0.0151188
9130221H12RIK	3.49025	3.4081	0.306695	0.792657	0.485961
9130227L01RIK	3.74219	4.66827	0.0475162	0.0842333	0.0367171
9130230L23RIK	1.22642	1	0.0172786	0.0302376	0.012959
9130401M01RIK	4.93058	4.98976	0.269978	0.904968	0.634989
9130409I23RIK	1.42003	2.19298	0.0453564	0.0820734	0.0367171
9130409J20RIK	1	0	0	0.00215983	0.00215983
9230009I02RIK	2.35022	0	0	0.00431965	0.00431965
9230019H11RIK	1	0	0	0.00215983	0.00215983
9230020A06RIK	1	1	0.00647948	0.00863931	0.00215983
9230102K24RIK	1.3697	1.26287	0.773218	0.868251	0.0950324
9230102O04RIK	0	0	0	0	0
9230104L09RIK	1	0	0	0.00215983	0.00215983
9230105E05RIK	1	0	0	0.00215983	0.00215983
9230110C19RIK	4.16903	4.78722	0.354212	0.652268	0.298056
9230110F15RIK	3.5748	7.42741	0.00431965	0.00863931	0.00431965
9230112D13RIK	1.5	0	0	0.00431965	0.00431965
9230112J17RIK	4.19731	4.64757	0.116631	0.159827	0.0431965
9230113P08RIK	2.6427	4.33145	0.00863931	0.00431965	-0.00431965
9230114K14RIK	3.81263	4.53527	0.0885529	0.347732	0.259179
9230116L04RIK	1.90571	3.29773	0.168467	0.343413	0.174946
9230116N13RIK	1.46776	2.60646	0.0518359	0.177106	0.12527
9230117E06RIK	3.40269	4.21757	0.0993521	0.164147	0.0647948
9330020H09RIK	2.52061	3.02869	0.395248	0.678186	0.282937
9330102E08RIK	3.51392	5.24747	0.0971922	0.444924	0.347732
9330104G04RIK	3.16822	4.18388	0.062635	0.177106	0.114471
9330111N05RIK	1.35929	1.88245	0.0928726	0.561555	0.468683
9330117O12RIK	3.58496	5.06224	0.00647948	0.00215983	-0.00431965
9330133O14RIK	3.70876	5.86811	0.0863931	0.384449	0.298056
9330136K24RIK	2.97519	4.3395	0.12527	0.259179	0.133909
9330151L19RIK	4.61046	5.84291	0.326134	0.742981	0.416847
9330154J02RIK	3.03046	4.30992	0.110151	0.209503	0.0993521
9330154K18RIK	3.53466	4.5222	0.0215983	0.0539957	0.0323974
9330155M09RIK	4.28324	5.4789	0.529158	0.514039	-0.0151188
9330158H04RIK	3.12536	2.88545	0.0950324	0.192225	0.0971922
9330159F19RIK	7.22628	7.4322	0.984881	0.99784	0.012959
9330159M07RIK	2.33465	3.83885	0.140389	0.2527	0.112311
9330162012RIK	2.65953	3.18184	0.11879	0.282937	0.164147
9330162B11RIK	3.32785	4.90696	0.0820734	0.0539957	-0.0280778
9330175E14RIK	0	0	0	0	0
9330175M20RIK	3.86494	4.40155	0.332613	0.475162	0.142549
9330178D15RIK	0	0	0	0	0
9330179D12RIK	4.38417	4.8506	0.24622	0.615551	0.36933
9330182L06RIK	7.14302	6.38242	0.833693	0.971922	0.138229
9330182O14RIK	0	0	0	0	0
9330188P03RIK	3.25028	5.05612	0.0194384	0.0475162	0.0280778
9330198N18RIK	2.67295	3.74006	0.0561555	0.183585	0.12743
9330199G10RIK	3.12805	3.33633	0.0431965	0.075594	0.0323974
9430007A20RIK	1	1	0.00431965	0.0302376	0.0259179
9430008C03RIK	3.6543	5.03046	0.138229	0.317495	0.179266
9430014N10RIK	3.71633	5.03813	0.062635	0.0971922	0.0345572
9430015G10RIK	4.03472	5.49066	0.332613	0.61987	0.287257
9430018G01RIK	3.66442	6.03535	0.049676	0.062635	0.012959
9430019J16RIK	0	0	0	0	0
9430020K01RIK	6.03301	5.92927	0.669546	0.909287	0.239741
9430021M05RIK	4.23652	5.10859	0.183585	0.401728	0.218143
9430024E24RIK	3.64309	2.5	0.00431965	0.00647948	0.00215983
9430037G07RIK	2.51872	3.12059	0.0410367	0.114471	0.0734341
9430038I01RIK	3.30731	4.99619	0.062635	0.328294	0.265659
9430041J12RIK	2.95673	3.53422	0.485961	0.779698	0.293737
9430060I03RIK	3.96033	4.66094	0.352052	0.730022	0.37797
9430065F17RIK	3.31451	5.08773	0.0885529	0.209503	0.12095
9430069I07RIK	1.65396	2.47538	0.0388769	0.0691145	0.0302376
9430076C15RIK	2.93732	4.37018	0.0107991	0.0194384	0.00863931
9430078G10RIK	2.23776	3.85991	0.0777538	0.196544	0.11879
9430078K24RIK	1.64624	0	0	0.00863931	0.00863931
9430083A17RIK	4.00936	5.53463	0.183585	0.406048	0.222462
9430085M18RIK	3.73829	5.02686	0.0971922	0.237581	0.140389
9430091E24RIK	3.28765	4.05579	0.24622	0.514039	0.267819
9430097D07RIK	2.55814	2.8768	0.0799136	0.146868	0.0669546
9530002B09RIK	1	0	0	0.00647948	0.00647948
9530003J23RIK	2.25587	7.08746	0.00215983	0.0151188	0.012959
9530004M14RIK	0	0	0	0	0
9530014B07RIK	0	0	0	0	0
9530020I12RIK	1.07143	1.08357	0.0453564	0.0604752	0.0151188
9530026F06RIK	1	0	0	0.00215983	0.00215983
9530026P05RIK	2.65537	4.09891	0.0215983	0.0453564	0.0237581
9530034E10RIK	3.49308	4.2377	0.157667	0.261339	0.103672
9530036M11RIK	3.68977	5.34011	0.0323974	0.049676	0.0172786
9530036O11RIK	2.87541	2.6344	0.360691	0.63067	0.269978
9530047P18RIK	2.3216	4.39123	0.00647948	0.0151188	0.00863931
9530052C20RIK	1.78448	1.51378	0.278618	0.272138	-0.00647948
9530052E02RIK	3.3565	4.2383	0.451404	0.671706	0.220302
9530053A07RIK	1.90744	2.87344	0.0302376	0.0410367	0.0107991
9530053H05RIK	1	1	0.0280778	0.0237581	-0.00431965
9530057J20RIK	1.43228	1.69476	0.192225	0.177106	-0.0151188
9530059O14RIK	4.25325	4.94214	0.725702	0.846652	0.12095
9530062K07RIK	3.85282	5.18917	0.24406	0.345572	0.101512
9530068E07RIK	5.47248	5.5906	0.37149	0.961123	0.589633
9530077C05RIK	4.109	4.75245	0.397408	0.736501	0.339093
9530080O11RIK	3.08377	3.07182	0.632829	0.829374	0.196544
9530082P21RIK	6.38395	5.14445	0.580994	0.993521	0.412527
9530091C08RIK	5.96541	6.78789	0.693305	0.768898	0.075594
9630001P10RIK	2.35098	3.45262	0.0367171	0.0971922	0.0604752
9630002D21RIK	3.44769	4.20144	0.12095	0.151188	0.0302376
9630013A20RIK	3.99505	5.79988	0.0647948	0.0863931	0.0215983
9630013D21RIK	0	0	0	0	0
9630013K17RIK	3.92728	4.46987	0.0453564	0.049676	0.00431965
9630015K15RIK	3.63138	5.29757	0.278618	0.367171	0.0885529
9630028B13RIK	2.84579	3.62894	0.0107991	0.0475162	0.0367171
9630028H03RIK	0	0	0	0	0
9630028I04RIK	1	0	0	0.00431965	0.00431965
9630033F20RIK	3.71486	4.04955	0.0928726	0.62203	0.529158
9830107B12RIK	1	1	0.0107991	0.012959	0.00215983
9830132P13RIK	1.08344	1.44938	0.0194384	0.138229	0.11879
9830147E19RIK	2.92712	3.42923	0.280778	0.427646	0.146868
9830166K06RIK	3.12271	4.6523	0.142549	0.213823	0.0712743
9930012K11RIK	4.36286	4.56092	0.0172786	0.0539957	0.0367171
9930014A18RIK	4.2744	3.73029	0.0410367	0.133909	0.0928726
9930021J03RIK	6.3302	6.49347	0.87257	0.993521	0.12095
9930038B18RIK	1	0	0	0.00431965	0.00431965
9930104L06RIK	3.98177	4.99405	0.209503	0.580994	0.37149
9930111H07RIK	1	1	0.00215983	0.012959	0.0107991
9930111J21RIK1	1.039	1.45248	0.0237581	0.0323974	0.00863931
9930111J21RIK2	1	1	0.00215983	0.00431965	0.00215983
A	1	1.76238	0.0302376	0.0388769	0.00863931
A130010J15RIK	3.49209	5.17597	0.0367171	0.231102	0.194384
A130030D18RIK	1.82517	3.13406	0.00863931	0.0259179	0.0172786
A130051J06RIK	3.32059	4.4737	0.0367171	0.0691145	0.0323974
A130077B15RIK	1	1	0.00215983	0.00215983	0
A1BG	0	0	0	0	0
A1CF	1	1.04875	0.0259179	0.0302376	0.00431965
A230001M10RIK	1.5	7.8392	0.00215983	0.00431965	0.00215983
A230006K03RIK	6.7785	7.15999	0.904968	0.950324	0.0453564
A230009B12RIK	4.15917	4.88886	0.0475162	0.0777538	0.0302376
A230020J21RIK	2.75837	3.96057	0.0647948	0.174946	0.110151
A230028O05RIK	0	0	0	0	0
A230046K03RIK	5.09836	5.66688	0.593952	0.900648	0.306695
A230050P20RIK	5.80606	5.97888	0.911447	0.993521	0.0820734
A230051N06RIK	3.4871	4.86187	0.187905	0.50324	0.315335
A230056J06RIK	3.60239	4.69167	0.049676	0.215983	0.166307
A230056P14RIK	5.81006	5.7822	0.548596	0.978402	0.429806
A230057D06RIK	7.55729	8.60154	0.99568	1	0.00431965
A230065H16RIK	1.92568	0	0	0.0151188	0.0151188
A230070E04RIK	5.9672	5.36297	0.544276	0.946004	0.401728
A230072I06RIK	1.58496	0	0	0.00215983	0.00215983
A230073K19RIK	7.13743	7.86363	0.978402	1	0.0215983
A230077H06RIK	3.6633	4.6512	0.161987	0.181425	0.0194384
A230083G16RIK	2.1304	2.7937	0.215983	0.578834	0.362851
A230087F16RIK	1.97902	2.5443	0.265659	0.669546	0.403888
A230098N10RIK	1.30005	1.81102	0.0194384	0.0194384	0
A230103J11RIK	2.91791	3.65014	0.239741	0.531317	0.291577
A230103O09RIK	2.9558	3.63033	0.0237581	0.0669546	0.0431965
A230107N01RIK	3.60218	4.51669	0.112311	0.222462	0.110151
A230108P19RIK	2.26725	1.78837	0.0431965	0.0842333	0.0410367
A2M	3.21313	0	0	0.00431965	0.00431965
A330008L17RIK	5.4854	5.36157	0.650108	0.857451	0.207343
A330009N23RIK	3.77339	4.19517	0.174946	0.688985	0.514039
A330015K06RIK	6.54608	7.06706	0.75162	0.831533	0.0799136
A330023F24RIK	6.06633	7.38385	0.978402	0.993521	0.0151188
A330032B11RIK	3.25155	4.31027	0.401728	0.520518	0.11879
A330033J07RIK	2.54542	3.61354	0.0950324	0.233261	0.138229
A330035P11RIK	3.27468	5.65317	0.0107991	0.0367171	0.0259179
A330040F15RIK	3.27071	4.94366	0.185745	0.36933	0.183585
A330041J22RIK	2.58216	3.49303	0.0712743	0.257019	0.185745
A330048O09RIK	0	0	0	0	0
A330049N07RIK	1.4887	2.16618	0.0215983	0.0453564	0.0237581
A330050F15RIK	4.58702	5.54331	0.142549	0.272138	0.12959
A330069E16RIK	3.15131	3.70363	0.0928726	0.265659	0.172786
A330069K06RIK	2.23049	4.5249	0.0172786	0.0604752	0.0431965
A330070K13RIK	3.5935	5.14566	0.0237581	0.0971922	0.0734341
A330074K22RIK	2.48802	2.81777	0.0669546	0.12959	0.062635
A330076C08RIK	2.38414	3.36728	0.00863931	0.0367171	0.0280778
A330076H08RIK	6.06098	7.26597	0.892009	0.907127	0.0151188
A330084C13RIK	2.00906	2.63895	0.11879	0.285097	0.166307
A330093E20RIK	3.37046	3.71244	0.691145	0.799136	0.107991
A330102I10RIK	5.32289	6.26249	0.801296	0.892009	0.0907127
A3GALT2	2.82928	3.08567	0.0107991	0.0302376	0.0194384
A430005L14RIK	4.58291	5.23129	0.183585	0.771058	0.587473
A430010J10RIK	3.15368	4.29051	0.0863931	0.107991	0.0215983
A430033K04RIK	4.08288	5.22503	0.280778	0.576674	0.295896
A430035B10RIK	3.75582	5.19164	0.0453564	0.220302	0.174946
A430046D13RIK	3.92731	4.44614	0.5054	0.848812	0.343413
A430048G15RIK	1	0	0	0.00215983	0.00215983
A430057M04RIK	1.85817	2.59913	0.105832	0.440605	0.334773
A430060F13RIK	1.80742	1	0.00431965	0.0194384	0.0151188
A430072P03RIK	0	0	0	0	0
A430078G23RIK	1.60245	1	0.00431965	0.00647948	0.00215983
A430078I02RIK	3.43133	5.01642	0.0151188	0.0431965	0.0280778
A430085M09RIK	1	0	0	0.00215983	0.00215983
A430088P11RIK	2.8708	3.19078	0.0194384	0.0323974	0.012959
A430089I19RIK	0	0	0	0	0
A430090L17RIK	3.74442	5.07335	0.295896	0.37581	0.0799136
A430093F15RIK	2.60425	2.67363	0.0194384	0.0799136	0.0604752
A430105I19RIK	2.88071	4.57337	0.0215983	0.049676	0.0280778
A430105J06RIK	3.13473	5.22228	0.0151188	0.0669546	0.0518359
A430108G06RIK	3.70716	5.34547	0.0950324	0.261339	0.166307
A430110L20RIK	3.87958	4.13943	0.0410367	0.0712743	0.0302376
A4GALT	2.08108	1.73456	0.0367171	0.103672	0.0669546
A4GNT	1.8903	1	0.0151188	0.0431965	0.0280778
A530001N23RIK	2.68146	3.92605	0.0107991	0.00647948	-0.00431965
A530006G24RIK	1	0	0	0.00215983	0.00215983
A530010L16RIK	1	0	0	0.00215983	0.00215983
A530013C23RIK	3.25822	4.86167	0.00863931	0.0259179	0.0172786
A530016L24RIK	1.31885	1.9008	0.0431965	0.062635	0.0194384
A530020G20RIK	0	0	0	0	0
A530021J07RIK	2.8467	3.55155	0.00647948	0.0431965	0.0367171
A530032D15RIK	1.0225	1	0.0345572	0.0561555	0.0215983
A530046M15RIK	3.91485	4.97157	0.220302	0.412527	0.192225
A530050N04RIK	2.68789	3.22342	0.0539957	0.12959	0.075594
A530053G22RIK	1.09083	1.14498	0.0863931	0.114471	0.0280778
A530054K11RIK	3.70929	4.46888	0.151188	0.468683	0.317495
A530058N18RIK	5.37039	6.16726	0.12095	0.168467	0.0475162
A530064D06RIK	0	0	0	0	0
A530065N20RIK	2.52831	3.71881	0.0194384	0.0539957	0.0345572
A530072M11RIK	2.55544	3.2234	0.0928726	0.183585	0.0907127
A530088E08RIK	0	5.17104	0.00431965	0	-0.00431965
A530095I07RIK	2.57279	0	0	0.012959	0.012959
A530099J19RIK	0	0	0	0	0
A630001G21RIK	1	4.15715	0.0151188	0.0107991	-0.00431965
A630001O12RIK	3.80735	0	0	0.00215983	0.00215983
A630010A05RIK	1	1	0.0518359	0.0928726	0.0410367
A630019I02RIK	3.20058	4.45249	0.0280778	0.0863931	0.0583153
A630020A06	3.1655	3.71275	0.012959	0.0431965	0.0302376
A630023A22RIK	1	0	0	0.00215983	0.00215983
A630023P12RIK	3.25197	4.49307	0.155508	0.341253	0.185745
A630031M04RIK	2.40873	2.44064	0.00647948	0.0151188	0.00863931
A630034I12RIK	3.57102	4.61701	0.12095	0.280778	0.159827
A630066F11RIK	2.4481	3.56839	0.131749	0.464363	0.332613
A630072L19RIK	3.26293	4.76027	0.0431965	0.049676	0.00647948
A630072M18RIK	3.22124	3.82013	0.50324	0.894168	0.390929
A630073D07RIK	0	0	0	0	0
A630075F10RIK	3.42498	4.41174	0.0259179	0.062635	0.0367171
A630076J17RIK	2.94534	5.83289	0.00215983	0.00863931	0.00647948
A630077J23RIK	1	1.93872	0.00863931	0.0107991	0.00215983
A630081J09RIK	3.8463	5.31597	0.328294	0.358531	0.0302376
A630089N07RIK	3.58964	4.07977	0.596112	0.773218	0.177106
A630095E13RIK	0	0	0	0	0
A630095N17RIK	2.38917	4.09244	0.00431965	0.0799136	0.075594
A730004F24RIK	1.46147	1	0.0107991	0.0215983	0.0107991
A730006G06RIK	2.37287	3.82473	0.0367171	0.0734341	0.0367171
A730009L09RIK	0	0	0	0	0
A730011C13RIK	3.36235	4.95024	0.308855	0.466523	0.157667
A730013G03RIK	2.65597	4.73226	0.0172786	0.0453564	0.0280778
A730017C20RIK	5.15413	5.86525	0.449244	0.857451	0.408207
A730017L22RIK	5.13589	5.7745	0.727862	0.913607	0.185745
A730018C14RIK	2.96119	3.77209	0.00647948	0.0107991	0.00431965
A730020E08RIK	3.60851	5.43867	0.144708	0.384449	0.239741
A730020M07RIK	0	0	0	0	0
A730036I17RIK	2.58496	1	0.00215983	0.00215983	0
A730043L09RIK	3.84981	3.04373	0.00431965	0.0194384	0.0151188
A730049H05RIK	1.34305	0	0	0.0194384	0.0194384
A730056A06RIK	3.56819	4.35968	0.12095	0.209503	0.0885529
A730063M14RIK	2.31824	3.29345	0.138229	0.386609	0.24838
A730067D02RIK	2.30956	1.76944	0.0388769	0.0669546	0.0280778
A730082K24RIK	2.25163	1	0.00431965	0.00647948	0.00215983
A730085K08RIK	3.25985	4.40809	0.0777538	0.140389	0.062635
A730089K16RIK	1.80593	2.74635	0.0777538	0.263499	0.185745
A730090H04RIK	4.51989	6.09072	0.012959	0.0323974	0.0194384
A730090N16RIK	4.99346	5.89121	0.485961	0.656587	0.170626
A730098P11RIK	1.15848	1.65689	0.0734341	0.384449	0.311015
A830005F24RIK	3.41615	5.08453	0.0280778	0.159827	0.131749
A830009L08RIK	4.3138	5.09071	0.24622	0.585313	0.339093
A830010M20RIK	7.12267	6.20638	0.647948	0.99568	0.347732
A830011K09RIK	2.82242	4.49892	0.0561555	0.233261	0.177106
A830012C17RIK	1.19164	1	0.0237581	0.0431965	0.0194384
A830018L16RIK	7.28798	7.43383	0.971922	0.993521	0.0215983
A830019L24RIK	3.01534	2.94658	0.0172786	0.0799136	0.062635
A830019P07RIK	3.12281	3.12256	0.0604752	0.133909	0.0734341
A830021F12RIK	1.30769	1.48913	0.0367171	0.0453564	0.00863931
A830021M18RIK	3.21725	4.97912	0.049676	0.190065	0.140389
A830029E22RIK	3.37693	4.99597	0.0151188	0.0863931	0.0712743
A830035A12RIK	1.64964	1.59436	0.0172786	0.0604752	0.0431965
A830035O19RIK	2.11045	3.13678	0.0907127	0.317495	0.226782
A830052D11RIK	2.9591	3.93799	0.0539957	0.207343	0.153348
A830082K12RIK	5.87516	6.32796	0.803456	0.948164	0.144708
A830082N09RIK	3.87279	4.99282	0.211663	0.544276	0.332613
A830092H15RIK	3.29513	4.50253	0.144708	0.352052	0.207343
A930001A20RIK	1.02489	1.03656	0.0691145	0.101512	0.0323974
A930001C03RIK	3.64664	4.45524	0.237581	0.563715	0.326134
A930002C04RIK	3.59003	4.83538	0.0820734	0.222462	0.140389
A930003A15RIK	3.2494	1	0.00431965	0.0345572	0.0302376
A930003O13RIK	2.73941	4.08917	0.0410367	0.142549	0.101512
A930004D18RIK	2.82079	3.80205	0.140389	0.429806	0.289417
A930005H10RIK	3.9458	5.05995	0.200864	0.673866	0.473002
A930006I01RIK	1	3.12396	0.00431965	0.00863931	0.00431965
A930006K02RIK	3.48578	5.19269	0.0518359	0.11879	0.0669546
A930007A09RIK	2.97417	4.69207	0.0107991	0.075594	0.0647948
A930007I19RIK	3.32597	4.48808	0.183585	0.347732	0.164147
[truncated: 40,004 more rows]
