# Supplementary material for: Single-nucleus and single-cell transcriptomes compared in matched cortical cell types
Source: PLoS One. 2018 Dec 26;13(12):e0209648. doi: 10.1371/journal.pone.0209648 (PMC6306246; doi:10.1371/journal.pone.0209648)
Supplement: S2 Table — (XLSX) [file pone.0209648.s007.xlsx]

## Sheet: S2_Table
gene	logFC	AveExpr	t	P.Value	adj.P.Val	B
0610005C13RIK	0.0810939	0.202316	1.49465	0.135348	0.275356	-7.58565
0610006L08RIK	0.0136543	0.0241058	1.16385	0.244786	0.4402	-8.02486
0610007P14RIK	2.64225	4.13871	16.8336	1.14767e-55	2.37817e-54	114.978
0610009B22RIK	2.81403	2.5792	17.8826	1.19391e-61	2.92749e-60	128.719
0610009E02RIK	0.296081	0.666814	3.13089	0.00179752	0.00562562	-3.82281
0610009L18RIK	0.793336	0.668857	8.55774	4.74323e-17	3.26553e-16	26.5653
0610010B08RIK	0.00215983	0.00323974	0.577864	0.563497	0.793714	-8.53512
0610010F05RIK	0.168693	6.40374	1.39543	0.163221	0.315513	-7.72881
0610010K14RIK	2.97756	2.59046	22.0044	1.26494e-86	6.11407e-85	186.121
0610011F06RIK	1.53963	3.78544	9.27476	1.22568e-19	9.21963e-19	32.4561
0610012G03RIK	3.08215	4.23382	19.6812	2.70872e-72	8.92346e-71	153.177
0610025J13RIK	0.0208291	0.0194208	1.37534	0.169359	0.324362	-7.75661
0610030E20RIK	0.741447	2.67143	4.79668	1.87976e-06	7.78809e-06	2.6702
0610031O16RIK	0	0	0	1	1	-8.70219
0610037L13RIK	1.25084	4.542	7.37023	3.77713e-13	2.23169e-12	17.7111
0610038B21RIK	0.229727	0.604747	3.08245	0.00211389	0.00655129	-3.97185
0610039H22RIK	0.00208622	0.441233	0.0253026	0.979819	1	-8.70187
0610039K10RIK	0.512395	1.52771	5.01945	6.21536e-07	2.66419e-06	3.73668
0610040B10RIK	0.587485	0.822071	5.35861	1.0593e-07	4.76532e-07	5.44808
0610040F04RIK	0.860117	1.41051	6.59946	6.94279e-11	3.71204e-10	12.5939
0610040J01RIK	0.197462	1.29444	1.32901	0.184172	0.346912	-7.81918
0610043K17RIK	0.31851	1.36747	2.47086	0.0136581	0.0370715	-5.65718
1010001N08RIK	0.049676	0.037797	3.99387	7.01638e-05	0.000257208	-0.788314
1100001I12RIK	0.00215983	0.00107991	1.00009	0.31753	0.497249	-8.20197
1110002J07RIK	0.211321	0.220913	3.56528	0.000382095	0.00129847	-2.38478
1110002L01RIK	2.3225	4.64395	17.0693	5.38479e-57	1.16646e-55	118.029
1110002O04RIK	0.33494	0.457217	3.73163	0.000201857	0.000707316	-1.78601
1110004E09RIK	3.75377	2.85476	30.1272	1.83184e-139	3.16636e-137	307.68
1110004F10RIK	3.52873	5.27562	22.1047	2.95961e-87	1.45395e-85	187.572
1110006O24RIK	0.0936414	0.150517	1.98509	0.04743	0.112592	-6.7345
1110007C09RIK	0.438868	0.847409	4.08525	4.78489e-05	0.000178063	-0.425296
1110008P14RIK	2.99456	6.75176	22.4044	3.81271e-89	1.96497e-87	191.918
1110015O18RIK	0.00799231	0.00615598	0.934771	0.350151	0.540077	-8.26514
1110017D15RIK	0.393883	1.14865	3.0789	0.002139	0.00662226	-3.98269
1110018N20RIK	1.09183	2.69419	6.72236	3.12579e-11	1.69936e-10	13.3757
1110019D14RIK	0.710718	0.948193	5.79331	9.45739e-09	4.51203e-08	7.79484
1110020A21RIK	0.402877	0.467583	4.78976	1.94408e-06	8.0482e-06	2.63784
1110025L11RIK	0	0	0	1	1	-8.70219
1110028F11RIK	-0.00497577	0.0111272	-0.340797	0.733334	0.980212	-8.64407
1110028F18RIK	-0.00431965	0.00431965	-0.817239	0.414002	0.621181	-8.3681
1110032A03RIK	2.68947	3.3703	15.5686	1.0382e-48	1.80122e-47	99.009
1110032F04RIK	1.79503	1.3775	13.2982	4.7403e-37	6.08331e-36	72.2692
1110034G24RIK	1.59865	1.87986	10.9457	2.64648e-26	2.45387e-25	47.6703
1110036E04RIK	0.00863931	0.00431965	2.00688	0.0450533	0.107527	-6.69115
1110037F02RIK	0.805661	5.1285	5.24786	1.90902e-07	8.45472e-07	4.87763
1110038B12RIK	1.40586	1.77244	10.4073	4.61291e-24	3.9925e-23	42.5495
1110038F14RIK	1.38963	3.48445	9.29347	1.04378e-19	7.86684e-19	32.6151
1110046J04RIK	1.00271	1.46543	7.13594	1.94181e-12	1.11211e-11	16.102
1110051M20RIK	0.539696	7.48902	5.79112	9.57696e-09	4.56648e-08	7.78261
1110054M08RIK	0.24174	0.200795	5.21037	2.32454e-07	1.02356e-06	4.68707
1110057K04RIK	1.30287	4.07344	7.23242	9.9496e-13	5.77547e-12	16.759
1110057P08RIK	0	0	0	1	1	-8.70219
1110058D11RIK	0.00492039	0.0517401	0.197082	0.843806	1	-8.68275
1110059E24RIK	2.46371	2.75273	15.0798	4.17884e-46	6.74054e-45	93.032
1110059G10RIK	2.77379	2.54447	20.0506	1.562e-74	5.49947e-73	158.323
1110065P20RIK	2.68428	2.46292	19.3845	1.65619e-70	5.2086e-69	149.071
1190002F15RIK	0.0160152	0.0191737	1.14534	0.252365	0.451332	-8.04622
1190002N15RIK	1.50129	2.6015	8.26026	5.00148e-16	3.30882e-15	24.2398
1190003K10RIK	0.0755714	0.107352	1.77347	0.0764805	0.171137	-7.13099
1190005I06RIK	0.373953	0.397624	5.13726	3.40068e-07	1.48327e-06	4.31915
1190007I07RIK	2.03841	2.04123	15.0809	4.12739e-46	6.66011e-45	93.0444
1190028D05RIK	0.0172786	0.0151188	2.15795	0.0311885	0.078028	-6.37777
1200014J11RIK	0.989596	2.75196	5.85971	6.44425e-09	3.10945e-08	8.16834
1300002E11RIK	1.09964	1.76842	7.55958	9.73117e-14	5.89555e-13	19.0453
1300017J02RIK	0.0206966	0.055368	0.656876	0.511424	0.737861	-8.48632
1500002F19RIK	0.925777	1.26118	7.95032	5.40423e-15	3.44139e-14	21.8925
1500004A13RIK	1.62893	2.83049	12.5828	1.258e-33	1.46696e-32	64.4256
1500009C09RIK	2.81496	1.99837	23.1881	4.03105e-94	2.40848e-92	203.361
1500009L16RIK	1.97751	1.84019	13.0185	1.07085e-35	1.31942e-34	69.167
1500011B03RIK	3.433	5.40121	21.2373	7.86528e-82	3.35056e-80	175.1
1500011K16RIK	3.73537	3.03233	29.1096	9.68388e-133	1.41233e-130	292.209
1500012F01RIK	1.05198	3.30132	7.05436	3.39759e-12	1.92746e-11	15.5526
1500012K07RIK	0.304133	0.420098	4.92172	1.01554e-06	4.29347e-06	3.26314
1500015A07RIK	0.857756	1.517	5.78226	1.00769e-08	4.80048e-08	7.73308
1500015L24RIK	-0.0104605	0.030898	-0.400716	0.688722	0.932512	-8.62184
1500015O10RIK	0.105583	0.242121	1.54856	0.12183	0.251981	-7.50375
1500017E21RIK	0.795664	2.69457	4.7258	2.64838e-06	1.08654e-05	2.34057
1500026H17RIK	1.05339	2.15916	6.85151	1.33296e-11	7.36205e-11	14.2113
1500035N22RIK	0.682658	0.902241	5.69193	1.68613e-08	7.94152e-08	7.23227
1520401A03RIK	0.198278	0.182223	4.18139	3.17287e-05	0.000119977	-0.0348409
1600002D24RIK	0.0281246	0.0455633	1.45452	0.146141	0.29442	-7.64472
1600002H07RIK	1.0006	1.31538	7.65194	4.96906e-14	3.04649e-13	19.7069
1600002K03RIK	0.828177	1.74228	7.29075	6.61575e-13	3.87021e-12	17.16
1600010M07RIK	0.016045	0.0316691	0.748017	0.45464	0.670909	-8.42228
1600012H06RIK	1.65121	2.69033	9.941	3.4222e-22	2.80474e-21	38.28
1600014C10RIK	2.01751	1.93147	14.2026	1.47775e-41	2.11698e-40	82.599
1600014C23RIK	0.00298775	0.011264	0.251308	0.801632	1	-8.67059
1600015I10RIK	0	0	0	1	1	-8.70219
1600019K03RIK	0	0	0	1	1	-8.70219
1600020E01RIK	0.793879	2.98346	5.05396	5.21552e-07	2.24708e-06	3.90599
1600023N17RIK	0.224972	0.1916	3.88296	0.000110536	0.000398051	-1.21829
1600027J07RIK	0.00342325	0.00171162	1.00016	0.317495	0.497249	-8.20189
1600029I14RIK	0.0219653	0.0109826	2.73515	0.00635448	0.0183102	-4.97369
1600029O15RIK	0.149139	0.221868	2.26072	0.0240082	0.0616883	-6.15173
1700001C02RIK	-9.36751e-17	0.00215983	-3.06728e-14	1	1	-8.70219
1700001C19RIK	0.00390357	0.018334	0.25261	0.800626	1	-8.67026
1700001D01RIK	0.0665614	0.203857	1.12547	0.26068	0.463462	-8.06876
1700001F09RIK	-0.00843821	0.0106986	-0.824299	0.409983	0.616979	-8.3623
1700001G01RIK	0.0107991	0.0269978	1.01345	0.31111	0.497249	-8.18852
1700001G11RIK	-0.0170083	0.777207	-0.253684	0.799796	1	-8.66999
1700001G17RIK	0.0409365	0.0757663	1.2001	0.230408	0.418212	-7.98205
1700001J03RIK	-0.0407058	0.0302556	-1.71666	0.0863768	0.188384	-7.22988
1700001J11RIK	0.00215983	0.00107991	1.00009	0.31753	0.497249	-8.20197
1700001K19RIK	0.29926	0.786043	2.85716	0.00437044	0.0129285	-4.63515
1700001K23RIK	-0.0204212	0.0938749	-0.458769	0.646508	0.887978	-8.59688
1700001L05RIK	0.510886	0.424541	6.10575	1.50461e-09	7.50573e-09	9.58655
1700001L19RIK	2.26005	2.37975	14.7844	1.48486e-44	2.30312e-43	89.4747
1700001O22RIK	0.582332	1.2843	4.18011	3.19045e-05	0.00012062	-0.0400996
1700001P01RIK	0.136767	0.207793	2.31255	0.020966	0.0545386	-6.03378
1700003C15RIK	0.00990273	0.00495136	1.95922	0.0503869	0.118779	-6.78533
1700003D09RIK	0.975805	0.734191	12.4468	5.44235e-33	6.22366e-32	62.969
1700003E16RIK	1.39239	1.22044	11.5712	5.15678e-29	5.20798e-28	53.8677
1700003F12RIK	0.0744383	0.0824265	2.58688	0.00983681	0.0273989	-5.36558
1700003G13RIK	0	0	0	1	1	-8.70219
1700003G18RIK	0.213663	0.265869	3.23615	0.00125459	0.00400888	-3.49108
1700003H04RIK	-0.00126342	0.00495136	-0.249454	0.803065	1	-8.67105
1700003I22RIK	0	0	0	1	1	-8.70219
1700003L19RIK	0.0505922	0.0696948	1.37647	0.169008	0.323764	-7.75505
1700003M02RIK	0.198545	0.356827	2.55733	0.0107066	0.0296329	-5.4411
1700003M07RIK	0.373092	0.308638	5.43154	7.14497e-08	3.24514e-07	5.82986
1700003O11RIK	0.0128529	0.0673247	0.380127	0.703938	0.949656	-8.62989
1700003P14RIK	0.0116955	0.0179103	1.30516	0.192163	0.3594	-7.85056
1700006A11RIK	0.00215983	0.00107991	1.00009	0.31753	0.497249	-8.20197
1700006E09RIK	0.0119744	0.0493204	0.39556	0.692521	0.93687	-8.6239
1700006F04RIK	0.295557	1.29078	2.19485	0.0284225	0.071766	-6.29782
1700006H20RIK	0.101266	0.0842026	2.64379	0.0083372	0.0235057	-5.2177
1700006H21RIK	0	0	0	1	1	-8.70219
1700007B14RIK	0.0136917	1.22125	0.127231	0.898785	1	-8.69409
1700007E05RIK	-0.00591137	0.00853876	-0.568768	0.569652	0.800987	-8.54034
1700007F19RIK	0.456712	1.03496	3.363	0.000802656	0.00263205	-3.07706
1700007G11RIK	0.434096	0.546732	5.11554	3.80403e-07	1.6537e-06	4.21082
1700007J10RIK	0.208349	0.600372	2.38552	0.0172555	0.0458161	-5.86326
1700007K09RIK	0.0545036	0.0428648	2.28107	0.0227709	0.0587931	-6.10574
1700007K13RIK	0.961015	0.617079	10.8377	7.57034e-26	6.92912e-25	46.6271
1700007L15RIK	0.132479	0.148939	2.84123	0.00459278	0.0135073	-4.68017
1700007P06RIK	0.192415	0.386905	2.30749	0.0212476	0.0552165	-6.04542
1700008C04RIK	0.0152023	0.0195311	0.99787	0.318603	0.498707	-8.20418
1700008F21RIK	0.240654	4.20194	2.48298	0.0132053	0.0359495	-5.62735
1700008J07RIK	0.458804	0.665864	5.67438	1.86191e-08	8.74004e-08	7.13584
1700008K24RIK	0.0246359	0.0259722	1.03323	0.301769	0.497249	-8.16829
1700008O03RIK	0.907972	3.3164	8.89623	2.99022e-18	2.14587e-17	29.2965
1700008P02RIK	0	0	0	1	1	-8.70219
1700009C05RIK	0.00420633	0.0124862	0.443273	0.657672	0.898318	-8.60387
1700009J07RIK	0	0	0	1	1	-8.70219
1700009N14RIK	0	0	0	1	1	-8.70219
1700010B08RIK	0	0	0	1	1	-8.70219
1700010H22RIK	0.0138063	0.00690315	1.62353	0.104818	0.221619	-7.38508
1700010I02RIK	0	0	0	1	1	-8.70219
1700010I14RIK	0.0209704	0.135321	0.416365	0.67724	0.919722	-8.61545
1700010J16RIK	0.0211083	0.0346793	1.09033	0.275853	0.485692	-8.10768
1700010K23RIK	1.55058	2.37209	16.4004	2.98886e-53	5.80672e-52	109.432
1700010L04RIK	0.0749382	0.345234	1.05957	0.289619	0.497249	-8.14073
1700010N08RIK	0.00431965	0.00863931	0.634228	0.526089	0.75567	-8.50095
1700011A15RIK	0.0131249	0.0108821	1.03364	0.301575	0.497249	-8.16786
1700011B04RIK	-0.00215983	0.00107991	-1.00009	0.31753	0.497249	-8.20197
1700011C11RIK	-0.00431965	0.0215983	-0.451775	0.651537	0.893922	-8.60007
1700011E24RIK	0.176264	0.115229	4.08393	4.81163e-05	0.000178995	-0.430586
1700011H14RIK	0.0928806	0.223656	1.38196	0.167318	0.321575	-7.74749
1700011I03RIK	0.197503	0.189982	3.39379	0.000718622	0.00236591	-2.97424
1700011L22RIK	-0.0245468	0.0698377	-0.621381	0.534502	0.765295	-8.50901
1700012A03RIK	0.00571027	0.00933462	0.523336	0.600866	0.836771	-8.56516
1700012B07RIK	0.0179739	0.0111468	2.28838	0.0223402	0.0577769	-6.08912
1700012B09RIK	0	0	0	1	1	-8.70219
1700012C14RIK	0.0425619	0.0284558	2.26006	0.0240496	0.0617869	-6.15322
1700012D01RIK	0.200172	0.121873	5.03217	5.82725e-07	2.50242e-06	3.79892
1700012D14RIK	-0.274461	1.36541	-1.76252	0.0783114	0.174796	-7.15029
1700012D16RIK	-0.01788	0.0188427	-0.977055	0.328797	0.512657	-8.22473
1700012H19RIK	-0.0076773	0.0103181	-0.556405	0.578068	0.81103	-8.5473
1700012I11RIK	-0.00342325	0.0832557	-0.160652	0.872402	1	-8.68927
1700012J15RIK	0.00431965	0.00431965	1.0018	0.3167	0.497249	-8.20025
1700012P22RIK	0.00431965	0.0107991	0.635474	0.525277	0.754659	-8.50016
1700013D24RIK	-0.00608368	0.0191352	-0.29743	0.766205	1	-8.65792
1700013F07RIK	0.425976	0.352278	5.63459	2.32923e-08	1.08778e-07	6.91815
1700013G24RIK	0	0	0	1	1	-8.70219
1700013N06RIK	0	0	0	1	1	-8.70219
1700015C15RIK	0.0530259	0.0821039	1.71995	0.0857754	0.187267	-7.22423
1700015E13RIK	0.0459997	0.163934	0.868399	0.385401	0.585737	-8.32498
1700015F17RIK	0.0739806	0.118933	1.93426	0.0533856	0.124971	-6.83376
1700015G11RIK	0	0	0	1	1	-8.70219
1700016B01RIK	-9.36751e-17	0.00215983	-3.06728e-14	1	1	-8.70219
1700016C15RIK	-0.0317086	0.212487	-0.527341	0.598083	0.833736	-8.56305
1700016C19RIK	0.0145894	0.00729469	1.66339	0.0965733	0.206947	-7.3197
1700016D06RIK	0.0266132	0.0241058	1.97926	0.0480834	0.113969	-6.74601
1700016G14RIK	0.133099	0.176206	2.29419	0.0220033	0.0569899	-6.07588
1700016G22RIK	0.0159661	0.00798306	1.43462	0.151733	0.304271	-7.67343
1700016H13RIK	0.00215983	0.00539957	0.30163	0.763002	1	-8.65666
1700016J18RIK	0.168646	0.246282	3.12645	0.00182461	0.00570443	-3.83657
1700016K19RIK	0.304453	0.166901	6.16803	1.03256e-09	5.19843e-09	9.95407
1700016L04RIK	0.0748844	0.0906107	1.85164	0.064396	0.146952	-6.98968
1700016L21RIK	0.0159661	0.00798306	1.56846	0.117117	0.243516	-7.4728
1700016P04RIK	0	0	0	1	1	-8.70219
1700017B05RIK	0.674646	0.79185	6.15375	1.126e-09	5.6587e-09	9.86949
1700017D01RIK	0.0253389	0.054937	0.914705	0.360585	0.553589	-8.2837
1700017G19RIK	0.0224456	0.0112228	1.39932	0.162053	0.313673	-7.72338
1700017J07RIK	0.00799231	0.00399616	1.0002	0.317476	0.497249	-8.20186
1700017L05RIK	0	0	0	1	1	-8.70219
1700017M07RIK	0.00647948	0.0100862	0.707099	0.479683	0.699977	-8.45206
1700017N19RIK	-0.00215983	0.00107991	-1.00009	0.31753	0.497249	-8.20197
1700018A04RIK	-0.00699439	0.0121365	-0.410102	0.681826	0.924904	-8.61804
1700018A23RIK	2.8024	2.71405	28.1588	1.8164e-126	2.35477e-124	277.773
1700018B08RIK	0.00107881	0.0359766	0.0496832	0.960386	1	-8.70095
1700018B24RIK	0	0	0	1	1	-8.70219
1700018C11RIK	-0.0227676	0.17275	-0.359976	0.718947	0.964852	-8.63735
1700018F24RIK	0	0	0	1	1	-8.70219
1700018L02RIK	0.79389	0.536693	12.7406	2.26736e-34	2.69638e-33	66.13
1700019A02RIK	-0.0844872	0.361146	-1.05639	0.291065	0.497249	-8.14409
1700019B03RIK	0.0145227	0.146239	0.298724	0.765218	1	-8.65754
1700019C18RIK	0.0060634	0.0030317	1.00019	0.31748	0.497249	-8.20186
1700019D03RIK	1.17646	3.42513	6.39052	2.6178e-10	1.35714e-09	11.295
1700019E08RIK	0	0	0	1	1	-8.70219
1700019F05RIK	0.00933462	0.00466731	1.2468	0.212788	0.391353	-7.92496
1700019G17RIK	0.237088	0.269303	3.43133	0.000627229	0.00207805	-2.84761
1700019G24RIK	-0.228377	1.85396	-1.34441	0.179145	0.338962	-7.79862
1700019J19RIK	0.0286942	0.077078	1.17065	0.242042	0.435994	-8.01693
1700019L03RIK	0.457368	0.492421	6.10186	1.54025e-09	7.67801e-09	9.56371
1700019L22RIK	-0.191488	2.02366	-1.23975	0.215384	0.395384	-7.93372
1700019M22RIK	0	0	0	1	1	-8.70219
1700019N19RIK	0.0249393	0.0124696	2.02721	0.0429277	0.103704	-6.6503
1700019O17RIK	0.00342325	0.00171162	1.00016	0.317495	0.497249	-8.20189
1700019P21RIK	0.00431965	0.00215983	1.41595	0.157126	0.307008	-7.7
1700020A23RIK	0.00416763	0.0210571	0.243895	0.807366	1	-8.67242
1700020D05RIK	-0.0115149	0.0375928	-0.467875	0.639984	0.880775	-8.59266
1700020D12RIK	0.00863931	0.00647948	1.63922	0.101507	0.215693	-7.35953
1700020G17RIK	0.023487	0.0622669	1.09039	0.275826	0.485665	-8.10762
1700020I14RIK	2.88108	4.57476	17.9999	2.49373e-62	6.24221e-61	130.281
1700020L24RIK	0.0358988	0.0179494	2.5014	0.0125424	0.0342801	-5.58171
1700020M21RIK	0	0	0	1	1	-8.70219
1700020N01RIK	0.00286301	0.0258457	0.149888	0.880885	1	-8.69095
1700020N18RIK	0.00342325	0.00171162	1.00016	0.317495	0.497249	-8.20189
1700021F02RIK	0.00215983	0.00323974	0.577864	0.563497	0.793714	-8.53512
1700021F07RIK	0	0	0	1	1	-8.70219
1700021G15RIK	0	0	0	1	1	-8.70219
1700021K19RIK	1.1048	3.77357	6.83244	1.51301e-11	8.33127e-11	14.087
1700021L23RIK	0.0173173	0.0136736	1.47765	0.139843	0.283294	-7.61087
1700021N21RIK	0.165454	0.109575	4.51514	7.14482e-06	2.83733e-05	1.38843
1700022A21RIK	-0.00215983	0.00323974	-0.577864	0.563497	0.793714	-8.53512
1700022A22RIK	0.0116955	0.0602105	0.715685	0.474367	0.693979	-8.44595
1700022E09RIK	0.00215983	0.00107991	1.00009	0.31753	0.497249	-8.20197
1700022H01RIK	0.0981705	0.227113	1.52152	0.128472	0.26359	-7.54519
1700022H16RIK	0.00791268	0.0258477	0.383758	0.701246	0.946845	-8.6285
1700022I11RIK	0.0424025	0.0262162	1.98734	0.0471793	0.112066	-6.73003
1700022N22RIK	0.0766901	0.161728	1.42905	0.153327	0.307008	-7.68139
1700023C21RIK	0.00215983	0.00107991	1.00009	0.31753	0.497249	-8.20197
1700023E05RIK	0.11529	0.201919	2.10386	0.0356601	0.0877259	-6.49256
1700023F02RIK	0.0256379	0.0205619	1.58901	0.112401	0.235223	-7.44042
1700023F06RIK	0.416071	0.646012	4.5251	6.82356e-06	2.71385e-05	1.43249
1700023G09RIK	0	0	0	1	1	-8.70219
1700023L04RIK	0.0102697	0.00945452	1.24335	0.214053	0.393255	-7.92924
1700024B05RIK	0.0246054	0.020942	2.28346	0.0226297	0.0584608	-6.10032
1700024B18RIK	0.172899	1.89985	1.05837	0.290163	0.497249	-8.142
1700024F13RIK	0.005806	0.203646	0.108382	0.913716	1	-8.69631
1700024G13RIK	0	0	0	1	1	-8.70219
1700024I08RIK	-0.0124296	0.0148541	-0.967481	0.333557	0.518749	-8.23404
1700024N05RIK	0	0	0	1	1	-8.70219
1700024P04RIK	0	0	0	1	1	-8.70219
1700024P16RIK	0.553465	0.937635	4.99913	6.88834e-07	2.94484e-06	3.63747
1700025B11RIK	0.00215983	0.00107991	1.00009	0.31753	0.497249	-8.20197
1700025C18RIK	0	0	0	1	1	-8.70219
1700025D23RIK	0	0	0	1	1	-8.70219
1700025F22RIK	0.0151188	0.0226782	1.54578	0.1225	0.253204	-7.50804
1700025F24RIK	0.0989186	0.0842141	2.85018	0.00446666	0.0131625	-4.65491
1700025G04RIK	1.51779	5.42248	10.389	5.47942e-24	4.72495e-23	42.3788
1700025J12RIK	-0.00215983	0.00907222	-0.167195	0.867253	1	-8.6882
1700025K24RIK	0.0156474	0.0198863	0.81127	0.41742	0.625415	-8.37296
1700025M24RIK	0.00647948	0.00971922	0.776433	0.437692	0.65013	-8.40062
1700025N23RIK	-0.0176456	0.00882281	-1.38852	0.165314	0.318678	-7.73842
1700026D08RIK	-0.00704759	0.0322969	-0.518272	0.604392	0.840263	-8.5678
1700026D11RIK	-0.0286327	0.0417321	-1.0238	0.306196	0.497249	-8.17797
1700026F02RIK	0.0267387	0.0370285	1.20481	0.228585	0.415351	-7.97639
1700026J12RIK	0.055058	0.0469674	3.10198	0.00198064	0.00616928	-3.91203
1700026J14RIK	0.197595	0.264386	3.13277	0.00178619	0.00559222	-3.81699
1700026L06RIK	0.0413385	0.0388685	1.76466	0.077951	0.174084	-7.14653
1700027A15RIK	0.00647948	0.00323974	1.7361	0.0828791	0.181775	-7.1964
1700027F06RIK	0	0	0	1	1	-8.70219
1700027F09RIK	0.0077429	0.00387145	1.69139	0.0910995	0.196935	-7.27284
1700027H10RIK	1.37049	2.35524	9.00488	1.20867e-18	8.79402e-18	30.1921
1700027I24RIK	-0.000529401	0.0317166	-0.0283048	0.977425	1	-8.70179
1700027J07RIK	0.00863931	0.00647948	1.63922	0.101507	0.215693	-7.35953
1700028B04RIK	0.0638984	0.0319492	4.50973	7.32557e-06	2.90718e-05	1.36451
1700028D13RIK	0.00558307	0.00279154	1.38092	0.167636	0.321575	-7.74892
1700028E10RIK	-0.0851877	0.347775	-0.981363	0.326671	0.509796	-8.22051
1700028I16RIK	0.00215983	0.00323974	0.577864	0.563497	0.793714	-8.53512
1700028J19RIK	0.274278	0.255164	4.06759	5.15542e-05	0.000191174	-0.49609
1700028K03RIK	0.809551	2.36068	5.35106	1.10308e-07	4.95697e-07	5.40883
1700028M03RIK	0.00647948	0.00323974	1.7361	0.0828791	0.181775	-7.1964
1700028P14RIK	0.414275	0.401041	5.90399	4.97912e-09	2.41834e-08	8.4196
1700028P15RIK	0.00215983	0.00107991	1.00009	0.31753	0.497249	-8.20197
1700029B22RIK	0	0	0	1	1	-8.70219
1700029F12RIK	0.0303648	0.0272449	1.59006	0.112164	0.234821	-7.43875
1700029H14RIK	0.0349176	0.0936725	0.788043	0.430874	0.642092	-8.39154
1700029I15RIK	-0.0286511	0.345785	-0.401194	0.68837	0.932173	-8.62165
1700029J03RIK	0.0145507	0.0171781	1.52112	0.128573	0.263758	-7.5458
1700029J07RIK	0.387694	1.23318	2.66538	0.00782431	0.0222207	-5.16078
1700029M03RIK	0	0	0	1	1	-8.70219
1700029M20RIK	0	0	0	1	1	-8.70219
1700029N11RIK	-0.00215983	0.00107991	-1.00009	0.31753	0.497249	-8.20197
1700029P11RIK	0	0	0	1	1	-8.70219
1700030A11RIK	0.00285514	0.00574722	0.410362	0.681636	0.924734	-8.61793
1700030C10RIK	0.0111011	0.131913	0.210322	0.833462	1	-8.68005
1700030C14RIK	0.0103146	0.0170872	0.651237	0.515055	0.742335	-8.49001
1700030E10RIK	0.0205008	0.0102504	1.58134	0.114143	0.238276	-7.45255
1700030F04RIK	0.320196	0.292134	5.2845	1.5729e-07	7.00449e-07	5.06513
1700030F18RIK	0.240385	2.67911	3.50858	0.00047223	0.00158846	-2.58282
1700030J22RIK	1.0152	0.723354	10.7732	1.41214e-25	1.28219e-24	46.0083
1700030K09RIK	1.04261	2.15735	7.22618	1.03918e-12	6.02465e-12	16.7162
1700030L20RIK	0	0	0	1	1	-8.70219
1700030L22RIK	-0.049471	0.143418	-0.848336	0.396471	0.599977	-8.3422
1700030M09RIK	-0.00215983	0.00107991	-1.00009	0.31753	0.497249	-8.20197
1700030N03RIK	0.0487796	0.0524676	3.24311	0.00122469	0.00391869	-3.46877
1700030O20RIK	0	0	0	1	1	-8.70219
1700031A10RIK	0.0164787	0.0406953	0.611651	0.540919	0.772981	-8.51502
1700031L13RIK	0	0	0	1	1	-8.70219
1700031M16RIK	0.00717479	0.025386	0.359671	0.719176	0.965097	-8.63746
1700031P21RIK	0.016003	0.014481	1.21958	0.222935	0.406438	-7.95849
1700034B16RIK	0	0	0	1	1	-8.70219
1700034E13RIK	0.00647948	0.00539957	1.34538	0.178831	0.338444	-7.79731
1700034G24RIK	0.232299	0.28247	3.86015	0.000121198	0.000434618	-1.30524
1700034H15RIK	0.457803	0.676242	4.5587	5.83838e-06	2.33241e-05	1.58189
1700034I23RIK	-0.0257064	0.270617	-0.405992	0.684843	0.928277	-8.61971
1700034J05RIK	-0.0133438	0.0588628	-0.369604	0.711762	0.956922	-8.63383
1700034K08RIK	0.00431965	0.00431965	1.0018	0.3167	0.497249	-8.20025
1700034O15RIK	0.00215983	0.00107991	1.00009	0.31753	0.497249	-8.20197
1700034P13RIK	0.408975	1.43299	5.3188	1.3107e-07	5.86297e-07	5.24174
1700036G14RIK	0.0167593	0.0420848	0.629588	0.52912	0.759064	-8.50388
1700037C18RIK	0.991094	0.781347	9.65843	4.31315e-21	3.39579e-20	35.7696
1700037H04RIK	3.5535	3.02369	23.6566	4.0652e-97	2.60291e-95	210.252
1700039E15RIK	0.0712591	0.0489555	2.1955	0.0283759	0.0716657	-6.2964
1700039E22RIK	0	0	0	1	1	-8.70219
1700039I01RIK	0	0	0	1	1	-8.70219
1700039M10RIK	0.117723	0.183752	2.44553	0.0146497	0.0394392	-5.71911
1700040D17RIK	0.475924	0.456865	5.37585	9.65571e-08	4.35393e-07	5.53787
1700040L02RIK	0.339404	0.57802	3.20407	0.0014014	0.00445054	-3.59332
1700041A01RIK	0.0077429	0.0103509	0.972362	0.331125	0.515673	-8.2293
1700041B01RIK	0.054534	0.15779	1.65708	0.097843	0.209283	-7.33016
1700041C23RIK	0.0140074	0.0184981	0.897374	0.369753	0.564897	-8.2994
1700041M19RIK	-0.0060634	0.0030317	-1.00019	0.31748	0.497249	-8.20186
1700042G07RIK	0.0151671	0.00758355	1.56973	0.116821	0.242972	-7.47081
1700042G15RIK	-0.0101521	0.00507607	-1.0002	0.317475	0.497249	-8.20185
1700042O10RIK	0	0	0	1	1	-8.70219
1700044C05RIK	0.0151188	0.011879	2.12653	0.0337234	0.0833373	-6.44481
1700044K03RIK	0	0	0	1	1	-8.70219
1700045H11RIK	0.178687	0.108135	7.75512	2.32612e-14	1.44191e-13	20.4543
1700046C09RIK	0.0151188	0.011879	2.12653	0.0337234	0.0833373	-6.44481
1700047A11RIK	0.220458	2.76182	1.35109	0.176999	0.336417	-7.78963
1700047E10RIK	-2.7929e-16	0.00647948	-5.29157e-14	1	1	-8.70219
1700047G03RIK	0.0227565	0.0178577	1.44508	0.148774	0.299164	-7.65839
1700047I17RIK2	0.0885529	0.0550756	6.0153	2.58415e-09	1.27263e-08	9.05891
1700047L14RIK	-0.00215983	0.00107991	-1.00009	0.31753	0.497249	-8.20197
1700047M11RIK	-0.0787313	0.0436853	-2.34062	0.0194634	0.0509899	-5.9688
1700048B10RIK	0.0124296	0.0170139	0.878736	0.379773	0.578208	-8.31595
1700048F04RIK	0.126368	0.0889489	3.28739	0.00104933	0.00338778	-3.32572
1700048M11RIK	-0.0416369	0.252801	-0.595674	0.551539	0.785585	-8.52467
1700048O14RIK	0	0	0	1	1	-8.70219
1700048O20RIK	0.773985	1.1813	5.37625	9.63469e-08	4.34492e-07	5.53998
1700049E15RIK	0	0	0	1	1	-8.70219
1700049E17RIK1	0	0	0	1	1	-8.70219
1700049E17RIK2	0	0	0	1	1	-8.70219
1700049E22RIK	0	0	0	1	1	-8.70219
1700049G17RIK	0.677944	1.88025	4.2223	2.65722e-05	0.000101024	0.133974
1700049J03RIK	0.484755	0.380106	8.99283	1.33703e-18	9.71783e-18	30.0923
1700049L16RIK	0	0	0	1	1	-8.70219
1700051A21RIK	0.053874	0.098018	1.51059	0.131235	0.268172	-7.56173
1700052H01RIK	0.0134422	0.11054	0.267787	0.788923	1	-8.66631
1700052I22RIK	0	0	0	1	1	-8.70219
1700052K11RIK	0.758434	0.627672	8.1947	8.32752e-16	5.45936e-15	23.7367
1700052N19RIK	1.78382	1.80957	12.3635	1.32635e-32	1.49639e-31	62.0832
1700054A03RIK	0.0617034	0.0308517	3.65752	0.000269056	0.000930059	-2.05603
1700054K19RIK	0	0	0	1	1	-8.70219
1700054M17RIK	-0.0204904	0.083261	-0.570701	0.568341	0.799519	-8.53924
1700054O19RIK	0.0127579	0.00637893	1.55136	0.121158	0.250753	-7.49942
1700055C04RIK	0.00215983	0.00107991	1.00009	0.31753	0.497249	-8.20197
1700055D18RIK	0.0716144	0.17647	1.18542	0.236155	0.426963	-7.99954
1700055N04RIK	-0.0080712	0.00961867	-0.760703	0.447029	0.661429	-8.41271
1700056E22RIK	0.0198055	0.0120626	1.99272	0.0465857	0.110807	-6.71937
1700057G04RIK	0.0215983	0.012959	2.9164	0.00362662	0.0108582	-4.46552
1700057H15RIK	-9.58836e-05	0.0151667	-0.00758093	0.993953	1	-8.70216
1700057H21RIK	0.0340688	0.0482604	1.09726	0.272814	0.481147	-8.1001
1700058M13RIK	0.0210896	0.0864184	0.492676	0.622359	0.860539	-8.58074
1700060C16RIK	-9.36751e-17	0.00215983	-3.06728e-14	1	1	-8.70219
1700060C20RIK	0.00342325	0.00171162	1.00016	0.317495	0.497249	-8.20189
1700060L04RIK	0	0	0	1	1	-8.70219
1700060O08RIK	0.0403334	0.0336612	2.03954	0.0416796	0.101025	-6.6253
1700061F12RIK	0	0	0	1	1	-8.70219
1700061G19RIK	0.0235807	0.265504	0.416139	0.677405	0.919887	-8.61554
1700061I17RIK	0.0116955	0.0200702	1.23771	0.216139	0.396491	-7.93624
1700061J23RIK	0.0168625	0.0170706	1.34222	0.179853	0.339781	-7.80155
1700062C10RIK	-0.00431965	0.0345572	-0.359535	0.719277	0.965203	-8.63751
1700063A18RIK	0.00215983	0.00107991	1.00009	0.31753	0.497249	-8.20197
1700063D05RIK	0.126419	0.127108	2.81998	0.00490532	0.0143761	-4.73983
1700063H04RIK	0	0	0	1	1	-8.70219
1700063O14RIK	-0.00143189	0.0149383	-0.113018	0.910041	1	-8.6958
1700064F23RIK	-0.00900632	0.00450316	-1.0002	0.317476	0.497249	-8.20185
1700064J06RIK	0.00215983	0.00323974	0.577864	0.563497	0.793714	-8.53512
1700064M15RIK	0.0376017	0.0442109	1.46744	0.142597	0.288026	-7.62588
1700065D16RIK	-0.0869062	0.29278	-1.79672	0.0727057	0.163538	-7.08959
1700065I16RIK	0	0	0	1	1	-8.70219
1700065J11RIK	0	0	0	1	1	-8.70219
1700065J18RIK	0.0196268	0.032305	0.868951	0.385099	0.585363	-8.3245
1700065L07RIK	0.0103727	0.0298651	0.583164	0.559925	0.793714	-8.53204
1700065O20RIK	0	0	0	1	1	-8.70219
1700066B17RIK	-0.00215983	0.00107991	-1.00009	0.31753	0.497249	-8.20197
1700066B19RIK	-0.0299684	0.017144	-1.70382	0.0887514	0.192912	-7.25179
1700066C05RIK	0.00215983	0.00107991	1.00009	0.31753	0.497249	-8.20197
1700066J03RIK	0.0807056	0.0656237	2.71346	0.00678238	0.019455	-5.03238
1700066N21RIK	0.0194384	0.011879	2.73849	0.00629088	0.0181431	-4.96463
1700066O22RIK	0.0756066	0.0954188	1.78942	0.0738753	0.165944	-7.10266
1700067G17RIK	0.00362435	0.00898696	0.402935	0.687089	0.930871	-8.62095
1700067K01RIK	0.419244	0.486531	5.20418	2.40102e-07	1.05624e-06	4.65575
1700067P10RIK	0.00747177	0.00373589	1.0002	0.317477	0.497249	-8.20186
1700069L16RIK	0.0577763	0.0431105	2.74245	0.00621608	0.0179532	-4.95385
1700069P05RIK	0	0	0	1	1	-8.70219
1700071G01RIK	-0.00737589	0.0126943	-0.543592	0.586853	0.820441	-8.55435
1700071M16RIK	0.0923032	0.197856	1.78769	0.0741538	0.166507	-7.10574
1700072B07RIK	0	0	0	1	1	-8.70219
1700072I22RIK	-0.0197415	0.0518764	-0.565095	0.572146	0.803929	-8.54242
1700072O05RIK	0.0572863	0.0372825	3.80853	0.000149022	0.000529783	-1.50022
1700073E17RIK	0.00717479	0.0035874	1.31528	0.188743	0.353934	-7.83732
1700074H08RIK	-0.000600634	0.131697	-0.0118645	0.990536	1	-8.70212
1700074P13RIK	0	0	0	1	1	-8.70219
1700080E11RIK	0	0	0	1	1	-8.70219
1700080G11RIK	0.0705875	0.0508859	2.21749	0.0268321	0.0681149	-6.24809
1700080G18RIK	0.288178	0.377951	4.3956	1.23277e-05	4.80916e-05	0.86662
1700080N15RIK	0.805391	2.88651	4.76636	2.1778e-06	8.98742e-06	2.52865
1700081B01RIK	-0.0039418	0.159035	-0.0752638	0.940021	1	-8.69935
1700081H04RIK	0.00431965	0.00215983	1.41595	0.157126	0.307008	-7.7
1700083H02RIK	0	0	0	1	1	-8.70219
1700084C01RIK	0.2406	0.161363	4.90322	1.11337e-06	4.68868e-06	3.1745
1700084D21RIK	-0.00215983	0.00539957	-0.448072	0.654206	0.894933	-8.60173
1700084E18RIK	0.0466966	0.0632536	1.6538	0.0985077	0.210437	-7.33557
1700084F23RIK	0.0431309	0.0357879	2.62553	0.00879428	0.02469	-5.26549
1700084J12RIK	0.00431965	0.00215983	1.41595	0.157126	0.307008	-7.7
1700085C21RIK	-0.0431805	0.319294	-0.516771	0.605439	0.841393	-8.56857
1700086D15RIK	0.0369435	0.100032	0.895869	0.370556	0.565981	-8.30075
1700086L19RIK	2.75766	2.92877	18.2898	5.09958e-64	1.33623e-62	134.162
1700086O06RIK	0.751823	1.43017	6.05628	2.02429e-09	1.00326e-08	9.29707
1700086P04RIK	0.0756108	0.157729	1.31993	0.187186	0.351701	-7.8312
1700087I21RIK	0.0609748	0.169628	1.10017	0.271543	0.479228	-8.0969
1700087M22RIK	0.322339	0.363731	4.99761	6.94147e-07	2.96695e-06	3.63006
1700088E04RIK	1.09851	1.67084	7.86894	9.96856e-15	6.2775e-14	21.2891
1700091H14RIK	0	0	0	1	1	-8.70219
1700092C02RIK	0	0	0	1	1	-8.70219
1700092C10RIK	0.00215983	0.00107991	1.00009	0.31753	0.497249	-8.20197
1700092E19RIK	-1.8735e-16	0.00431965	-4.34262e-14	1	1	-8.70219
1700092K14RIK	0.0547121	0.0571103	1.83264	0.0671777	0.152457	-7.02459
1700092M07RIK	0.0094224	0.0129344	0.80231	0.42258	0.631839	-8.38019
1700093K21RIK	-0.00911145	0.0999822	-0.212081	0.832091	1	-8.67968
1700094D03RIK	-0.00930901	1.25125	-0.066643	0.94688	1	-8.69997
1700094J05RIK	0.240684	0.35668	3.56805	0.000378136	0.00128564	-2.37503
1700094M23RIK	0.0296989	0.310407	0.382085	0.702486	0.948183	-8.62914
1700094M24RIK	0.00215983	0.00107991	1.00009	0.31753	0.497249	-8.20197
1700095A13RIK	0.00501496	0.00250748	1.00018	0.317483	0.497249	-8.20187
1700095A21RIK	0	0	0	1	1	-8.70219
1700095B10RIK	0.0117198	0.0058599	1.0002	0.317474	0.497249	-8.20185
1700095J12RIK	-0.00332197	0.0599151	-0.116985	0.906898	1	-8.69534
1700096J18RIK	0.0163903	0.0125148	1.28248	0.199995	0.371731	-7.87987
1700096K18RIK	0.474114	0.437201	5.95259	3.74436e-09	1.82835e-08	8.69734
1700096P03RIK	0	0	0	1	1	-8.70219
1700097N02RIK	-9.36751e-17	0.00215983	-3.06728e-14	1	1	-8.70219
1700099I09RIK	0.044818	0.145947	1.12534	0.260736	0.463522	-8.06891
1700100I10RIK	-9.36751e-17	0.00215983	-3.06728e-14	1	1	-8.70219
1700100L14RIK	0.0011049	0.0528139	0.0363484	0.971012	1	-8.70153
1700101E01RIK	-0.0696024	0.211858	-1.84141	0.0658823	0.149857	-7.00853
1700101G07RIK	0	0	0	1	1	-8.70219
1700101I11RIK	2.15543	1.89094	24.6175	2.63188e-103	1.94625e-101	224.487
1700101O22RIK	0.00431965	0.00431965	0.632579	0.527165	0.756814	-8.50199
1700102H20RIK	0.0503578	0.200626	0.800267	0.423762	0.633313	-8.38183
1700102J08RIK	0.00215983	0.00107991	1.00009	0.31753	0.497249	-8.20197
1700102P08RIK	0.433189	0.661664	4.28467	2.02175e-05	7.75735e-05	0.394409
1700104L18RIK	0.00647948	0.00323974	1.7361	0.0828791	0.181775	-7.1964
1700105P06RIK	0.0537324	0.161556	1.1306	0.258515	0.46018	-8.06298
1700106J16RIK	0	0	0	1	1	-8.70219
1700108F19RIK	0.0224825	0.0134011	1.52032	0.128772	0.264063	-7.54701
1700108J01RIK	0.0321872	0.0299732	1.34986	0.17739	0.337053	-7.79128
1700108N06RIK	-0.00431965	0.00215983	-1.41595	0.157126	0.307008	-7.7
1700109G14RIK	0.00724869	0.0158141	0.445672	0.655938	0.896359	-8.60281
1700109G15RIK	0	0	0	1	1	-8.70219
1700109H08RIK	0.462503	2.71357	2.77971	0.00555118	0.0161417	-4.85174
1700109I08RIK	0.0194384	0.0334773	1.59271	0.111566	0.23371	-7.43453
1700109K24RIK	0.583893	1.71143	3.86416	0.000119256	0.000428127	-1.28999
1700110C19RIK	-0.0698577	0.149862	-1.33133	0.183408	0.345658	-7.8161
1700110I01RIK	-0.0125149	0.0213763	-0.798769	0.424629	0.634364	-8.38302
1700110I07RIK	0.0154858	0.0163822	1.53624	0.124822	0.257269	-7.52272
1700110K17RIK	0.547759	1.16834	4.74661	2.39595e-06	9.86443e-06	2.43686
1700112D23RIK	0.638437	0.650613	6.52057	1.15091e-10	6.07919e-10	12.0991
1700112E06RIK	0.294276	0.750775	3.34286	0.000862475	0.00281371	-3.14383
1700112H04RIK	-0.0123279	0.0381736	-0.442975	0.657887	0.898496	-8.60401
1700112H15RIK	-0.00215983	0.00107991	-1.00009	0.31753	0.497249	-8.20197
1700112J05RIK	0.094114	0.0655991	2.98328	0.00292673	0.00888812	-4.26992
1700112J16RIK	0.263661	0.149614	5.69762	1.63269e-08	7.695e-08	7.26359
1700112K13RIK	0	0	0	1	1	-8.70219
1700112N08RIK	0.00822323	0.00411161	1.2787	0.201325	0.37358	-7.88472
1700113A16RIK	2.32422	3.24087	18.1209	4.93369e-63	1.25746e-61	131.898
1700113B09RIK	-0.0202974	0.0123085	-1.24773	0.212445	0.390962	-7.92379
1700113H08RIK	0.0953056	0.242806	1.75445	0.0796852	0.177438	-7.16446
1700116B05RIK	0	0	0	1	1	-8.70219
1700116H05RIK	0.018585	0.0278345	1.12861	0.259357	0.461405	-8.06524
1700119H24RIK	0.0060634	0.0030317	1.00019	0.31748	0.497249	-8.20186
1700120C14RIK	0.635548	0.976334	6.76249	2.40214e-11	1.31086e-10	13.6338
1700120E14RIK	-0.0667644	0.0628893	-1.86141	0.0630038	0.144159	-6.97161
1700120G07RIK	0.00215983	0.00609488	0.291507	0.770729	1	-8.65967
1700120K04RIK	0.00837495	0.0294733	0.474647	0.63515	0.87527	-8.58947
1700121N20RIK	0.00342325	0.00729469	0.376629	0.706536	0.951662	-8.63121
1700122C19RIK	0	0	0	1	1	-8.70219
1700122E12RIK	0.101591	0.0775608	3.58852	0.000350025	0.00119452	-2.30271
1700122H20RIK	0.0227681	0.0756365	0.710577	0.477525	0.697968	-8.44959
1700122O11RIK	0	0	0	1	1	-8.70219
1700123I01RIK	0.0988396	0.111653	3.17413	0.00155254	0.00489576	-3.68783
1700123J17RIK	0.0340278	0.0321327	2.49978	0.0125994	0.0344249	-5.58573
1700123K08RIK	0.00804574	0.0448129	0.270456	0.78687	1	-8.66559
1700123L14RIK	0.0596713	0.155043	1.4226	0.155191	0.307008	-7.69059
1700123M08RIK	0.591431	1.31276	4.01807	6.34475e-05	0.000233504	-0.692966
1700123O12RIK	0.0834115	0.21759	2.81387	0.00499875	0.0146305	-4.75692
1700123O20RIK	2.33498	3.16255	18.1316	4.27706e-63	1.09342e-61	132.04
1700123O21RIK	-0.401235	1.27864	-2.71412	0.00676902	0.0194194	-5.03061
1700124L16RIK	0.274571	0.446982	3.58582	0.000353622	0.0012063	-2.31228
1700124M09RIK	0	0	0	1	1	-8.70219
1700125G02RIK	0.0728616	0.701432	0.727593	0.467047	0.685342	-8.43735
1700125G22RIK	0.0481655	0.0240827	2.36555	0.0182087	0.0481018	-5.91044
1700125H03RIK	0.0595331	0.0719718	1.5949	0.111077	0.232941	-7.43106
1700125H20RIK	0.128619	0.778146	1.12964	0.258923	0.460769	-8.06407
1700126H18RIK	0.0259179	0.0388769	2.04285	0.04135	0.100325	-6.61857
1700128A07RIK	0.00863931	0.0215983	0.903849	0.366311	0.560455	-8.29357
1700128E19RIK	0.0595788	0.0297894	5.12953	3.53916e-07	1.54159e-06	4.28057
1700128F08RIK	0.0112013	0.0518183	0.622592	0.533707	0.764469	-8.50826
1700129C05RIK	-0.00215983	0.00107991	-1.00009	0.31753	0.497249	-8.20197
1810006J02RIK	0.00431965	0.00215983	1.41595	0.157126	0.307008	-7.7
1810007C17RIK	0.0521284	0.0411339	1.85699	0.0636305	0.145436	-6.9798
1810007D17RIK	0.0172537	0.0395057	0.706935	0.479785	0.700005	-8.45218
1810008I18RIK	0	0	0	1	1	-8.70219
1810009A15RIK	2.6468	2.65398	19.1731	3.05162e-69	9.24798e-68	146.163
1810009J06RIK	0	0	0	1	1	-8.70219
1810010D01RIK	-0.000846154	0.110309	-0.0183998	0.985324	1	-8.70202
1810010H24RIK	0.340679	0.468975	3.90625	0.000100567	0.000363459	-1.12897
1810010K12RIK	0	0	0	1	1	-8.70219
1810011H11RIK	-0.0683087	0.0363142	-2.23401	0.0257206	0.0654992	-6.21148
1810011O10RIK	0.0469633	0.0269049	2.21424	0.0270559	0.0686375	-6.25527
1810012K08RIK	0.0730154	0.0924273	2.06919	0.0388055	0.0946984	-6.56462
1810012K16RIK	0.0571788	0.123163	1.22408	0.221235	0.404022	-7.953
1810013A23RIK	-0.0119299	0.00596497	-1.0002	0.317474	0.497249	-8.20185
1810013D15RIK	0.0235914	0.0294413	1.46384	0.143577	0.28981	-7.63114
1810013L24RIK	2.61082	4.2314	16.8478	9.55378e-56	1.98854e-54	115.161
1810014B01RIK	0.483346	0.526439	5.13416	3.45562e-07	1.50614e-06	4.30366
1810018F18RIK	0	0	0	1	1	-8.70219
1810019D21RIK	0.0282781	0.0333764	1.27503	0.202618	0.375709	-7.88939
1810019N24RIK	0.31566	0.338425	5.36658	1.01494e-07	4.57162e-07	5.48954
1810020O05RIK	0.0704424	0.0888414	1.78689	0.0742832	0.166744	-7.10716
1810021B22RIK	0.43814	0.466908	5.22508	2.15195e-07	9.50157e-07	4.76171
1810022K09RIK	0.912986	5.85763	6.36185	3.13156e-10	1.61849e-09	11.1198
1810024B03RIK	0.260957	0.512804	2.89634	0.00386448	0.0115194	-4.52334
1810026B05RIK	0.434829	4.70413	3.13934	0.00174705	0.00547826	-3.79659
1810026J23RIK	2.16354	2.60033	13.3728	2.04992e-37	2.64931e-36	73.1035
1810032O08RIK	0.280279	0.748444	2.55728	0.0107081	0.0296352	-5.44123
1810034E14RIK	-0.423743	1.37495	-2.96008	0.00315413	0.00952566	-4.33826
1810035K13RIK	0	0	0	1	1	-8.70219
1810037I17RIK	3.31263	4.29899	24.7346	4.60361e-104	3.45913e-102	226.229
1810041H14RIK	0.136142	0.249021	2.31274	0.0209559	0.0545157	-6.03336
1810041L15RIK	0.554846	1.23823	3.8679	0.00011747	0.000422115	-1.27575
1810043G02RIK	2.15135	2.68577	12.9871	1.51486e-35	1.8594e-34	68.8219
1810044D09RIK	0.173283	0.160327	3.57857	0.000363427	0.00123824	-2.33789
1810046K07RIK	0.118898	0.173204	2.58074	0.0100121	0.0278411	-5.38134
1810049I09RIK	0	0	0	1	1	-8.70219
1810053B23RIK	0	0	0	1	1	-8.70219
1810055G02RIK	2.49989	2.56305	15.7154	1.67668e-49	2.97909e-48	100.826
1810058I24RIK	2.48984	1.84797	20.5963	7.19064e-78	2.77855e-76	165.993
1810062G17RIK	0.0522645	0.0898979	1.33758	0.181362	0.342248	-7.80777
1810062O18RIK	0.419326	1.55589	2.88703	0.00397959	0.0118407	-4.55004
1810063I02RIK	0	0	0	1	1	-8.70219
1810064F22RIK	0.136204	0.334661	3.98196	7.37133e-05	0.00026982	-0.835057
1810065E05RIK	0	0	0	1	1	-8.70219
1810073O08RIK	0	0	0	1	1	-8.70219
2010001A14RIK	0.378318	0.349463	5.68663	1.73747e-08	8.17599e-08	7.20311
2010001E11RIK	0.00431965	0.00215983	1.00018	0.317487	0.497249	-8.20188
2010001M07RIK	-0.00822323	0.0121039	-0.504327	0.614152	0.851317	-8.57493
2010002M12RIK	0.284257	0.577485	2.69066	0.00725972	0.0207168	-5.09354
2010003K11RIK	0	0	0	1	1	-8.70219
2010005H15RIK	0.0234514	0.0290043	1.62273	0.104989	0.221924	-7.38637
2010009K17RIK	0.102214	0.216535	1.7155	0.0865889	0.188768	-7.23187
2010010A06RIK	0.04249	0.203118	0.724125	0.469172	0.687913	-8.43987
2010012O05RIK	3.29363	3.62021	23.0741	2.14709e-93	1.2543e-91	201.69
2010016I18RIK	0	0	0	1	1	-8.70219
2010106C02RIK	0.0014784	0.0188652	0.104775	0.916577	1	-8.6967
2010107G12RIK	0.0975649	0.121324	2.038	0.0418343	0.10133	-6.62844
2010107G23RIK	2.6389	2.92853	18.1567	3.05215e-63	7.8218e-62	132.377
2010109A12RIK	0.24648	0.277387	4.18933	3.06582e-05	0.000116044	-0.00218403
2010109I03RIK	0.0173579	0.212465	0.265863	0.790404	1	-8.66682
2010110K18RIK	0.0300709	0.0218819	1.80108	0.0720156	0.162183	-7.08177
2010111I01RIK	-0.800714	7.59237	-7.62807	5.91556e-14	3.61781e-13	19.5352
2010203P06RIK	0	0	0	1	1	-8.70219
2010300C02RIK	1.06816	5.23299	6.55322	9.34291e-11	4.96182e-10	12.3032
2010300F17RIK	0.123259	0.157083	2.4072	0.0162703	0.0434265	-5.81158
2010310C07RIK	0.00652021	0.0124349	0.484594	0.628079	0.867233	-8.58469
2010315B03RIK	1.0552	2.87259	5.86847	6.12458e-09	2.95792e-08	8.21789
2010320M18RIK	1.38687	0.953524	14.201	1.50586e-41	2.15651e-40	82.5802
2010320O07RIK	0.132044	0.290121	1.83729	0.0664886	0.151031	-7.01609
2200002D01RIK	0.00611247	0.0284448	0.352065	0.724869	0.971278	-8.64017
2200002J24RIK	0.0904328	0.0473762	5.81552	8.32217e-09	3.98718e-08	7.91932
2210008F06RIK	0.414888	0.349004	6.31044	4.31095e-10	2.21333e-09	10.8074
2210010C04RIK	0.024221	0.0121105	1.94291	0.0523302	0.122763	-6.81705
2210011C24RIK	0.149411	0.0768654	4.89501	1.15964e-06	4.87816e-06	3.13527
2210011K15RIK	0.000896409	0.00387145	0.195517	0.845031	1	-8.68306
2210015D19RIK	1.63344	3.5922	10.033	1.48097e-22	1.22403e-21	39.1101
2210016F16RIK	1.55652	1.03645	13.4987	4.94063e-38	6.45478e-37	74.5197
2210016L21RIK	3.04624	5.22604	20.4266	7.90676e-77	2.9839e-75	163.6
2210018M11RIK	0.86896	5.94099	6.35026	3.36627e-10	1.73766e-09	11.0492
2210019I11RIK	0.0238853	0.0283249	1.94055	0.0526165	0.123322	-6.82162
2210039B01RIK	-9.36751e-17	0.00215983	-3.06728e-14	1	1	-8.70219
2210404E10RIK	0	0	0	1	1	-8.70219
2210404O09RIK	1.10103	1.81653	6.81009	1.75469e-11	9.63429e-11	13.9417
2210406O10RIK	0.552037	0.630907	6.23487	6.86745e-10	3.49514e-09	10.3524
2210407C18RIK	0.00684649	0.00342325	1.00019	0.317478	0.497249	-8.20186
2210408F21RIK	0.119342	6.64724	1.00369	0.315793	0.497249	-8.19836
2210408I21RIK	0.862273	6.13397	5.77955	1.02348e-08	4.87407e-08	7.71795
2210409D07RIK	-0.00468666	0.00882281	-0.469634	0.638727	0.879333	-8.59183
2210409E12RIK	0	0	0	1	1	-8.70219
2210414B05RIK	0	0	0	1	1	-8.70219
2210416O15RIK	0.00277444	0.033904	0.13472	0.892863	1	-8.69311
2210417A02RIK	0	0	0	1	1	-8.70219
2210420H20RIK	0.00431965	0.00863931	0.343067	0.731626	0.978522	-8.6433
2300002M23RIK	0	0	0	1	1	-8.70219
2300003K06RIK	0	0	0	1	1	-8.70219
2300005B03RIK	0.0380586	0.0190293	2.3359	0.0197093	0.0515633	-5.97978
2310001H17RIK	0.133012	0.0782974	3.82569	0.000139168	0.00049643	-1.43571
2310001K24RIK	0.0262205	0.0815586	0.966432	0.334081	0.519353	-8.23505
2310002D06RIK	0.113936	0.412248	1.51761	0.129454	0.265281	-7.55112
2310002F09RIK	0.056104	0.111864	1.10014	0.271556	0.47923	-8.09694
2310002L09RIK	-0.00215983	0.00107991	-1.00009	0.31753	0.497249	-8.20197
2310003H01RIK	-0.0040568	1.68637	-0.0255591	0.979615	1	-8.70186
2310003N18RIK	-0.0013319	0.00910416	-0.115841	0.907803	1	-8.69547
2310005A03RIK	0.00863931	0.00431965	1.26598	0.205839	0.380392	-7.90088
2310005E17RIK	0.00647948	0.00323974	1.00019	0.317479	0.497249	-8.20186
2310007B03RIK	0	0	0	1	1	-8.70219
2310007L24RIK	0.00431965	0.00215983	1.41595	0.157126	0.307008	-7.7
2310008N11RIK	-0.00517213	0.0296935	-0.238006	0.811929	1	-8.67384
2310009A05RIK	3.12478	1.97209	29.2443	1.24935e-133	1.88087e-131	294.255
2310009B15RIK	2.22277	1.93221	17.5544	9.29531e-60	2.17389e-58	124.375
2310010J17RIK	0.219658	0.183549	5.56653	3.40507e-08	1.57619e-07	6.54921
2310011J03RIK	2.9481	2.26687	22.7681	1.89714e-91	1.05404e-89	197.214
2310014F06RIK	0.124341	0.125088	4.07919	4.90918e-05	0.000182494	-0.44964
2310014L17RIK	0.0174204	0.0845843	0.43779	0.661641	0.902771	-8.60629
2310015A10RIK	0.437244	0.731756	4.07471	5.00284e-05	0.000185779	-0.467578
2310015A16RIK	0	0	0	1	1	-8.70219
2310015B20RIK	0.0630979	0.0401882	3.79181	0.000159259	0.000563931	-1.56284
2310015D24RIK	0.0460737	0.0384349	1.66556	0.0961396	0.206081	-7.3161
2310015K22RIK	0.00126342	0.00495136	0.249454	0.803065	1	-8.67105
2310016D03RIK	0.0151188	0.037797	1.11106	0.266832	0.472622	-8.08488
2310016D23RIK	0.00863931	0.00863931	1.42065	0.155756	0.307008	-7.69335
2310016G11RIK	-0.0159163	0.0191243	-0.915304	0.360271	0.553188	-8.28315
2310020H05RIK	0.0317102	0.047522	1.14974	0.250548	0.448507	-8.04117
2310022A10RIK	1.97396	2.10783	15.0787	4.23502e-46	6.82855e-45	93.0187
2310022B05RIK	1.05068	1.3009	8.63585	2.52622e-17	1.75793e-16	27.1876
2310026I22RIK	0.252959	0.479527	2.6529	0.00811724	0.022924	-5.19374
2310030A07RIK	0.0298215	0.0356126	1.88158	0.0602075	0.138478	-6.93397
2310030G06RIK	0.348387	0.318911	4.57961	5.29558e-06	2.12374e-05	1.67543
2310033P09RIK	1.92813	2.82897	13.0431	8.15726e-36	1.00773e-34	69.4377
2310034C09RIK	0	0	0	1	1	-8.70219
2310034G01RIK	0.242637	0.161825	4.92925	9.781e-07	4.13686e-06	3.29934
2310034O05RIK	0.041242	0.046259	1.58831	0.112558	0.23547	-7.44152
2310034P14RIK	0.14756	0.218811	3.02764	0.00253312	0.00777031	-4.13778
2310035C23RIK	0.562846	5.98886	4.05771	5.3743e-05	0.000198975	-0.535546
2310036O22RIK	3.34256	4.45837	24.553	6.88441e-103	5.05535e-101	223.527
2310039H08RIK	0.752413	0.927955	7.01392	4.474e-12	2.52311e-11	15.2824
2310039L15RIK	0.0984521	0.0806614	3.26247	0.00114491	0.00368024	-3.40645
2310040G24RIK	1.02707	0.701025	11.0674	8.02023e-27	7.56001e-26	48.8554
2310043L19RIK	0.0116465	0.00582324	1.30879	0.190932	0.357401	-7.84583
2310043O21RIK	-0.0344904	0.0500204	-1.21969	0.222893	0.40638	-7.95836
2310045N01RIK	1.87433	3.93257	11.2471	1.35083e-27	1.30795e-26	50.6241
2310047D07RIK	0.0598428	0.10306	1.56479	0.117973	0.245078	-7.47853
2310047M10RIK	1.94838	1.44649	21.2827	4.10771e-82	1.77142e-80	175.748
2310050C09RIK	0	0	0	1	1	-8.70219
2310057J18RIK	0.00215983	0.00107991	1.00009	0.31753	0.497249	-8.20197
2310057M21RIK	2.79065	3.24615	16.7305	4.34212e-55	8.84921e-54	113.651
2310057N15RIK	0	0	0	1	1	-8.70219
2310061J03RIK	1.0001	1.03607	9.86814	6.61402e-22	5.36103e-21	37.6271
2310061N02RIK	0	0	0	1	1	-8.70219
2310065F04RIK	0	0	0	1	1	-8.70219
2310067B10RIK	1.44761	2.24191	9.63185	5.45759e-21	4.28237e-20	35.5365
2310067E19RIK	-0.164107	1.37144	-1.034	0.301409	0.497249	-8.16749
2310068J16RIK	0.394254	0.484837	6.93298	7.72984e-12	4.31005e-11	14.7458
2310069B03RIK	0	0	0	1	1	-8.70219
2310069G16RIK	0.917948	1.79979	6.13326	1.27457e-09	6.38394e-09	9.7485
2310075C17RIK	0.335961	2.44714	1.99623	0.0462023	0.110026	-6.7124
2310075K07RIK	0.648067	0.83437	6.2946	4.75471e-10	2.4367e-09	10.7116
2310079G19RIK	0	0	0	1	1	-8.70219
2310081J21RIK	0	0	0	1	1	-8.70219
2400006E01RIK	0.0260512	0.0173453	1.65188	0.0988987	0.211154	-7.33874
2410002F23RIK	2.61222	3.29697	15.7018	1.98657e-49	3.52523e-48	100.657
2410003L11RIK	0.0742624	0.2135	1.24583	0.213141	0.391951	-7.92616
2410004B18RIK	2.97224	2.94851	19.3613	2.28065e-70	7.13284e-69	148.752
2410004I01RIK	0.137494	0.0687469	4.22691	2.60432e-05	9.90488e-05	0.153121
2410004N09RIK	0.576826	1.16189	4.91736	1.0378e-06	4.38231e-06	3.24223
2410004P03RIK	0.175531	0.102297	4.13385	3.89166e-05	0.000146065	-0.22902
2410006H16RIK	1.7071	2.62653	11.4986	1.07796e-28	1.07907e-27	53.1352
2410007B07RIK	0.0040967	0.0828196	0.105041	0.916366	1	-8.69667
2410012E07RIK	0.0224456	0.0112228	1.99606	0.0462205	0.110063	-6.71273
2410012M07RIK	0	0	0	1	1	-8.70219
2410016O06RIK	1.96543	1.35531	16.0441	2.73215e-51	5.06885e-50	104.93
2410017I17RIK	0.00863931	0.00431965	2.00688	0.0450533	0.107527	-6.69115
2410018L13RIK	0.115734	0.625514	1.11415	0.265503	0.470586	-8.08143
2410019O14RIK	0	0	0	1	1	-8.70219
2410021H03RIK	0.317047	0.671849	3.01491	0.00264075	0.00806451	-4.17587
2410022M11RIK	0.342177	0.275298	5.49496	5.05428e-08	2.31637e-07	6.16573
2410088K16RIK	0	0	0	1	1	-8.70219
2410089E03RIK	-0.322859	6.46959	-2.9429	0.00333284	0.01003	-4.38854
2410114N07RIK	0	0	0	1	1	-8.70219
2410124H12RIK	0	0	0	1	1	-8.70219
2410127L17RIK	0.757314	2.59977	4.75717	2.27686e-06	9.38424e-06	2.48588
2410131K14RIK	1.75588	1.96514	12.0151	5.27335e-31	5.66632e-30	58.4218
2410137M14RIK	-0.0423647	0.136861	-1.04996	0.294009	0.497249	-8.15086
2410141K09RIK	-9.36751e-17	0.00215983	-3.06728e-14	1	1	-8.70219
2500002B13RIK	0.162704	0.462953	1.91395	0.0559347	0.130213	-6.87272
2500004C02RIK	1.15767	1.05007	9.59691	7.43115e-21	5.80061e-20	35.2309
2510002D24RIK	1.65562	3.25158	10.1464	5.23109e-23	4.38478e-22	40.1416
2510003B16RIK	1.76446	2.16153	12.6992	3.55779e-34	4.21307e-33	65.6818
2510003E04RIK	3.5624	5.15536	23.2641	1.31947e-94	7.96286e-93	204.476
2510009E07RIK	2.12173	3.83812	11.3908	3.20179e-28	3.16137e-27	52.0538
2510039O18RIK	1.27126	1.62835	9.0378	9.16972e-19	6.69719e-18	30.4653
2610001J05RIK	3.01901	2.85361	18.9512	6.41216e-68	1.86001e-66	143.124
2610002J02RIK	1.67297	1.50398	12.5132	2.66532e-33	3.07644e-32	63.6789
2610005L07RIK	-0.407828	3.90307	-5.38801	9.04321e-08	4.08432e-07	5.6014
2610008E11RIK	0.843827	3.69293	4.51179	7.25621e-06	2.8802e-05	1.37362
2610015P09RIK	0.512198	3.22883	2.77953	0.00555426	0.0161495	-4.85224
2610016A17RIK	0.0140213	0.00701064	1.3617	0.173623	0.33129	-7.77525
2610020C07RIK	0.921428	1.54114	7.28644	6.81907e-13	3.98693e-12	17.1303
2610020H08RIK	0.751097	1.75686	5.02592	6.01494e-07	2.58065e-06	3.76832
2610027F03RIK	0.00558307	0.0179103	0.572129	0.567374	0.798452	-8.53842
2610027K06RIK	0.852298	0.868565	9.71685	2.56653e-21	2.03823e-20	36.2838
2610028E06RIK	-0.00458614	0.0182592	-0.259728	0.795131	1	-8.66843
2610028H24RIK	0.0946483	0.130729	2.40578	0.0163333	0.0435808	-5.81498
2610034B18RIK	0.978621	1.56369	6.59335	7.22108e-11	3.85788e-10	12.5554
2610035D17RIK	0.762751	4.33548	4.34221	1.56637e-05	6.06099e-05	0.637886
2610035F20RIK	-0.00215983	0.00107991	-1.00009	0.31753	0.497249	-8.20197
2610037D02RIK	-0.00501496	0.00250748	-1.00018	0.317483	0.497249	-8.20187
2610042L04RIK	-0.0312494	0.0875101	-0.858933	0.3906	0.59263	-8.33315
2610044O15RIK8	1.85124	3.26906	9.93455	3.62825e-22	2.97013e-21	38.2221
2610100L16RIK	-0.273665	6.37089	-1.97344	0.0487434	0.115353	-6.75748
2610203C20RIK	0.387034	3.18208	2.16099	0.0309522	0.0774783	-6.37124
2610203C22RIK	0.435059	2.55237	2.8606	0.0043237	0.012801	-4.62539
2610206C17RIK	0.16036	0.185437	4.49677	7.77625e-06	3.08312e-05	1.30734
2610300M13RIK	0.286731	0.26505	9.67288	3.79439e-21	2.99446e-20	35.8965
2610301B20RIK	2.64802	3.78646	15.1018	3.19887e-46	5.18572e-45	93.2983
2610305D13RIK	0.0107991	0.0161987	0.966248	0.334173	0.519457	-8.23523
2610306M01RIK	1.33212	1.20441	11.2685	1.09138e-27	1.06016e-26	50.8359
2610307P16RIK	0.227662	0.416665	2.95022	0.00325555	0.00981545	-4.36714
2610316D01RIK	0.334971	3.53294	1.71726	0.0862662	0.188203	-7.22885
2610318N02RIK	0.21893	0.216823	3.62189	0.000308371	0.00105856	-2.18398
2610507I01RIK	1.07267	1.13166	8.33382	2.8116e-16	1.882e-15	24.8082
2610524H06RIK	1.45335	2.97615	8.7206	1.26859e-17	8.92988e-17	27.8681
2610528A11RIK	0.0421332	0.0210666	2.17686	0.0297436	0.0747381	-6.33697
2610528J11RIK	0.0264121	0.0132061	1.85799	0.0634875	0.145148	-6.97794
2700012I20RIK	0.00791028	0.0471165	0.26436	0.791561	1	-8.66722
2700029M09RIK	2.82213	4.39732	17.4837	2.36291e-59	5.46226e-58	123.444
2700038G22RIK	0.0148474	0.401372	0.168212	0.866453	1	-8.68803
2700046A07RIK	0.00647948	0.00323974	1.00019	0.317479	0.497249	-8.20186
2700046G09RIK	0.501262	0.572613	5.75138	1.20252e-08	5.70727e-08	7.56107
2700049A03RIK	0.216684	3.10371	1.18218	0.237438	0.429008	-8.00337
2700054A10RIK	0.135448	1.55773	0.921438	0.357062	0.549064	-8.27751
2700060E02RIK	3.99899	3.86307	26.3947	7.09493e-115	7.18092e-113	251.102
2700062C07RIK	1.06568	2.97394	7.55213	1.02708e-13	6.21532e-13	18.9922
2700068H02RIK	0.0793365	0.0814723	2.14354	0.0323299	0.0804521	-6.40863
2700069I18RIK	0.00215983	0.0153023	0.229357	0.818642	1	-8.67587
2700070H01RIK	0.00305624	0.00495136	0.516678	0.605504	0.8414	-8.56862
2700081O15RIK	1.01143	1.23916	8.64018	2.43917e-17	1.69848e-16	27.2222
2700089E24RIK	4.06718	4.71124	27.5189	2.97059e-122	3.5447e-120	268.078
2700089I24RIK	0.0295115	0.0462023	1.03764	0.299709	0.497249	-8.16372
2700094K13RIK	2.86401	1.85817	24.3827	8.6609e-102	6.17629e-100	220.997
2700097O09RIK	0.643664	3.72481	3.46493	0.000554754	0.00184961	-2.73315
2700099C18RIK	1.35459	2.68915	8.64098	2.42353e-17	1.68787e-16	27.2286
2810001G20RIK	1.67061	2.37133	10.8496	6.74196e-26	6.18033e-25	46.7421
2810002D19RIK	0.822003	0.852508	7.23896	9.50571e-13	5.52544e-12	16.8038
2810004N23RIK	1.65299	2.35796	11.594	4.08898e-29	4.14397e-28	54.0982
2810007J24RIK	0.0453564	0.0356371	3.74744	0.000189727	0.000666536	-1.7277
2810008D09RIK	-0.965439	5.6686	-8.99271	1.33832e-18	9.7255e-18	30.0914
2810013P06RIK	1.32214	2.74402	7.69856	3.53012e-14	2.17636e-13	20.0435
2810021J22RIK	0.450867	0.993716	3.58199	0.000358777	0.00122329	-2.32584
2810025M15RIK	2.20445	1.99197	18.4197	8.83526e-65	2.35325e-63	135.911
2810029C07RIK	0.629767	2.00835	3.59413	0.000342675	0.00117019	-2.28283
2810030D12RIK	0.0111661	0.00558307	1.72499	0.0848628	0.185573	-7.21557
2810032G03RIK	0.763557	0.548802	8.52012	6.41358e-17	4.39891e-16	26.2673
2810039B14RIK	0.185685	0.10992	4.53167	6.61908e-06	2.63527e-05	1.46164
2810047C21RIK1	0	0	0	1	1	-8.70219
2810049E08RIK	0.296608	2.22621	1.81208	0.0702989	0.158725	-7.06196
2810403A07RIK	0.274167	5.82746	2.04275	0.0413607	0.100333	-6.61879
2810404M03RIK	0.184288	0.322435	2.80739	0.00509954	0.0149077	-4.77499
2810405F15RIK	-0.010748	0.124878	-0.255268	0.798573	1	-8.66958
2810407A14RIK	0.025858	0.012929	1.53257	0.125724	0.25885	-7.52834
2810408A11RIK	0.0139748	0.0147303	1.00312	0.316065	0.497249	-8.19893
2810408B13RIK	-0.00423152	0.151797	-0.0829235	0.93393	1	-8.69875
2810408I11RIK	0.11036	0.229341	1.64209	0.100912	0.214951	-7.35484
2810408M09RIK	1.74742	1.5072	14.4121	1.25518e-42	1.8447e-41	85.0548
2810410L24RIK	0.0742939	0.363807	0.99835	0.318371	0.498436	-8.2037
2810416G20RIK	0.963803	0.802992	9.21515	2.04153e-19	1.52635e-18	31.9513
2810417H13RIK	0.369419	0.734871	3.59727	0.000338621	0.00115729	-2.27168
2810428I15RIK	3.90027	3.10586	33.031	1.23804e-158	3.27052e-156	351.8
2810429I04RIK	0.305593	0.61609	3.34737	0.00084873	0.00277167	-3.12891
2810433D01RIK	0.0917751	0.198543	3.2837	0.001063	0.00342927	-3.33771
2810442N19RIK	0.0176784	1.03147	0.138016	0.890258	1	-8.69266
2810454H06RIK	0.222465	0.593607	2.54228	0.0111754	0.0308208	-5.47924
2810459M11RIK	0.507627	0.787785	4.72573	2.64929e-06	1.08681e-05	2.34025
2810468N07RIK	0.861673	1.27902	5.73155	1.34654e-08	6.37567e-08	7.45102
2810471M01RIK	0.0192373	0.00961867	2.13486	0.0330351	0.0820126	-6.42714
2810474O19RIK	0.988527	3.02213	5.48918	5.21694e-08	2.38909e-07	6.13499
2900005J15RIK	0.296949	0.506966	3.16113	0.00162274	0.00510906	-3.7286
2900009J06RIK	0.491782	1.01247	4.10377	4.42377e-05	0.000165136	-0.350781
2900011O08RIK	1.69818	7.49148	15.2049	9.10743e-47	1.50251e-45	94.5502
2900026A02RIK	1.14709	4.16108	6.98212	5.55005e-12	3.11531e-11	15.0709
2900040C04RIK	0	0	0	1	1	-8.70219
2900041M22RIK	0.155197	0.197711	2.69101	0.00725226	0.0206983	-5.09262
2900052N01RIK	0.0315493	0.024781	1.56451	0.11804	0.245204	-7.47897
2900055J20RIK	0.0461621	5.81902	0.310949	0.755909	1	-8.65381
2900057B20RIK	-0.00327122	0.0188652	-0.172549	0.863043	1	-8.68729
2900060B14RIK	1.00543	0.753405	16.4128	2.5515e-53	4.97312e-52	109.59
2900076A07RIK	0.732543	2.59832	4.17921	3.20287e-05	0.000121078	-0.0437946
2900079G21RIK	0.427851	3.78761	3.48636	0.000512689	0.00171535	-2.65957
2900089D17RIK	0.327367	0.563809	3.42849	0.000633759	0.00209886	-2.85725
2900092C05RIK	0.00304272	0.155162	0.0648999	0.948268	1	-8.70008
2900092D14RIK	1.82862	1.82271	12.8336	8.20499e-35	9.87491e-34	67.1411
2900097C17RIK	2.88651	5.07704	20.0169	2.50178e-74	8.72052e-73	157.853
3000002C10RIK	0.577648	0.878888	5.53612	4.02955e-08	1.85768e-07	6.38569
3010003L21RIK	0.0174445	0.00872226	1.8606	0.0631187	0.144369	-6.97311
3010026O09RIK	1.43565	1.96251	9.60546	6.89115e-21	5.3831e-20	35.3056
3010033K07RIK	0.00822323	0.00411161	1.2787	0.201325	0.37358	-7.88472
3100003L05RIK	0.0582777	0.102645	1.51279	0.130674	0.267182	-7.55841
3110001I22RIK	0.212162	1.22853	1.92946	0.0539801	0.126236	-6.84302
3110002H16RIK	1.60706	3.03889	9.02175	1.04928e-18	7.64626e-18	30.332
3110009E18RIK	0.585734	0.654949	6.23738	6.7627e-10	3.44307e-09	10.3674
3110009F21RIK	0	0	0	1	1	-8.70219
3110009M11RIK	0.0132761	0.0268912	0.601313	0.547779	0.78103	-8.52129
3110015C05RIK	0.0304061	0.0325776	1.38717	0.165723	0.319248	-7.74028
3110021A11RIK	0.0536535	0.46437	0.631007	0.528192	0.758017	-8.50298
3110021N24RIK	0.145019	4.69655	0.944329	0.345248	0.533849	-8.25616
3110035E14RIK	2.18446	5.35286	10.712	2.54608e-25	2.29393e-24	45.4234
3110039I08RIK	0.406316	2.4188	2.34574	0.0191997	0.0503681	-5.95687
3110039M20RIK	1.32129	3.29477	8.11291	1.56546e-15	1.01598e-14	23.1141
3110040M04RIK	0	0	0	1	1	-8.70219
3110040N11RIK	1.83952	2.06561	12.5328	2.15744e-33	2.49776e-32	63.8892
3110043O21RIK	1.54852	2.84224	9.52356	1.41631e-20	1.09436e-19	34.5922
3110045C21RIK	0.408919	0.325128	5.70707	1.54752e-08	7.3026e-08	7.3157
3110052M02RIK	1.38103	3.51496	8.10685	1.64016e-15	1.06281e-14	23.0682
3110053B16RIK	1.53366	2.75332	9.56493	9.84873e-21	7.65217e-20	34.9519
3110056K07RIK	0.254712	5.02044	1.88279	0.0600427	0.138198	-6.9317
3110057O12RIK	-0.303889	5.26079	-2.01287	0.044418	0.106916	-6.67916
3110062M04RIK	0.484402	1.17578	4.10246	4.44828e-05	0.000166033	-0.35603
3110070M22RIK	0.194329	0.216257	3.47616	0.000532315	0.00177832	-2.69463
3110079O15RIK	0.28588	0.485327	3.21433	0.0013528	0.00430238	-3.56073
3110082I17RIK	0.74041	3.32868	4.56151	5.76249e-06	2.30231e-05	1.59443
3110082J24RIK	0	0	0	1	1	-8.70219
3110099E03RIK	0	0	0	1	1	-8.70219
3200001D21RIK	0.154093	0.40857	1.94484	0.0520966	0.122315	-6.81331
3300002A11RIK	0.186818	0.369194	2.85146	0.00444879	0.0131456	-4.65127
3300002I08RIK	0.967713	2.13633	6.01411	2.60256e-09	1.28139e-08	9.05199
3300002P13RIK	0.887375	1.28684	7.04047	3.73508e-12	2.11349e-11	15.4596
3300005D01RIK	-0.00799231	0.00399616	-1.0002	0.317476	0.497249	-8.20186
3425401B19RIK	-0.0269802	0.0156499	-1.49927	0.134144	0.273305	-7.57873
3632451O06RIK	1.53563	2.81186	8.52199	6.31819e-17	4.33491e-16	26.2821
3830406C13RIK	1.73472	3.7012	9.60581	6.86978e-21	5.3674e-20	35.3086
3830408C21RIK	0.348512	1.18465	2.52547	0.0117206	0.0322208	-5.52157
3830432H09RIK	0.0307277	0.0279619	1.38625	0.166004	0.3197	-7.74156
3930402G23RIK	0.0163331	0.0228693	0.74039	0.459252	0.675915	-8.42796
4430402I18RIK	0.518164	4.03985	3.02569	0.00254931	0.00780174	-4.14361
4631405J19RIK	-0.00501496	0.00682714	-0.63511	0.525514	0.754948	-8.50039
4631405K08RIK	-0.0189008	0.0277036	-0.760603	0.447088	0.661467	-8.41279
4632404H12RIK	0.902472	1.06208	6.88671	1.05405e-11	5.84931e-11	14.4415
4632415L05RIK	1.62591	1.79343	11.2604	1.1834e-27	1.14796e-26	50.7555
4632427E13RIK	0.204617	2.55769	1.32748	0.184677	0.347738	-7.82121
4632428C04RIK	0.216469	0.203039	3.58789	0.000350869	0.0011972	-2.30496
4632428N05RIK	-0.0577502	0.0706266	-1.38967	0.164962	0.318106	-7.73682
4732414G09RIK	0.246319	0.226898	4.37601	1.34644e-05	5.23703e-05	0.782354
4732416N19RIK	0.603147	0.830281	5.50295	4.83733e-08	2.21863e-07	6.20831
4732419C18RIK	-0.0013625	0.0702899	-0.0412354	0.967117	1	-8.70134
4732440D04RIK	0.253777	1.99386	1.50667	0.132237	0.26989	-7.56763
4732456N10RIK	0.0127579	0.00853876	0.973051	0.330783	0.515217	-8.22863
4732465J04RIK	0.0136543	0.0176263	0.962563	0.336019	0.521825	-8.23878
4732471J01RIK	0.35093	4.66034	2.25636	0.0242812	0.0623439	-6.16154
4732490B19RIK	0.00627838	0.00529902	0.720949	0.471123	0.690011	-8.44217
4732491K20RIK	0.961664	1.61866	6.21399	7.80398e-10	3.95882e-09	10.2275
4831407H17RIK	0.0677462	0.119783	1.39613	0.16301	0.315191	-7.72783
4831440D22RIK	0.148652	1.09634	1.10236	0.27059	0.477787	-8.09449
4831440E17RIK	0.173242	1.1624	1.25253	0.210692	0.388043	-7.9178
4833403I15RIK	0.0545847	0.0647516	1.65975	0.0973046	0.20828	-7.32574
4833411C07RIK	-0.00247067	0.0488175	-0.083971	0.933098	1	-8.69866
4833412C05RIK	0.379462	0.304818	5.23153	2.08026e-07	9.19471e-07	4.79449
4833415N18RIK	0.373571	0.277969	5.61958	2.53347e-08	1.18093e-07	6.83647
4833417C18RIK	0.0684911	0.13659	1.40904	0.159158	0.309397	-7.70975
4833418N02RIK	0.101122	0.110193	2.50596	0.0123828	0.0338881	-5.57035
4833419F23RIK	0.0731246	0.0781274	1.92045	0.0551083	0.128574	-6.8603
4833420G17RIK	0.451788	5.19275	2.94413	0.00331974	0.00999276	-4.38495
4833422C13RIK	0.980861	3.20352	5.64004	2.259e-08	1.05557e-07	6.94791
4833422M21RIK	-0.0494357	0.177219	-0.871591	0.383658	0.583383	-8.3222
4833423E24RIK	0.00501496	0.00250748	1.00018	0.317483	0.497249	-8.20187
4833427F10RIK	-1.8735e-16	0.00431965	-4.34262e-14	1	1	-8.70219
4833427G06RIK	0.0391018	0.0339622	1.80519	0.0713708	0.160921	-7.07439
4833428L15RIK	0.00647948	0.00323974	1.7361	0.0828791	0.181775	-7.1964
4833438C02RIK	-0.0464959	0.175969	-0.769705	0.441672	0.654976	-8.40582
4833439L19RIK	3.33757	4.45758	19.4602	5.80638e-71	1.85042e-69	150.117
4833447I15RIK	0.161827	0.698616	1.52946	0.126491	0.260162	-7.53309
4833447P13RIK	0.0853954	0.0630658	2.92659	0.00351094	0.0105411	-4.43599
4921501E09RIK	-0.00485948	0.0289566	-0.174055	0.86186	1	-8.68703
4921504A21RIK	0.0317266	1.04694	0.250738	0.802073	1	-8.67073
4921504E06RIK	0.0385238	0.063585	1.35192	0.176733	0.336003	-7.78851
4921506M07RIK	-0.01758	0.0282285	-0.96403	0.335283	0.520875	-8.23737
4921507G05RIK	0.0526341	0.0509225	2.06855	0.0388661	0.0948186	-6.56595
4921507L20RIK	0.0845185	0.388435	1.04651	0.2956	0.497249	-8.15448
4921507P07RIK	0.24389	0.595531	2.35445	0.0187585	0.0494175	-5.93651
4921508D12RIK	0.018542	0.00927102	2.54566	0.0110685	0.0305501	-5.47069
4921509C19RIK	0.0293412	0.0526511	1.90491	0.0571021	0.132534	-6.88994
4921509O07RIK	0.0248136	0.0471871	0.91632	0.359738	0.552531	-8.28222
4921511C10RIK	-0.338986	3.18264	-1.94276	0.0523487	0.12279	-6.81735
4921511H03RIK	-0.087666	0.408676	-0.944201	0.345314	0.53393	-8.25628
4921511I17RIK	1.57161	2.27027	11.754	7.93448e-30	8.21474e-29	55.7274
4921513H07RIK	0.268739	0.44887	3.136	0.00176684	0.00553452	-3.80696
4921513I03RIK	-0.0706778	0.163859	-1.27869	0.201327	0.37358	-7.88473
4921515E04RIK	0.0444378	0.18713	1.31824	0.187751	0.352642	-7.83343
4921517D16RIK	-0.016591	0.110686	-0.329275	0.742022	0.988857	-8.64794
4921517D22RIK	0.00647948	0.00323974	1.7361	0.0828791	0.181775	-7.1964
4921518K17RIK	-0.0154202	0.0228289	-0.888644	0.374426	0.571102	-8.30719
4921524J17RIK	2.77049	2.67798	20.639	3.9284e-78	1.52782e-76	166.597
4921524L21RIK	0.0289742	0.0308693	2.42952	0.0153082	0.0410516	-5.75789
4921525O09RIK	0.0111661	0.00558307	1.49169	0.136122	0.276691	-7.59006
4921528I07RIK	0.0104321	0.063002	0.631774	0.527691	0.757376	-8.5025
4921529L05RIK	0.0107991	0.00539957	1.21354	0.225234	0.410078	-7.96584
4921530L21RIK	-0.00684649	0.00342325	-1.00019	0.317478	0.497249	-8.20186
4921531C22RIK	0.263944	0.672169	2.62327	0.00885245	0.0248433	-5.27138
4921531P14RIK	0.0413298	0.0519387	1.57113	0.116496	0.242428	-7.46862
4921533I20RIK	0	0	0	1	1	-8.70219
4921534H16RIK	0.509009	0.779578	4.58951	5.05602e-06	2.03067e-05	1.71982
4921536K21RIK	0.00757443	0.0306076	0.311975	0.75513	1	-8.65349
4921539E11RIK	0.0108231	0.135568	0.232013	0.816579	1	-8.67525
4921539H07RIK	0.241415	0.248023	3.80925	0.000148597	0.000528495	-1.49753
4922502D21RIK	0.00215983	0.00107991	1.00009	0.31753	0.497249	-8.20197
4922502H24RIK	0.00215983	0.00107991	1.00009	0.31753	0.497249	-8.20197
4922502N22RIK	0	0	0	1	1	-8.70219
4930401C15RIK	0.0458276	0.129491	0.901009	0.367818	0.562351	-8.29613
4930401G09RIK	0.162191	0.693565	1.67605	0.0940664	0.202276	-7.29861
4930401O10RIK	0.00747177	0.00373589	1.0002	0.317477	0.497249	-8.20186
4930401O12RIK	0.0228617	0.0200702	2.42506	0.0154964	0.0415217	-5.76866
4930402D18RIK	0	0	0	1	1	-8.70219
4930402F06RIK	-9.36751e-17	0.00215983	-3.06728e-14	1	1	-8.70219
4930402F11RIK	0.00215983	0.00107991	1.00009	0.31753	0.497249	-8.20197
4930402H24RIK	-0.645603	7.42897	-7.5344	1.16743e-13	7.04734e-13	18.8661
4930403D09RIK	0	0	0	1	1	-8.70219
4930404A05RIK	-9.36751e-17	0.00215983	-3.06728e-14	1	1	-8.70219
4930404H11RIK	0.183226	0.141638	3.47824	0.000528259	0.00176491	-2.6875
4930404H24RIK	0.188754	0.289047	2.79532	0.00529228	0.0154316	-4.80856
4930404I05RIK	-0.05285	0.335777	-0.66883	0.503771	0.728847	-8.47839
4930404I20RIK	0	0	0	1	1	-8.70219
4930404K13RIK	0.196976	2.33088	1.07985	0.280492	0.49295	-8.11905
4930404N11RIK	0.470323	0.430157	8.28247	4.20504e-16	2.79336e-15	24.4109
4930405A10RIK	0.0105765	0.0201003	0.65104	0.515183	0.742493	-8.49014
4930405A21RIK	0.340555	1.21733	2.56744	0.0104014	0.0288452	-5.41534
4930405D01RIK	-9.36751e-17	0.00215983	-3.06728e-14	1	1	-8.70219
4930405D11RIK	0.00431965	0.0336608	0.296303	0.767065	1	-8.65826
4930405J17RIK	0.0544095	0.0449776	2.19426	0.0284651	0.0718564	-6.29911
4930405L22RIK	0	0	0	1	1	-8.70219
4930405O22RIK	0.269738	0.855538	2.32502	0.0202867	0.0529222	-6.00502
4930406D18RIK	0	0	0	1	1	-8.70219
4930407G08RIK	0.0162496	0.0081248	1.38774	0.165549	0.319001	-7.73949
4930407I02RIK	0.211767	0.230858	3.66733	0.000259085	0.000896888	-2.02058
4930407I10RIK	0	0	0	1	1	-8.70219
4930407I19RIK	0.00641602	0.0247074	0.368369	0.712682	0.957965	-8.63429
4930412B13RIK	0.00770602	0.0349748	0.402461	0.687438	0.931194	-8.62114
4930412C18RIK	0.0664417	0.410601	0.826834	0.408545	0.615101	-8.36021
4930412E21RIK	0.0124235	0.0684858	0.632	0.527543	0.757189	-8.50236
4930412L05RIK	0.114935	0.123178	2.44362	0.0147266	0.0396235	-5.72373
4930412O13RIK	0	0	0	1	1	-8.70219
4930413E15RIK	0.00215983	0.00107991	1.00009	0.31753	0.497249	-8.20197
4930413F20RIK	-0.0420753	0.467712	-0.545665	0.585428	0.819337	-8.55322
4930413G21RIK	0.478852	0.688201	7.86622	1.01737e-14	6.40306e-14	21.269
4930413M19RIK	0.00215983	0.00323974	0.577864	0.563497	0.793714	-8.53512
4930414F18RIK	0.122431	0.188398	2.16213	0.0308639	0.0772755	-6.36878
4930414L22RIK	0.559012	3.08583	4.44365	9.91618e-06	3.90063e-05	1.07473
4930414N06RIK	-0.142448	0.944517	-1.35884	0.17453	0.332673	-7.77914
4930415F15RIK	0.0253775	0.217387	0.399201	0.689837	0.933842	-8.62245
4930415O20RIK	0.0740746	0.277307	1.1049	0.269492	0.47651	-8.0917
4930417H01RIK	0.303348	0.374242	3.90626	0.000100564	0.000363459	-1.12894
4930417O13RIK	0.0491466	0.028893	4.28092	2.05551e-05	7.88039e-05	0.378621
4930417O22RIK	0.00215983	0.00323974	0.577864	0.563497	0.793714	-8.53512
4930419G24RIK	-0.78799	6.86653	-4.50674	7.42728e-06	2.94699e-05	1.3513
4930421P05RIK	0.0396684	0.14659	0.786322	0.43188	0.643249	-8.39289
4930421P07RIK	0	0	0	1	1	-8.70219
4930423D24RIK	-0.00215983	0.00323974	-0.577864	0.563497	0.793714	-8.53512
4930423M02RIK	0.0096316	0.0048158	1.23933	0.21554	0.395583	-7.93424
4930425K10RIK	0.0164164	0.0364101	0.592804	0.553457	0.787936	-8.52637
4930425L21RIK	0.0733288	0.0821128	1.91908	0.0552824	0.128894	-6.86293
4930425O10RIK	0.01555	0.00777502	1.38278	0.167066	0.321407	-7.74636
4930426D05RIK	0.0226058	0.0783827	0.588889	0.55608	0.791173	-8.52869
4930426I24RIK	0.147109	0.900459	1.23062	0.218778	0.400288	-7.94498
4930426L09RIK	0.0614295	0.0498732	2.34902	0.0190326	0.0499924	-5.94922
4930427A07RIK	0.0797146	0.10574	1.71615	0.0864696	0.188537	-7.23075
4930428D20RIK	0	0	0	1	1	-8.70219
4930428E07RIK	-0.271687	0.822508	-2.1109	0.0350491	0.0863442	-6.4778
4930428G15RIK	0.0414819	0.0306437	2.00873	0.0448563	0.107527	-6.68745
4930428N03RIK	0	0	0	1	1	-8.70219
4930428O21RIK	0.00215983	0.00107991	1.00009	0.31753	0.497249	-8.20197
4930429B21RIK	1.47026	1.10373	12.8399	7.65936e-35	9.23676e-34	67.2095
4930429D17RIK	0.0366354	0.0291168	2.1563	0.0313175	0.078318	-6.38132
4930429F11RIK	0	0	0	1	1	-8.70219
4930429F24RIK	0.0800123	0.125019	1.57684	0.115175	0.240038	-7.45965
4930429P21RIK	0.2568	0.224593	5.0019	6.79256e-07	2.90478e-06	3.65098
4930430A15RIK	0.0632048	0.122633	2.35712	0.0186248	0.0491085	-5.93025
4930430E12RIK	0.00558307	0.00279154	1.00019	0.317481	0.497249	-8.20186
4930430F08RIK	0.98737	2.71977	5.767	1.0998e-08	5.23158e-08	7.64796
4930430F21RIK	0.0701506	0.0784352	1.92097	0.0550426	0.128435	-6.8593
4930430J02RIK	0.0879265	0.325209	1.22581	0.220582	0.403024	-7.95088
4930431F10RIK	0.00215983	0.00323974	0.577864	0.563497	0.793714	-8.53512
4930431F12RIK	0.00863931	0.00863931	1.42065	0.155756	0.307008	-7.69335
4930431P03RIK	0	0	0	1	1	-8.70219
4930431P22RIK	0.0929203	0.0464602	3.58144	0.000359523	0.00122563	-2.32778
4930432E11RIK	0.016675	0.0321737	0.653782	0.513415	0.740479	-8.48835
4930432J09RIK	-1.13104e-15	0.0259179	-1.08212e-13	1	1	-8.70219
4930432K21RIK	0.277098	1.12126	2.01221	0.044488	0.107048	-6.68049
4930432L08RIK	-0.0539717	0.0269858	-2.04422	0.041215	0.100032	-6.6158
4930432M17RIK	0	0	0	1	1	-8.70219
4930432O09RIK	0.00215983	0.00107991	1.00009	0.31753	0.497249	-8.20197
4930433B08RIK	0	0	0	1	1	-8.70219
4930433I11RIK	0	0	0	1	1	-8.70219
4930433N12RIK	0.00215983	0.00107991	1.00009	0.31753	0.497249	-8.20197
4930434B07RIK	0	0	0	1	1	-8.70219
4930434J06RIK	0.165145	0.137519	3.17593	0.00154304	0.00486726	-3.68217
4930435E12RIK	0.00431965	0.00647948	0.818719	0.413158	0.62029	-8.36689
4930435F18RIK	0.0183409	0.0178098	1.32847	0.184352	0.347203	-7.8199
4930437M23RIK	0	0	0	1	1	-8.70219
4930438A08RIK	0.0131479	0.00657393	1.0002	0.317474	0.497249	-8.20185
4930438E09RIK	0.0142224	0.0157505	1.58474	0.113368	0.236828	-7.44718
4930439A04RIK	0.272563	1.20667	2.02795	0.0428512	0.103543	-6.64879
4930440C22RIK	0	0	0	1	1	-8.70219
4930440I19RIK	-0.00414488	0.0760967	-0.149814	0.880944	1	-8.69096
4930441J16RIK	0.00627838	0.00745885	0.646155	0.518339	0.746378	-8.49331
4930442E04RIK	0.0359919	0.063224	1.14624	0.251993	0.450748	-8.04519
4930442J19RIK	0.00215983	0.00107991	1.00009	0.31753	0.497249	-8.20197
4930442L01RIK	0	0	0	1	1	-8.70219
4930443O20RIK	0.00982884	0.224513	0.162569	0.870894	1	-8.68896
4930444A19RIK	0.246253	1.13982	1.73858	0.0824409	0.181775	-7.19209
4930444F02RIK	0.362359	0.891663	2.80672	0.00511002	0.0149343	-4.77685
4930444G20RIK	0	0	0	1	1	-8.70219
4930444M15RIK	-0.0124963	0.0337843	-0.483895	0.628575	0.867604	-8.58503
4930444P10RIK	0.202632	0.550894	2.04509	0.0411289	0.0998576	-6.61402
4930445E18RIK	-0.00644941	0.154576	-0.109117	0.913133	1	-8.69623
4930445N18RIK	-0.0254651	0.0127326	-1.37565	0.169262	0.324191	-7.75618
4930447A16RIK	0.490041	1.19742	3.65768	0.00026889	0.000929564	-2.05546
4930447C04RIK	-0.324322	2.36067	-1.67435	0.0944002	0.202832	-7.30145
4930447F24RIK	0.467269	1.80491	3.01216	0.00266461	0.0081339	-4.18411
4930447J18RIK	0.0237581	0.0205184	2.55661	0.0107284	0.0296855	-5.44291
4930447K03RIK	0.0853447	0.0821955	3.31523	0.00095131	0.00308579	-3.23481
4930447M23RIK	1.97899	2.00179	12.1066	2.01905e-31	2.20562e-30	59.3761
4930447N08RIK	0.146036	0.115611	3.63174	0.000296995	0.00102067	-2.14873
4930448C13RIK	0.0157658	0.0776138	0.814985	0.415291	0.622759	-8.36994
4930448F12RIK	-0.0321604	0.01824	-1.71489	0.0867009	0.188983	-7.23291
4930448H16RIK	0.0342684	0.0541692	1.38813	0.165431	0.318831	-7.73896
4930448I06RIK	0.00647948	0.00323974	1.7361	0.0828791	0.181775	-7.1964
4930448I18RIK	-0.00933462	0.00466731	-1.0002	0.317475	0.497249	-8.20185
4930448K20RIK	0.00215983	0.00107991	1.00009	0.31753	0.497249	-8.20197
4930449C09RIK	0.00215983	0.00107991	1.00009	0.31753	0.497249	-8.20197
4930449E01RIK	0.0637686	0.0620728	2.21058	0.027309	0.0692378	-6.26331
4930449E18RIK	0.0558638	0.148555	1.23414	0.217463	0.398574	-7.94064
4930449I24RIK	0	0	0	1	1	-8.70219
4930451E10RIK	0.0328559	0.135657	0.736217	0.461785	0.678931	-8.43104
4930451G09RIK	0.412345	0.593008	4.37992	1.32297e-05	5.15099e-05	0.799152
4930451I11RIK	0.211611	0.140043	5.24936	1.89393e-07	8.39056e-07	4.88531
4930452A19RIK	0.018909	0.00945452	1.56915	0.116954	0.243201	-7.47171
4930452B06RIK	1.34479	2.16215	7.83035	1.33016e-14	8.31908e-14	21.0049
4930452G13RIK	0.0077429	0.00387145	1.0002	0.317477	0.497249	-8.20186
4930452N14RIK	0.0551048	0.0523728	2.0838	0.0374523	0.0917051	-6.5344
4930453L07RIK	0	0	0	1	1	-8.70219
4930453N24RIK	2.44083	2.72834	15.4676	3.6186e-48	6.18356e-47	97.7646
4930453O03RIK	0	0	0	1	1	-8.70219
4930455B14RIK	0.0139513	0.00697563	1.57093	0.116541	0.242487	-7.46892
4930455C13RIK	0.934538	1.42769	7.89471	8.21676e-15	5.1899e-14	21.4795
4930455D15RIK	0.0601904	0.200328	1.52176	0.128411	0.263478	-7.54482
4930455F16RIK	0.00317726	0.0301916	0.150043	0.880763	1	-8.69092
4930455G09RIK	-0.000852522	0.0282023	-0.0370368	0.970464	1	-8.7015
4930455H04RIK	0.185047	0.308954	3.53706	0.000424722	0.00143601	-2.48372
4930455J16RIK	0.012959	0.00647948	2.46331	0.0139472	0.0376809	-5.6757
4930456L15RIK	-0.00799231	0.00831581	-0.88092	0.37859	0.576616	-8.31403
4930458A03RIK	0.00215983	0.00107991	1.00009	0.31753	0.497249	-8.20197
4930459C07RIK	-0.00431965	0.00215983	-1.41595	0.157126	0.307008	-7.7
4930459I23RIK	0.00647948	0.00323974	1.7361	0.0828791	0.181775	-7.1964
4930459L07RIK	0.00215983	0.00107991	1.00009	0.31753	0.497249	-8.20197
4930461C15RIK	0.110406	0.0913954	2.65696	0.00802092	0.0226718	-5.18304
4930461G14RIK	-0.0111202	0.0280057	-0.460157	0.645511	0.8869	-8.59624
4930463O16RIK	0.0151188	0.0075594	1.60898	0.107961	0.22728	-7.40854
4930465K10RIK	-0.0165608	0.0696007	-0.468337	0.639654	0.880379	-8.59244
4930465M20RIK	-0.00215983	0.00107991	-1.00009	0.31753	0.497249	-8.20197
4930467D21RIK	0.265534	0.537336	2.48123	0.0132698	0.0361084	-5.63165
4930467E23RIK	-0.000669234	0.0408419	-0.0355646	0.971637	1	-8.70156
4930467J12RIK	0.00521606	0.0081911	0.830371	0.406543	0.612577	-8.35728
4930467K11RIK	0.0481759	0.0826824	1.13096	0.258366	0.459974	-8.06258
4930469G21RIK	0.0207199	0.973442	0.190553	0.848918	1	-8.68402
4930469K13RIK	-0.0263078	0.0153137	-1.28251	0.199986	0.371731	-7.87984
4930470H14RIK	0.0419165	0.0663366	1.34477	0.17903	0.33879	-7.79814
4930470O06RIK	-0.00781509	0.0772126	-0.306553	0.759253	1	-8.65517
4930470P17RIK	0.0190362	0.0116779	1.65637	0.097986	0.209525	-7.33133
4930471C04RIK	0.0699073	0.130018	1.44025	0.150134	0.301511	-7.66535
4930471G03RIK	0.0134745	0.0599516	0.38383	0.701193	0.946833	-8.62847
4930471G24RIK	0.00501496	0.00250748	1.00018	0.317483	0.497249	-8.20187
4930471L23RIK	0.0680622	0.0786105	2.06565	0.0391397	0.0954314	-6.57192
4930471M09RIK	0.0486006	0.0591219	1.38047	0.167775	0.321784	-7.74955
4930473A02RIK	1.18649	3.20272	8.75394	9.66008e-18	6.83775e-17	28.1374
4930473H19RIK	0.600481	0.646434	8.06373	2.28243e-15	1.47016e-14	22.7423
4930473O22RIK	0	0	0	1	1	-8.70219
4930474G06RIK	-0.0309173	0.208618	-0.716637	0.473779	0.69324	-8.44527
4930474H20RIK	0.00863931	0.0431965	0.646153	0.51834	0.746378	-8.49331
4930474M22RIK	0.107367	0.115815	2.29978	0.021683	0.0562366	-6.06311
4930474N05RIK	-0.00215983	0.00107991	-1.00009	0.31753	0.497249	-8.20197
4930474N09RIK	-0.0185453	0.0177108	-0.889085	0.374188	0.570802	-8.3068
4930477N07RIK	0.0243895	0.0121947	1.92786	0.0541781	0.126664	-6.84608
4930478L05RIK	0.0415973	0.204786	0.68512	0.49344	0.716686	-8.46736
4930478P22RIK	0.00215983	0.00107991	1.00009	0.31753	0.497249	-8.20197
4930479D17RIK	0.576511	0.489987	6.34299	3.52211e-10	1.81699e-09	11.0049
4930479H17RIK	-0.0114156	0.00570778	-1.0002	0.317474	0.497249	-8.20185
4930480G23RIK	0.0120626	0.0103509	1.51594	0.129877	0.265902	-7.55365
4930480K15RIK	0.387385	3.40459	2.07519	0.0382454	0.09344	-6.55225
4930480K23RIK	0.378904	1.03054	3.0548	0.00231671	0.00714033	-4.05593
4930480M12RIK	0.00591137	0.0106986	0.636922	0.524334	0.753768	-8.49923
4930481A15RIK	0.88915	0.939444	9.04833	8.39311e-19	6.14495e-18	30.5528
4930482G09RIK	0.00226095	0.0587636	0.0736942	0.94127	1	-8.69947
4930483J18RIK	0.00964106	0.0334789	0.358995	0.719681	0.965589	-8.6377
4930483K19RIK	0.138569	0.318488	2.09258	0.0366588	0.0899193	-6.51614
4930483O08RIK	0.00215983	0.00539957	0.448072	0.654206	0.894933	-8.60173
4930484H19RIK	0.0468306	0.0887932	1.16283	0.2452	0.44083	-8.02605
4930486F22RIK	-0.00831047	0.387924	-0.0935896	0.925455	1	-8.69781
4930486I03RIK	0.00647948	0.011879	0.909556	0.363294	0.556812	-8.28839
4930486L24RIK	0.00431965	0.0194384	0.475693	0.634405	0.874473	-8.58897
4930487D11RIK	0.0060634	0.0030317	1.00019	0.31748	0.497249	-8.20186
4930487H11RIK	-0.00238737	0.0120887	-0.152912	0.878501	1	-8.69049
4930488B22RIK	0	0	0	1	1	-8.70219
4930488L21RIK	0.0834081	0.116014	2.25221	0.0245428	0.0629463	-6.17084
4930488N24RIK	0	0	0	1	1	-8.70219
4930500A05RIK	0.776891	2.7317	4.45892	9.24933e-06	3.64822e-05	1.14132
4930500F04RIK	0.0164781	0.0147185	1.0707	0.284584	0.497249	-8.12888
4930500H12RIK	0.0958907	0.169472	2.37381	0.017809	0.0471231	-5.89098
4930500J02RIK	0.0564817	0.219781	0.85083	0.395084	0.598159	-8.34008
4930500L23RIK	0.0137421	0.0293166	0.864527	0.387523	0.588625	-8.32833
4930502A04RIK	0.017895	0.0240663	1.44996	0.147408	0.296658	-7.65133
4930502C15RIK	0.0954095	0.61065	0.906151	0.365092	0.558875	-8.29148
4930502E09RIK	0.00324847	0.0441958	0.115975	0.907697	1	-8.69546
4930502M04RIK	0	0	0	1	1	-8.70219
4930503B20RIK	0.459779	0.426815	6.94789	6.99221e-12	3.9081e-11	14.8442
4930503E14RIK	0	0	0	1	1	-8.70219
4930503E24RIK	0.0720853	0.0692595	3.51348	0.00046371	0.00156117	-2.56581
4930503F20RIK	0	0	0	1	1	-8.70219
4930503L19RIK	0.0336412	2.20633	0.188289	0.850691	1	-8.68445
4930503O07RIK	0	0	0	1	1	-8.70219
4930504C09RIK	-0.00375155	0.00961867	-0.484793	0.627938	0.867152	-8.5846
4930504O13RIK	0	0	0	1	1	-8.70219
4930505A04RIK	0.0277497	0.434112	0.314315	0.753352	1	-8.65275
4930505G20RIK	-0.0195166	0.0119181	-1.259	0.208348	0.384551	-7.90968
4930505K13RIK	0.0249184	0.0984219	0.568003	0.570171	0.801556	-8.54077
4930505K14RIK	0.0688361	0.247796	0.949602	0.342563	0.53036	-8.25117
4930505N22RIK	0.0176989	0.957351	0.149963	0.880826	1	-8.69094
4930505O20RIK	0	0	0	1	1	-8.70219
4930506A18RIK	0.0293204	2.66572	0.163352	0.870277	1	-8.68884
4930506C21RIK	1.123	3.54541	7.45918	2.00481e-13	1.19835e-12	18.3341
4930506M07RIK	0.194442	5.21546	1.37143	0.170573	0.326345	-7.76197
4930507D05RIK	0.372225	0.612053	4.22326	2.64608e-05	0.000100609	0.137975
4930507D10RIK	-0.00126342	0.00885494	-0.100654	0.919847	1	-8.69712
4930509E16RIK	0.0312008	0.0321408	1.28208	0.200135	0.371958	-7.88038
4930509J09RIK	-0.270039	2.59883	-1.3161	0.188466	0.353715	-7.83624
4930509K18RIK	0.0077429	0.00387145	1.29463	0.195771	0.365108	-7.86423
4930511A02RIK	0.0114156	0.00570778	1.31424	0.18909	0.354522	-7.83868
4930511A08RIK	0.163186	3.08798	0.875923	0.3813	0.580196	-8.31842
4930511E03RIK	0	0	0	1	1	-8.70219
4930511M06RIK	0.0626218	0.0313109	3.11393	0.00190299	0.00593975	-3.87526
4930512B01RIK	0.105118	3.03292	0.627728	0.530337	0.760602	-8.50505
4930512H18RIK	-9.36751e-17	0.00215983	-3.06728e-14	1	1	-8.70219
4930512J16RIK	-0.00492464	0.00852572	-0.450993	0.6521	0.894489	-8.60042
4930513D17RIK	0.151557	0.223334	2.66106	0.00792468	0.0224163	-5.17222
4930513L16RIK	0.0106405	0.153154	0.20036	0.841243	1	-8.6821
4930513N10RIK	0.284919	0.382852	5.07788	4.61565e-07	1.99538e-06	4.02399
4930515B02RIK	0.00431965	0.00647948	0.818719	0.413158	0.62029	-8.36689
4930515G01RIK	0.0100001	0.0537184	0.327185	0.743602	0.990659	-8.64862
4930515G16RIK	0	0	0	1	1	-8.70219
4930515L03RIK	0.0410363	0.256386	0.627278	0.530632	0.760921	-8.50533
4930517E11RIK	-0.0653064	0.282608	-0.850718	0.395147	0.598232	-8.34018
4930517G24RIK	0.00380919	0.0391804	0.157113	0.87519	1	-8.68984
4930517M08RIK	0	0	0	1	1	-8.70219
4930517O19RIK	0.257151	2.21067	1.47179	0.141417	0.285972	-7.61949
4930518F22RIK	0.738141	1.10962	9.17383	2.9033e-19	2.15912e-18	31.6029
4930518J21RIK	0.00647948	0.00323974	1.7361	0.0828791	0.181775	-7.1964
4930518P08RIK	0	0	0	1	1	-8.70219
4930519D14RIK	-0.0101521	0.0072359	-0.958195	0.338215	0.524925	-8.24298
4930519F09RIK	0.0271813	0.0135907	2.71113	0.00682971	0.0195734	-5.03864
4930519F24RIK	-0.00501496	0.00466731	-0.669434	0.503386	0.728518	-8.47799
4930519G04RIK	0.0438034	0.0612728	2.21115	0.0272695	0.0691525	-6.26206
4930519H02RIK	0.0349242	0.0174621	3.13073	0.0017985	0.00562799	-3.82331
4930520O04RIK	0.178524	0.349608	2.3036	0.0214663	0.0557504	-6.05435
4930520P13RIK	0.00647948	0.00539957	1.34538	0.178831	0.338444	-7.79731
4930521E06RIK	-0.012312	0.00615598	-1.0002	0.317474	0.497249	-8.20185
4930521O11RIK	0.00900632	0.0217818	0.807951	0.419327	0.627869	-8.37565
4930521O17RIK	-0.00431965	0.00215983	-1.41595	0.157126	0.307008	-7.7
4930522H14RIK	0.00392965	0.0172725	0.28854	0.772998	1	-8.66053
4930522L14RIK	0.311367	0.937471	2.87536	0.00412837	0.0122599	-4.5834
4930522O17RIK	0	0	0	1	1	-8.70219
4930522P08RIK	0.247063	0.545089	2.81711	0.004949	0.014497	-4.74786
4930523C07RIK	-0.0181167	0.00905833	-1.00021	0.317473	0.497249	-8.20185
4930523O13RIK	0.0194384	0.0183585	2.08496	0.0373465	0.091478	-6.53199
4930524B15RIK	-0.00545415	0.0401997	-0.17592	0.860395	1	-8.6867
4930524B17RIK	0.00215983	0.00971922	0.334688	0.737936	0.984704	-8.64614
4930524C18RIK	0.00431965	0.00215983	1.41595	0.157126	0.307008	-7.7
4930524O05RIK	0.00215983	0.00107991	1.00009	0.31753	0.497249	-8.20197
4930524O08RIK	0.0635736	0.0339466	2.6409	0.00840821	0.0236884	-5.2253
4930525C09RIK	0.051882	0.295159	0.726415	0.467768	0.686238	-8.43821
4930525D18RIK	0.046964	0.0611825	2.19754	0.0282294	0.07133	-6.29193
4930525G20RIK	0.538645	1.26508	4.01851	6.33311e-05	0.000233117	-0.691226
4930526A20RIK	0.111187	0.0911121	4.6079	4.63812e-06	1.86945e-05	1.80255
4930526F13RIK	0.0217439	0.010872	1.41517	0.157355	0.307214	-7.70111
4930526H09RIK	0	0	0	1	1	-8.70219
4930526I15RIK	0.804013	0.939336	8.89836	2.93794e-18	2.10908e-17	29.3139
4930526L06RIK	0.108888	0.190351	4.1085	4.33571e-05	0.000162036	-0.331682
4930527F14RIK	0.0821677	0.123167	1.78763	0.0741626	0.166509	-7.10583
4930527G23RIK	0.0127579	0.00853876	1.33265	0.182976	0.344983	-7.81435
4930528A17RIK	-0.383529	2.84978	-5.61569	2.58931e-08	1.20642e-07	6.81528
4930528D03RIK	-0.0211618	0.026547	-0.912001	0.362006	0.555406	-8.28617
4930528G23RIK	0.0753859	0.117206	1.86422	0.062608	0.143341	-6.96639
4930528H21RIK	0.00647948	0.00323974	1.7361	0.0828791	0.181775	-7.1964
4930528P14RIK	0	0	0	1	1	-8.70219
4930529C04RIK	0.00215983	0.00539957	0.448072	0.654206	0.894933	-8.60173
4930529K09RIK	0	0	0	1	1	-8.70219
4930529L06RIK	0	0	0	1	1	-8.70219
4930529N20RIK	0	0	0	1	1	-8.70219
4930532I03RIK	0.707528	3.37595	3.87468	0.000114298	0.000411121	-1.24989
4930532M18RIK	0.0925438	0.0590813	3.17654	0.00153987	0.00485761	-3.68027
4930533B01RIK	-0.0130645	0.548762	-0.12674	0.899174	1	-8.69415
4930533I22RIK	2.6192	2.89281	19.7093	1.83081e-72	6.06464e-71	153.568
4930533K18RIK	0.0571821	0.0637447	1.81493	0.0698588	0.157859	-7.0568
4930533N22RIK	0.0174472	0.0673728	0.575975	0.564772	0.795244	-8.53621
4930533P14RIK	0.012959	0.0302376	1.04174	0.297803	0.497249	-8.15945
4930535L15RIK	0.0754223	0.0645757	2.29327	0.0220559	0.0571085	-6.07796
4930535O05RIK	0	0	0	1	1	-8.70219
4930538E20RIK	1.50494	2.47597	12.5373	2.05548e-33	2.38366e-32	63.9373
4930538K18RIK	0.96399	0.86599	9.06062	7.5681e-19	5.55157e-18	30.6551
4930538L07RIK	0	0	0	1	1	-8.70219
4930539C22RIK	0.0239123	0.0196991	1.23699	0.216403	0.396804	-7.93712
4930539E08RIK	0.386581	0.487904	4.61664	4.45129e-06	1.7969e-05	1.84199
4930539J05RIK	0.527137	0.411329	9.2513	1.49875e-19	1.12414e-18	32.2571
4930539M17RIK	0.000695309	0.00898696	0.0881416	0.929783	1	-8.6983
4930539N22RIK	-0.187451	6.46531	-0.938235	0.348369	0.537862	-8.2619
4930540M03RIK	0.00215983	0.00107991	1.00009	0.31753	0.497249	-8.20197
4930542C21RIK	0.0272104	0.0789094	0.746676	0.455449	0.671259	-8.42328
4930542D17RIK	-0.0116833	0.0080015	-0.834061	0.404462	0.610005	-8.35421
4930542M03RIK	0	0	0	1	1	-8.70219
4930542N06RIK	0.0166614	0.021985	1.04228	0.297552	0.497249	-8.15889
4930543D07RIK	0.0412656	0.079217	1.38767	0.165572	0.31903	-7.7396
4930543E12RIK	0.0222936	0.0111468	1.66317	0.0966167	0.206998	-7.32006
4930543I03RIK	-2.80158e-16	0.00647948	-4.59315e-14	1	1	-8.70219
4930543N07RIK	0	0	0	1	1	-8.70219
4930544D05RIK	0	0	0	1	1	-8.70219
4930544G11RIK	0	0	0	1	1	-8.70219
4930544M13RIK	0.0511405	0.0880042	2.66777	0.00776924	0.0220793	-5.15445
4930545E07RIK	0.00215983	0.00107991	1.00009	0.31753	0.497249	-8.20197
4930545H06RIK	0.00349488	0.0134672	0.23114	0.817257	1	-8.67545
4930545L08RIK	-0.015891	0.0101053	-1.11759	0.264033	0.468435	-8.0776
4930545L23RIK	0.651413	2.98612	3.35888	0.000814582	0.00266866	-3.09077
4930546C10RIK	0.0611947	0.0413965	3.20747	0.00138512	0.00440084	-3.58253
4930546K05RIK	0.20599	0.229652	3.1093	0.00193271	0.00602626	-3.88951
4930547E08RIK	-0.0231495	0.0948284	-0.549743	0.582629	0.816392	-8.55098
4930547E14RIK	2.20862	3.66385	12.0208	4.9673e-31	5.3443e-30	58.4812
4930547H16RIK	0	0	0	1	1	-8.70219
4930548G14RIK	0	0	0	1	1	-8.70219
4930548H24RIK	0.0337256	0.0211824	1.86854	0.0620027	0.142071	-6.95834
4930548J01RIK	-0.00843821	0.0042191	-1.0002	0.317476	0.497249	-8.20185
4930548K13RIK	0.0286418	0.0575357	0.957492	0.338569	0.525359	-8.24365
4930549C01RIK	0.0145562	0.019821	0.954591	0.340034	0.527144	-8.24642
4930549C15RIK	0.254114	1.17275	1.757	0.0792482	0.176578	-7.15998
4930549G23RIK	1.09525	1.38895	9.83547	8.87579e-22	7.16804e-21	37.3357
4930550C14RIK	0.636257	1.05503	5.3378	1.18423e-07	5.3091e-07	5.34005
4930550C17RIK	0	0	0	1	1	-8.70219
4930552N02RIK	0	0	0	1	1	-8.70219
4930552P12RIK	0.0794312	0.191017	1.35488	0.175786	0.334535	-7.7845
4930553C11RIK	0.00863931	0.0323974	0.741991	0.458281	0.674629	-8.42677
4930553E22RIK	0	0	0	1	1	-8.70219
4930553J12RIK	0	0	0	1	1	-8.70219
4930553P18RIK	0.439188	0.384798	5.32808	1.24739e-07	5.58872e-07	5.2897
4930554C24RIK	0.00843821	0.0042191	1.0002	0.317476	0.497249	-8.20185
4930554G24RIK	0.0280778	0.0161987	3.40223	0.000697068	0.00229693	-2.9459
4930554H23RIK	-0.0480037	0.0853244	-1.78133	0.0751869	0.168566	-7.11705
4930554I06RIK	0	0	0	1	1	-8.70219
4930555A03RIK	0	0	0	1	1	-8.70219
4930555B11RIK	0.0210523	0.0333388	1.01207	0.311769	0.497249	-8.18991
4930555G01RIK	-0.00215983	0.00107991	-1.00009	0.31753	0.497249	-8.20197
4930555G21RIK	0	0	0	1	1	-8.70219
4930555K05RIK	-9.36751e-17	0.00215983	-3.06728e-14	1	1	-8.70219
4930555M17RIK	0	0	0	1	1	-8.70219
4930556C24RIK	0	0	0	1	1	-8.70219
4930556G01RIK	0.0297133	0.101662	0.789662	0.429928	0.640886	-8.39026
4930556J02RIK	-1.8735e-16	0.00431965	-4.34262e-14	1	1	-8.70219
4930556L07RIK	0	0	0	1	1	-8.70219
4930556M19RIK	0.0466946	0.07771	1.90124	0.0575809	0.133475	-6.89689
4930556N09RIK	0.0120626	0.00603128	2.19801	0.0281956	0.0712538	-6.2909
4930556N13RIK	0.0331024	0.274902	0.515763	0.606143	0.84212	-8.56909
4930557F10RIK	0.0591178	0.0432132	3.14311	0.00172491	0.00541287	-3.78485
4930557J02RIK	0.0409353	0.0796105	1.25445	0.209996	0.386863	-7.9154
4930557K07RIK	0.399144	2.91185	2.62396	0.00883458	0.0247981	-5.26957
4930558C23RIK	0.0329038	0.0295998	2.22781	0.0261332	0.0664813	-6.22525
4930558F17RIK	0	0	0	1	1	-8.70219
4930558J18RIK	-0.00963968	0.018058	-0.482999	0.629211	0.868396	-8.58546
4930558K02RIK	0.217147	1.2309	1.61752	0.106108	0.223996	-7.3948
4930559C10RIK	0	0	0	1	1	-8.70219
4930562C15RIK	0.0562619	0.312153	0.784314	0.433057	0.644727	-8.39447
4930562F07RIK	0	0	0	1	1	-8.70219
4930562F17RIK	0.126533	0.0827051	6.72261	3.12061e-11	1.69676e-10	13.3773
4930563D23RIK	0	0	0	1	1	-8.70219
4930563E18RIK	0.0218616	0.0357251	0.80624	0.420312	0.629008	-8.37703
4930563E22RIK	0.614445	1.14319	4.30431	1.85371e-05	7.13017e-05	0.477163
4930563F08RIK	0.117979	1.12346	0.89257	0.37232	0.568344	-8.3037
4930563H07RIK	0.00215983	0.00107991	1.00009	0.31753	0.497249	-8.20197
4930563I02RIK	0.169496	0.349091	2.17079	0.0302009	0.0757274	-6.35011
4930563M20RIK	-0.00622601	0.00959249	-0.47025	0.638287	0.878785	-8.59154
4930564B18RIK	0.0395722	0.0284254	3.19029	0.00146918	0.00464684	-3.63692
4930564C03RIK	0	0	0	1	1	-8.70219
4930564D02RIK	0.00647948	0.011879	0.909556	0.363294	0.556812	-8.28839
4930565D16RIK	0.0235046	0.0355104	1.37745	0.168707	0.323335	-7.75371
4930565N06RIK	0.438433	0.634531	4.33405	1.6244e-05	6.27917e-05	0.603163
4930567H12RIK	0.0060634	0.0030317	1.00019	0.31748	0.497249	-8.20186
4930567J20RIK	0.00215983	0.00107991	1.00009	0.31753	0.497249	-8.20197
4930567K12RIK	0.289932	1.57045	1.93952	0.0527416	0.123594	-6.82361
4930567K20RIK	0.048089	0.237965	0.699284	0.484551	0.705829	-8.45756
4930568A12RIK	0.0268005	0.0855157	0.681935	0.495451	0.71894	-8.46954
4930568D16RIK	0.00215983	0.00107991	1.00009	0.31753	0.497249	-8.20197
4930568E12RIK	0.00717479	0.0035874	1.0002	0.317477	0.497249	-8.20186
4930568G15RIK	0.128154	0.0910573	3.35438	0.000827763	0.00270952	-3.10568
4930570E03RIK	0.852967	1.74263	10.8815	4.94808e-26	4.55477e-25	47.0491
4930570G05RIK	0.105656	0.172952	1.88164	0.0601991	0.138472	-6.93386
4930570G19RIK	0.869231	2.42205	5.05897	5.08416e-07	2.19206e-06	3.93062
4930571K23RIK	0	0	0	1	1	-8.70219
4930571O06RIK	-0.00215983	0.00107991	-1.00009	0.31753	0.497249	-8.20197
4930572G02RIK	0.139365	0.44383	1.57802	0.114903	0.239612	-7.45778
4930572J10RIK	0.0377988	0.0210592	1.99749	0.046065	0.109724	-6.70989
4930572K03RIK	-0.00215983	0.00107991	-1.00009	0.31753	0.497249	-8.20197
4930572O03RIK	0	0	0	1	1	-8.70219
4930572O13RIK	0.00431965	0.00215983	1.00018	0.317487	0.497249	-8.20188
4930573C15RIK	0.00684649	0.00342325	1.00019	0.317478	0.497249	-8.20186
4930573H18RIK	0.0107991	0.0075594	1.89901	0.0578744	0.133801	-6.90112
4930573O16RIK	-0.00399135	0.0156499	-0.318886	0.749885	0.997098	-8.65131
4930577N17RIK	0.362708	0.380537	5.91647	4.62865e-09	2.2515e-08	8.49072
4930578E11RIK	0.116031	0.0781495	4.19419	3.00206e-05	0.000113692	0.0178141
4930578I06RIK	0.0247878	0.0123939	1.89282	0.0586935	0.135449	-6.91281
4930578M01RIK	0.289151	1.15315	2.47446	0.0135221	0.0367261	-5.64832
4930578N18RIK	0.0296204	0.029929	1.96169	0.0500986	0.118205	-6.78052
4930579C12RIK	0.00933462	0.0312805	0.707532	0.479414	0.699682	-8.45175
4930579D09RIK	0.00215983	0.00107991	1.00009	0.31753	0.497249	-8.20197
4930579F01RIK	0.0269802	0.0199696	1.83539	0.0667689	0.151603	-7.01956
4930579G18RIK	0.296876	0.957508	3.22884	0.00128672	0.00410405	-3.51446
4930579G24RIK	0.303511	0.282516	4.40527	1.18014e-05	4.60726e-05	0.908316
4930579H20RIK	0.00695662	0.0206073	0.322864	0.746871	0.994132	-8.65003
4930579J19RIK	0	0	0	1	1	-8.70219
4930579K19RIK	0.314121	0.410046	3.8733	0.000114937	0.000413329	-1.25516
4930579P08RIK	-0.00215983	0.00107991	-1.00009	0.31753	0.497249	-8.20197
4930581F22RIK	0.102432	0.395877	1.28329	0.199713	0.371274	-7.87884
4930583I09RIK	-0.0139647	0.0229485	-0.719421	0.472063	0.691187	-8.44327
4930583K01RIK	0.0766833	0.0383417	3.11779	0.00187852	0.00586774	-3.86336
4930583P06RIK	0.0479783	0.0347883	2.25509	0.0243606	0.0625211	-6.16438
4930584F24RIK	0.00431965	0.00215983	1.41595	0.157126	0.307008	-7.7
4930586N03RIK	0.462279	1.32048	3.28472	0.00105921	0.00341833	-3.3344
4930587E11RIK	-0.250552	4.20315	-1.26773	0.205212	0.379531	-7.89866
4930588J15RIK	0.0418564	0.144723	0.863501	0.388086	0.589327	-8.32922
4930588K23RIK	0.0240373	0.0120187	1.63077	0.10328	0.218774	-7.37332
4930589L23RIK	0.000783089	0.00861477	0.0745348	0.940601	1	-8.69941
4930590J08RIK	0.119098	0.723024	1.09102	0.275548	0.485358	-8.10693
4930590L14RIK	0	0	0	1	1	-8.70219
4930590L20RIK	0.456915	2.48964	2.67517	0.00760116	0.0216323	-5.13482
4930591A17RIK	0.00501496	0.00250748	1.00018	0.317483	0.497249	-8.20187
4930591E09RIK	0.00215983	0.00107991	1.00009	0.31753	0.497249	-8.20197
4930592A05RIK	0.0431184	0.164834	0.822949	0.410749	0.617822	-8.36342
4930592I03RIK	-0.00511714	0.00814164	-0.42407	0.671614	0.913689	-8.61221
4930593A02RIK	0.275318	0.867075	2.4447	0.014683	0.0395136	-5.72111
4930593C16RIK	0.00684649	0.00342325	1.00019	0.317478	0.497249	-8.20186
4930594C11RIK	0.109758	0.381691	1.52284	0.12814	0.262985	-7.54317
4930594M22RIK	0.154701	1.04518	1.1761	0.239856	0.432678	-8.01053
4930594O21RIK	0.00761029	0.00596497	0.760726	0.447015	0.661429	-8.41269
4930595D18RIK	0.0433762	0.893498	0.351883	0.725006	0.971278	-8.64023
4930595L18RIK	0.00578067	0.0333827	0.205985	0.836848	1	-8.68096
4930596D02RIK	0	0	0	1	1	-8.70219
4930596I21RIK	-0.036012	0.245309	-0.556571	0.577955	0.810898	-8.5472
4930597A21RIK	0.0197728	0.00988641	1.76793	0.0774021	0.173015	-7.14077
4930597G03RIK	0.00431965	0.00863931	0.709743	0.478042	0.698068	-8.45019
4930598F16RIK	-0.0107747	0.009707	-0.699815	0.484219	0.705419	-8.45718
4930599N23RIK	1.02884	1.73706	8.48664	8.38157e-17	5.71976e-16	26.003
4931402G19RIK	0.130846	0.440644	1.55495	0.1203	0.249271	-7.49385
4931403E22RIK	0.309399	0.594607	3.26565	0.00113229	0.00364218	-3.39619
4931403G20RIK	0.645375	1.44688	4.65777	3.66491e-06	1.4876e-05	2.02855
4931403M11RIK	0	0	0	1	1	-8.70219
4931406B18RIK	0.0379853	0.0261674	1.8078	0.0709624	0.16006	-7.06968
4931406C07RIK	0.0850196	2.36951	0.671265	0.502219	0.727279	-8.47676
4931406H21RIK	-0.0389935	0.138577	-0.754514	0.450733	0.666179	-8.4174
4931406P16RIK	0.735305	3.79603	4.43391	1.03653e-05	4.06817e-05	1.03236
4931408C20RIK	0	0	0	1	1	-8.70219
4931408D14RIK	0.0714135	0.121187	1.55786	0.119608	0.248008	-7.48933
4931409K22RIK	0.0343003	0.0236296	1.63279	0.102853	0.218002	-7.37002
4931412M21	0.0701523	0.122691	1.68198	0.0929101	0.200231	-7.28867
4931413K12RIK	0.246058	1.58155	1.74158	0.0819142	0.181746	-7.18689
4931414P19RIK	0.474253	0.916271	4.29826	1.90405e-05	7.31911e-05	0.451607
4931417E11RIK	0	0	0	1	1	-8.70219
4931419H13RIK	0.0726927	0.0707025	2.62962	0.00868993	0.0244198	-5.2548
4931420L22RIK	0.00215983	0.00539957	0.448072	0.654206	0.894933	-8.60173
4931422A03RIK	0.567509	0.652253	9.37756	5.05309e-20	3.84711e-19	33.333
4931423N10RIK	0.222869	0.490719	2.43124	0.0152362	0.0408773	-5.75374
4931428F04RIK	2.13983	2.2919	15.0161	9.05602e-46	1.44686e-44	92.2614
4931428L18RIK	0.00536809	0.0336169	0.299394	0.764707	1	-8.65734
4931429I11RIK	0.019137	0.0546969	0.83954	0.401383	0.606428	-8.34962
4931429L15RIK	-0.0220633	0.0867563	-0.571467	0.567822	0.798869	-8.5388
4931429P17RIK	0.0537455	0.0290326	3.35467	0.000826913	0.00270694	-3.10473
4931430N09RIK	0.326021	0.599539	3.2426	0.00122686	0.00392472	-3.47041
4931431B13RIK	-0.00190283	0.0410178	-0.0749524	0.940269	1	-8.69938
4931431C16RIK	0.209246	0.445102	2.58381	0.00992393	0.0276251	-5.37345
4931431F19RIK	0.00215983	0.00107991	1.00009	0.31753	0.497249	-8.20197
4931439C15RIK	0.0561651	0.0582618	1.71372	0.0869162	0.189344	-7.23492
4931440F15RIK	0.073264	0.60923	0.720906	0.47115	0.690018	-8.4422
4931440J10RIK	0.259342	1.35603	1.82144	0.068863	0.15586	-7.04499
4931440P22RIK	0.12388	0.620345	1.66323	0.0966062	0.206996	-7.31998
4932411E22RIK	0.0653817	0.144913	1.21864	0.223292	0.40702	-7.95964
4932412D23RIK	0.0895644	0.175628	2.10113	0.0358998	0.0882793	-6.49829
4932413F04RIK	0.376345	0.50473	4.08223	4.84637e-05	0.000180223	-0.437416
4932414J04RIK	0	0	0	1	1	-8.70219
4932414N04RIK	-0.00521606	0.0859449	-0.273797	0.784302	1	-8.66468
4932415M13RIK	0.00431965	0.00431965	1.0018	0.3167	0.497249	-8.20025
4932416H05RIK	0.831772	0.704963	8.50388	7.30325e-17	4.99606e-16	26.139
4932416K20RIK	0	0	0	1	1	-8.70219
4932418E24RIK	0.0203184	0.0308284	1.07733	0.281613	0.494631	-8.12176
4932431P20RIK	0.0280039	0.0204814	1.83803	0.0663795	0.150824	-7.01473
4932435O22RIK	0.0199803	0.0861353	0.511936	0.608818	0.845221	-8.57106
4932438A13RIK	0.153806	7.16366	1.50897	0.131647	0.268831	-7.56417
4932438H23RIK	-0.0239132	0.147505	-0.467347	0.640362	0.881179	-8.59291
4932441J04RIK	0.355059	0.819871	3.57791	0.000364333	0.00124113	-2.34023
4932443I19RIK	0.00799933	0.100457	0.287636	0.77369	1	-8.66079
4932443L11RIK	0.0290501	0.909457	0.246395	0.805431	1	-8.67181
4932702P03RIK	0.306589	0.29894	5.65222	2.10959e-08	9.87067e-08	7.01443
4933400B14RIK	0.0104924	0.0052462	1.0002	0.317475	0.497249	-8.20185
4933400C23RIK	0.0314358	0.0502994	1.23779	0.216108	0.396479	-7.93614
4933400F21RIK	-0.0743795	0.32936	-1.03165	0.302505	0.497249	-8.16991
4933400L20RIK	-0.0211992	0.0625136	-0.695179	0.487118	0.709125	-8.46042
4933401D09RIK	-9.36751e-17	0.00215983	-3.06728e-14	1	1	-8.70219
4933401H06RIK	-0.00431965	0.00215983	-1.00018	0.317487	0.497249	-8.20188
4933402C05RIK	0	0	0	1	1	-8.70219
4933402C06RIK	0.0116271	0.0155836	0.686022	0.492871	0.715988	-8.46674
4933402D24RIK	0.138118	0.290516	1.86578	0.0623884	0.142861	-6.96348
4933402J07RIK	-0.00215983	0.00107991	-1.00009	0.31753	0.497249	-8.20197
4933402J10RIK	0.00305624	0.00495136	0.603534	0.546302	0.779188	-8.51995
4933402J15RIK	-0.00563922	0.0174662	-0.325778	0.744666	0.991794	-8.64908
4933402N03RIK	0.0114944	0.00790705	1.65655	0.0979494	0.209458	-7.33103
4933402N22RIK	0	0	0	1	1	-8.70219
4933402P03RIK	0	0	0	1	1	-8.70219
4933404G15RIK	-0.00501496	0.00250748	-1.00018	0.317483	0.497249	-8.20187
4933404K08RIK	0.0121898	0.00609488	1.18887	0.234795	0.424802	-7.99545
4933404K13RIK	0.00215983	0.00107991	1.00009	0.31753	0.497249	-8.20197
4933404O12RIK	1.19781	1.15153	9.92809	3.84695e-22	3.14365e-21	38.1641
4933405D12RIK	0.0509173	0.293332	0.685484	0.49321	0.716431	-8.46711
4933405E24RIK	-0.0181383	0.016812	-1.19232	0.233443	0.422752	-7.99135
4933405L10RIK	0.0337411	0.0611096	0.988885	0.322978	0.50469	-8.2131
4933406B17RIK	-0.00284538	0.0370422	-0.107435	0.914467	1	-8.69641
4933406C10RIK	0.267158	0.802433	2.34554	0.0192102	0.0503893	-5.95734
4933406D12RIK	0	0	0	1	1	-8.70219
4933406F09RIK	0	0	0	1	1	-8.70219
4933406G16RIK	-0.00215983	0.00107991	-1.00009	0.31753	0.497249	-8.20197
4933406I18RIK	0.426035	4.52384	2.40445	0.0163926	0.0437224	-5.81817
4933406J08RIK	0.00863931	0.0151188	1.07694	0.281787	0.494782	-8.12218
4933406J10RIK	0.0652626	0.244948	1.01333	0.311169	0.497249	-8.18864
4933406K04RIK	-0.0312889	0.0967201	-0.801046	0.423311	0.632752	-8.3812
4933406M09RIK	0.0130073	0.00650364	1.0002	0.317474	0.497249	-8.20185
4933407E24RIK	0.00158616	0.072621	0.047571	0.962068	1	-8.70106
4933407G14RIK	0.0179739	0.00898696	1.48919	0.136778	0.277849	-7.59377
4933407I05RIK	0.0623886	0.204955	1.0138	0.310945	0.497249	-8.18817
4933407I08RIK	-0.39461	4.77926	-2.02048	0.0436211	0.105264	-6.66385
4933407L21RIK	0.425711	0.509063	4.57393	5.43811e-06	2.17851e-05	1.64997
4933408B17RIK	0.175531	0.668114	1.76341	0.0781614	0.174508	-7.14873
4933408J17RIK	2.026	1.43478	34.5996	6.12534e-169	2.10888e-166	375.52
4933408N05RIK	-0.0530328	0.35671	-0.664076	0.506807	0.732509	-8.48156
4933409F18RIK	0.0158141	0.0122267	1.44917	0.147628	0.297045	-7.65248
4933409G03RIK	0.00647948	0.00971922	1.00455	0.315376	0.497249	-8.19749
4933411E08RIK	0.00838914	0.0560304	0.442514	0.658221	0.898922	-8.60421
4933411G06RIK	0	0	0	1	1	-8.70219
4933411G11RIK	-5.63785e-16	0.012959	-7.57796e-14	1	1	-8.70219
4933411K16RIK	0	0	0	1	1	-8.70219
4933412E12RIK	1.01333	0.735423	9.9828	2.34075e-22	1.92555e-21	38.6564
4933412E24RIK	0	0	0	1	1	-8.70219
4933412O06RIK	0.39557	0.795168	3.39749	0.000709083	0.00233524	-2.96181
4933413G19RIK	0.0279517	0.0410331	1.1956	0.23216	0.420879	-7.98744
4933413J09RIK	0.0060097	0.0963185	0.13803	0.890246	1	-8.69265
4933413L06RIK	-0.596594	3.33464	-3.2392	0.0012414	0.00396852	-3.4813
4933414I15RIK	0	0	0	1	1	-8.70219
4933415F23RIK	0	0	0	1	1	-8.70219
4933416C03RIK	0.0214351	0.0481701	0.773218	0.439591	0.652374	-8.40311
4933416E03RIK	-9.36751e-17	0.00215983	-3.06728e-14	1	1	-8.70219
4933416M06RIK	0.042976	0.0912383	1.24138	0.214781	0.394494	-7.9317
4933416M07RIK	0.0248695	0.0377355	1.22456	0.221053	0.403726	-7.95241
4933416O17RIK	0	0	0	1	1	-8.70219
4933417A18RIK	-0.00827838	0.0149383	-0.52373	0.600592	0.836538	-8.56495
4933417D19RIK	0.688524	0.759734	8.3397	2.68458e-16	1.79784e-15	24.8538
4933417E11RIK	0.0101739	0.0197335	0.575977	0.564771	0.795244	-8.53621
4933417G07RIK	0.00540497	0.00828556	0.543683	0.586791	0.820417	-8.5543
4933417O13RIK	0	0	0	1	1	-8.70219
4933421I07RIK	0	0	0	1	1	-8.70219
4933421O10RIK	0.826742	1.09192	7.26278	8.04856e-13	4.69337e-12	16.9673
4933422A05RIK	-0.039104	0.019552	-1.72108	0.0855701	0.186857	-7.22229
4933424G05RIK	0.178426	1.55736	1.16619	0.243839	0.438798	-8.02214
4933424G06RIK	0.444776	1.24991	3.38607	0.000738897	0.00242999	-3.00012
4933424M12RIK	0.0179256	0.0320739	1.01406	0.310821	0.497249	-8.1879
4933425B07RIK	0.0127579	0.0106986	1.591	0.111952	0.234436	-7.43726
4933425L06RIK	0.00150139	0.0188767	0.0835068	0.933467	1	-8.6987
4933427D06RIK	-0.0131883	0.0168639	-0.66667	0.505149	0.730413	-8.47984
4933427D14RIK	0.408075	4.9045	2.44235	0.0147786	0.0397473	-5.72684
4933427E11RIK	0.0424109	0.040283	2.17469	0.0299065	0.0750933	-6.34167
4933427E13RIK	0.0252194	0.0795474	0.65324	0.513764	0.740906	-8.4887
4933427G17RIK	0.0205692	0.0254034	1.24123	0.214836	0.394568	-7.93188
4933427G23RIK	0.146083	0.165014	3.06359	0.00225039	0.00694461	-4.02929
4933427I22RIK	0	0	0	1	1	-8.70219
4933428C19RIK	0.092948	0.120507	1.8913	0.0588966	0.135865	-6.91568
4933428G20RIK	0.169107	1.75935	1.16356	0.244903	0.440316	-8.0252
4933429K18RIK	0.00215983	0.00323974	0.577864	0.563497	0.793714	-8.53512
4933429O19RIK	0.00215983	0.00107991	1.00009	0.31753	0.497249	-8.20197
4933430H16RIK	-0.00870942	0.0616633	-0.273533	0.784505	1	-8.66475
4933430I17RIK	-0.013127	0.0593774	-0.425753	0.670387	0.912215	-8.61149
4933430M04RIK	0.133988	0.851768	1.01295	0.31135	0.497249	-8.18903
4933430N04RIK	0	0	0	1	1	-8.70219
4933431E20RIK	2.59539	3.02162	19.1933	2.31242e-69	7.03829e-68	146.44
4933431G14RIK	0.254703	0.90471	2.05145	0.0405048	0.0984618	-6.60105
4933431J24RIK	0	0	0	1	1	-8.70219
4933431K23RIK	0.00431965	0.00431965	1.0018	0.3167	0.497249	-8.20025
4933432G23RIK	0.00215983	0.00107991	1.00009	0.31753	0.497249	-8.20197
4933432I03RIK	0.000892319	0.12159	0.0208597	0.983362	1	-8.70197
4933432I09RIK	0.321461	0.420682	3.79752	0.000155693	0.000552189	-1.5415
4933432K03RIK	0.0201628	0.0100814	1.56403	0.118152	0.245377	-7.47971
4933433C11RIK	0.0729006	0.0386101	3.08953	0.00206468	0.0064144	-3.95022
4933433F19RIK	0	0	0	1	1	-8.70219
4933433G08RIK	0	0	0	1	1	-8.70219
4933433G15RIK	-0.0509652	0.0673176	-1.40401	0.160652	0.311564	-7.71682
4933433G19RIK	0.794948	1.91119	6.08122	1.74354e-09	8.67394e-09	9.44273
4933433H22RIK	0.00863931	0.00431965	2.00688	0.0450533	0.107527	-6.69115
4933433N18RIK	0.00215983	0.00323974	0.577864	0.563497	0.793714	-8.53512
4933434E20RIK	1.71879	4.06924	11.2415	1.42795e-27	1.38199e-26	50.569
4933436E23RIK	-0.00390357	0.0123348	-0.2469	0.80504	1	-8.67168
4933436H12RIK	0	0	0	1	1	-8.70219
4933436I20RIK	-0.023526	0.119636	-0.47005	0.63843	0.878953	-8.59164
4933438A12RIK	0.0410367	0.0226782	4.03499	5.91175e-05	0.000218046	-0.625951
4933438B17RIK	0.00863931	0.00431965	2.00688	0.0450533	0.107527	-6.69115
4933438K21RIK	0	0	0	1	1	-8.70219
4933439C10RIK	-0.0886658	5.70263	-0.606557	0.544294	0.776931	-8.51812
4933439K11RIK	0.0261894	0.179491	0.452492	0.651021	0.893388	-8.59974
4933440J02RIK	0	0	0	1	1	-8.70219
4933440M02RIK	0.00647948	0.00539957	1.34538	0.178831	0.338444	-7.79731
5031410I06RIK	-0.0121268	0.0103831	-1.11653	0.264483	0.468995	-8.07878
5031414D18RIK	-0.017913	0.415245	-0.187712	0.851144	1	-8.68456
5031425E22RIK	1.07255	1.97478	7.87077	9.83264e-15	6.19377e-14	21.3026
5031425F14RIK	0.0213357	0.0438741	0.729203	0.466062	0.68438	-8.43618
5031426D15RIK	0.158082	5.1781	0.815183	0.415178	0.622671	-8.36978
5031434C07RIK	-0.0149177	0.00745885	-1.0002	0.317473	0.497249	-8.20185
5031434O11RIK	0.397134	1.01294	3.70859	0.000220831	0.000770012	-1.87049
5031439G07RIK	-0.0639717	4.44867	-0.366603	0.713999	0.959407	-8.63494
5033403F01RIK	0.0400257	0.0574811	1.19047	0.234169	0.423847	-7.99355
5033403H07RIK	0.0622303	0.0570209	2.6162	0.00903637	0.0253222	-5.28977
5033404E19RIK	0	0	0	1	1	-8.70219
5033406O09RIK	0.0385951	0.0267693	1.59565	0.110908	0.232725	-7.42985
5033417F24RIK	2.17531	1.67561	20.2646	7.74502e-76	2.82391e-74	161.322
5033421B08RIK	0.0370156	0.13609	1.04145	0.29794	0.497249	-8.15976
5033426O07RIK	-0.0117198	0.0058599	-1.0002	0.317474	0.497249	-8.20185
5033428I22RIK	-0.00558307	0.00495136	-1.10303	0.2703	0.477407	-8.09376
5033430I15RIK	0.56775	0.4311	7.3614	4.02087e-13	2.37236e-12	17.6496
5133400J02RIK	0.0077429	0.0081911	1.05138	0.29336	0.497249	-8.14937
5330411J11RIK	0.0077429	0.00387145	1.69139	0.0910995	0.196935	-7.27284
5330413P13RIK	0.316536	0.341361	4.14395	3.72704e-05	0.000140175	-0.187937
5330416C01RIK	0.182691	0.451832	1.91713	0.0555291	0.129376	-6.86665
5330417C22RIK	0.337408	5.6165	2.45387	0.0143164	0.0386062	-5.69878
5330426P16RIK	0.289421	0.256735	4.52349	6.8744e-06	2.73382e-05	1.42538
5330432E05RIK	0	0	0	1	1	-8.70219
5330438D12RIK	0.447837	2.17536	2.98567	0.00290413	0.00882463	-4.26283
5330439A09RIK	0.0440409	0.275965	0.610352	0.541779	0.774025	-8.51581
5330439B14RIK	0.00863931	0.00431965	1.63625	0.102127	0.216627	-7.36438
5430401F13RIK	0.00215983	0.0140389	0.279083	0.780244	1	-8.66321
5430401H09RIK	-0.0147027	0.00951118	-1.12436	0.261151	0.464124	-8.07001
5430402O13RIK	0.730547	1.05117	5.52961	4.17698e-08	1.92333e-07	6.3508
5430403N17RIK	0.0116465	0.00582324	1.41482	0.157458	0.307286	-7.7016
5430405H02RIK	0.0158064	3.09567	0.100721	0.919794	1	-8.69711
5430416N02RIK	1.14097	1.65662	8.42844	1.33175e-16	9.01054e-16	25.5458
5430416O09RIK	0.00240924	0.0111073	0.179386	0.857674	1	-8.68609
5430419D17RIK	0.0397733	0.122133	1.76574	0.0777703	0.173755	-7.14464
5430421F17RIK	0.0076238	0.019626	0.364025	0.715922	0.96153	-8.63588
5430421N21RIK	0	0	0	1	1	-8.70219
5430425K12RIK	0.00501496	0.00250748	1.00018	0.317483	0.497249	-8.20187
5430427M07RIK	0.0176621	0.0338035	0.687778	0.491765	0.714776	-8.46554
5430431A17RIK	0.0801202	0.309944	1.16842	0.242937	0.437456	-8.01953
5430434I15RIK	0	0	0	1	1	-8.70219
5430435G22RIK	-0.00527068	0.0182896	-0.230521	0.817738	1	-8.6756
5430435K18RIK	0.0215983	0.0172786	2.52836	0.0116253	0.0319691	-5.51432
5430437J10RIK	0.0380555	0.108427	0.851891	0.394495	0.597353	-8.33918
5430440P10RIK	0.0031957	0.0242149	0.157023	0.875261	1	-8.68985
5530400C23RIK	0	0	0	1	1	-8.70219
5530401A14RIK	-0.272754	5.14632	-1.40964	0.158981	0.309124	-7.7089
5730403I07RIK	0.00431965	0.00647948	0.818719	0.413158	0.62029	-8.36689
5730408K05RIK	0.365387	0.825446	4.24501	2.40646e-05	9.17644e-05	0.228386
5730409E04RIK	3.85005	3.05872	30.4092	2.50402e-141	4.63332e-139	311.971
5730409K12RIK	1.28122	1.79606	10.1568	4.75388e-23	3.99035e-22	40.2365
5730419F03RIK	0.0127096	0.0229864	0.818076	0.413524	0.620752	-8.36741
5730420D15RIK	0.0881559	0.119458	2.23725	0.0255074	0.0649837	-6.20426
5730422E09RIK	0.0642886	3.74028	0.370738	0.710918	0.956031	-8.63341
5730435O14RIK	0.0245493	0.0122746	2.19522	0.0283955	0.0717066	-6.297
5730455P16RIK	3.00264	3.80086	18.3729	1.66247e-64	4.40839e-63	135.281
5730457N03RIK	0	0	0	1	1	-8.70219
5730460C07RIK	0	0	0	1	1	-8.70219
5730480H06RIK	1.17749	2.20457	7.68727	3.83534e-14	2.35968e-13	19.9618
5730488B01RIK	0	0	0	1	1	-8.70219
5730507C01RIK	-0.0753347	0.0849976	-1.80307	0.0717032	0.161566	-7.0782
5730508B09RIK	0.5877	1.18084	4.5663	5.63532e-06	2.253e-05	1.61582
5730522E02RIK	-0.475467	7.5098	-3.05727	0.00229791	0.00708554	-4.04846
5730559C18RIK	-0.0564737	0.0605113	-1.64584	0.100137	0.213474	-7.34868
5830403F22RIK	0.0173745	0.00868725	1.77472	0.0762737	0.170747	-7.12878
5830410O09RIK	0.00431965	0.00215983	1.00018	0.317487	0.497249	-8.20188
5830411N06RIK	0.00342325	0.0233099	0.33757	0.735764	0.982867	-8.64517
5830415F09RIK	0.622714	1.00609	4.91389	1.05588e-06	4.45371e-06	3.22559
5830416I19RIK	0.102174	0.142949	2.09891	0.0360953	0.0886719	-6.50292
5830416P10RIK	0.0533412	0.595699	0.486805	0.626512	0.865537	-8.58362
5830417I10RIK	0.680473	5.82373	5.71637	1.46792e-08	6.93322e-08	7.36706
5830418P13RIK	0.205663	0.541986	2.05852	0.0398205	0.096933	-6.58657
5830428H23RIK	-0.415254	7.23047	-3.88873	0.000107983	0.000389256	-1.19621
5830428M24RIK	0.00215983	0.00107991	1.00009	0.31753	0.497249	-8.20197
5830432E09RIK	0.306547	0.710735	4.07774	4.93934e-05	0.000183567	-0.455453
5830433I10RIK	0.121234	0.857299	1.5263	0.127277	0.261495	-7.53791
5830444B04RIK	0.725462	1.41629	5.91995	4.53534e-09	2.20765e-08	8.51056
5830454E08RIK	0.240071	0.409181	2.8942	0.00389061	0.0115907	-4.52947
5830473C10RIK	0.0420979	0.0727174	1.1809	0.237947	0.429759	-8.00489
5930403L14RIK	-0.00215983	0.00107991	-1.00009	0.31753	0.497249	-8.20197
5930412G12RIK	0.320027	0.345867	4.03443	5.92566e-05	0.000218521	-0.62818
5930430L01RIK	0.283777	0.723721	2.4431	0.0147478	0.0396754	-5.725
5930438M14RIK	0.234024	0.203402	3.89767	0.000104135	0.000375869	-1.16192
6030407O03RIK	0.0529328	0.205639	0.907037	0.364623	0.558361	-8.29068
6030408B16RIK	0.018493	0.0178858	1.27227	0.203597	0.377164	-7.8929
6030419C18RIK	1.2961	1.53504	12.4617	4.63619e-33	5.31044e-32	63.1284
6030426L16RIK	0.00431965	0.00863931	0.634228	0.526089	0.75567	-8.50095
6030440G07RIK	0.0310849	0.040564	2.0827	0.0375531	0.0919305	-6.53669
6030442E23RIK	0.00647948	0.00323974	1.00019	0.317479	0.497249	-8.20186
6030443J06RIK	0.23945	0.280615	4.19199	3.03075e-05	0.000114737	0.00876213
6030458C11RIK	1.9492	3.47969	11.8554	2.78397e-30	2.92557e-29	56.7682
6030466F02RIK	0	0	0	1	1	-8.70219
6030468B19RIK	0.00431965	0.0107991	0.579558	0.562354	0.793714	-8.53414
6030469F06RIK	0.00900632	0.00450316	1.25555	0.209597	0.386281	-7.91402
6230400D17RIK	1.13706	1.32693	12.6251	7.95427e-34	9.32207e-33	64.8816
6330403A02RIK	0.99785	1.96788	5.77068	1.07688e-08	5.12603e-08	7.66845
6330403K07RIK	3.32859	4.87023	19.1637	3.47085e-69	1.04957e-67	146.035
6330407A03RIK	-0.00948665	0.00474332	-1.36397	0.17291	0.330121	-7.77217
6330408A02RIK	1.21821	1.18718	9.61124	6.54812e-21	5.12466e-20	35.3561
6330409D20RIK	0.533384	0.424945	7.14962	1.767e-12	1.01379e-11	16.1947
6330410L21RIK	-0.00863931	0.00431965	-1.0002	0.317476	0.497249	-8.20185
6330415B21RIK	-0.296938	2.26742	-1.72537	0.0847953	0.185445	-7.21493
6330415G19RIK	0.525196	0.822204	4.90048	1.12859e-06	4.75182e-06	3.16142
6330416G13RIK	1.7918	1.98346	11.647	2.37889e-29	2.42991e-28	54.6364
6330418K02RIK	0.603847	0.623705	6.5465	9.75358e-11	5.17272e-10	12.2611
6330420H09RIK	-0.00717479	0.0035874	-1.0002	0.317477	0.497249	-8.20186
6330549D23RIK	0.289337	1.08506	2.3972	0.0167185	0.0444953	-5.83547
6430411K18RIK	0.0753191	1.17976	0.54951	0.582788	0.816533	-8.55111
6430503K07RIK	-0.0168064	0.0084032	-1.40738	0.159652	0.310111	-7.71209
6430531B16RIK	0.0696234	0.10401	1.67123	0.0950144	0.204002	-7.30666
6430548M08RIK	2.66433	4.54397	15.2393	5.98241e-47	9.91631e-46	94.969
6430550D23RIK	0.338791	0.716296	3.29006	0.00103954	0.00335771	-3.31703
6430553K19RIK	0.0720299	0.108787	2.67085	0.00769896	0.0218929	-5.14629
6430562O15RIK	1.08769	1.08839	10.0706	1.04972e-22	8.71025e-22	39.4512
6430571L13RIK	0.473495	0.410621	6.20057	8.47048e-10	4.28605e-09	10.1475
6430573F11RIK	0.498768	2.04391	2.87665	0.00411168	0.0122127	-4.57972
6430584L05RIK	0.667785	0.580522	6.7416	2.75557e-11	1.501e-10	13.4992
6430590A07RIK	-0.348278	4.3535	-2.00569	0.0451803	0.1078	-6.69353
6430590A10RIK	0.0349068	0.149873	0.677355	0.49835	0.722448	-8.47265
6430628N08RIK	0.0096316	0.0048158	1.0002	0.317475	0.497249	-8.20185
6430710C18RIK	0.0164305	0.0146947	1.07884	0.280941	0.493615	-8.12014
6530402F18RIK	0.310445	0.361475	4.36649	1.40516e-05	5.45832e-05	0.741588
6530403H02RIK	0.268652	0.531394	4.73762	2.50204e-06	1.02861e-05	2.39521
6530411M01RIK	0.253821	0.232199	3.76562	0.000176635	0.000622573	-1.66039
6720432D03RIK	-0.00658165	0.011729	-0.382113	0.702465	0.948183	-8.62913
6720468P15RIK	0.105717	0.0760399	2.79758	0.0052556	0.0153299	-4.80227
6720483E21RIK	0.0610736	0.193733	0.951192	0.341756	0.529344	-8.24966
6720489N17RIK	0.395443	0.556309	3.99205	7.06975e-05	0.000259119	-0.795492
6820408C15RIK	0.258315	0.364912	3.41714	0.000660426	0.0021827	-2.89564
6820426E19RIK	0.00431965	0.00215983	1.00018	0.317487	0.497249	-8.20188
6820431F20RIK	-0.31848	3.5852	-3.68317	0.000243717	0.000846301	-1.96316
7420426K07RIK	0	0	0	1	1	-8.70219
7420461P10RIK	0.0430811	0.0583254	1.40732	0.15967	0.310132	-7.71218
7420700N18RIK	0	0	0	1	1	-8.70219
7420701I03RIK	-0.0263564	0.0723935	-0.727801	0.46692	0.685324	-8.4372
7530416G11RIK	0.340449	0.390073	4.53582	6.4931e-06	2.58634e-05	1.48005
7530428D23RIK	0.0603153	0.0472352	3.09239	0.00204512	0.00635788	-3.94147
7630403G23RIK	-0.0149177	0.00745885	-1.15353	0.248989	0.446268	-8.03681
8030411F24RIK	0	0	0	1	1	-8.70219
8030423F21RIK	0.0166614	0.00833072	1.57274	0.116121	0.24179	-7.46609
8030423J24RIK	0.00342325	0.00171162	1.00016	0.317495	0.497249	-8.20189
8030442B05RIK	0.020773	0.084772	0.563317	0.573356	0.805305	-8.54342
8030443G20RIK	0.345374	0.236435	6.1293	1.30548e-09	6.53334e-09	9.72511
8030451A03RIK	0.0997754	0.135654	1.81928	0.0691921	0.156529	-7.04892
8030451O07RIK	-0.132796	0.290534	-1.66697	0.0958596	0.205544	-7.31376
8030453O22RIK	0.00507339	0.688235	0.0467107	0.962754	1	-8.7011
8030455M16RIK	0.00123917	0.0123394	0.0938552	0.925244	1	-8.69778
8030462N17RIK	1.67883	4.54281	11.2578	1.21452e-27	1.17787e-26	50.7297
8430415O14RIK	-0.0195854	1.10658	-0.143877	0.885629	1	-8.69183
8430419K02RIK	0.00863931	0.00431965	2.00688	0.0450533	0.107527	-6.69115
8430419L09RIK	2.14525	5.82244	14.0949	5.20069e-41	7.35009e-40	81.3459
8430422H06RIK	0.199071	0.116814	9.69553	3.10277e-21	2.45712e-20	36.0958
8430423G03RIK	-0.018126	0.0175012	-1.357	0.175112	0.333552	-7.78163
8430426J06RIK	0.0846006	0.0703428	2.53671	0.0113534	0.0312829	-5.49329
8430429K09RIK	1.02722	2.22471	6.75742	2.48368e-11	1.35413e-10	13.6011
8430430B14RIK	0.00215983	0.00107991	1.00009	0.31753	0.497249	-8.20197
8430431K14RIK	0.181494	0.203104	3.0707	0.00219804	0.00679456	-4.00769
8430436N08RIK	0.00562529	0.0603881	0.154445	0.877293	1	-8.69025
8430437L04RIK	0.00431965	0.00215983	1.41595	0.157126	0.307008	-7.7
9030025P20RIK	0.0338474	0.64755	0.438659	0.661011	0.901999	-8.60591
9030204H09RIK	0.148438	0.345271	1.89279	0.0586976	0.135451	-6.91287
9030404E10RIK	0.0135882	0.0300011	0.760667	0.44705	0.661433	-8.41274
9030612E09RIK	0.298314	0.428926	3.51841	0.000455287	0.00153417	-2.54868
9030616G12RIK	0	0	0	1	1	-8.70219
9030619P08RIK	0	0	0	1	1	-8.70219
9030622O22RIK	0.0486918	0.0364085	3.33369	0.000891065	0.0029009	-3.17411
9030624G23RIK	0.132323	0.577485	1.38612	0.166044	0.319733	-7.74174
9030624J02RIK	1.41541	4.17692	8.4305	1.3102e-16	8.87043e-16	25.5619
9030625G05RIK	0.00431965	0.00863931	0.709743	0.478042	0.698068	-8.45019
9130001E16RIK	0.00215983	0.00107991	1.00009	0.31753	0.497249	-8.20197
9130008F23RIK	0.0254457	0.0127229	1.68173	0.0929581	0.200324	-7.28909
9130011E15RIK	0.291577	4.83679	1.80356	0.0716265	0.161421	-7.07732
9130015A21RIK	0.00558307	0.00495136	1.10303	0.2703	0.477407	-8.09376
9130015L21RIK	-0.0140728	0.00919622	-0.859548	0.390261	0.59218	-8.33263
9130019O22RIK	0.252769	0.302044	3.63764	0.000290366	0.000999117	-2.12756
9130019P16RIK	1.06198	2.30376	6.46452	1.64296e-10	8.60894e-10	11.7507
9130023H24RIK	0.227144	0.1849	4.38595	1.28759e-05	5.01696e-05	0.825048
9130024F11RIK	1.8008	2.74294	11.9025	1.70719e-30	1.80713e-29	57.2542
9130204L05RIK	-3.46945e-17	0.0280778	-3.07339e-15	1	1	-8.70219
9130208D14RIK	-0.0299058	0.0763851	-0.887033	0.375292	0.572382	-8.30862
9130209A04RIK	-0.0173745	0.0108471	-1.46092	0.144377	0.291201	-7.63541
9130221F21RIK	0.00817236	0.0309653	0.412265	0.680241	0.923291	-8.61715
9130221H12RIK	1.72132	1.90591	15.3784	1.08607e-47	1.83132e-46	96.6693
9130227L01RIK	0.0933985	0.268518	1.27363	0.203113	0.376461	-7.89117
9130230L23RIK	0.0198055	0.0271813	1.49387	0.13555	0.275728	-7.5868
9130401M01RIK	3.11489	2.90457	21.6077	3.8686e-84	1.74911e-82	180.406
9130409I23RIK	0.0170807	0.108006	0.506656	0.612517	0.849402	-8.57375
9130409J20RIK	0.00215983	0.00107991	1.00009	0.31753	0.497249	-8.20197
9230009I02RIK	0.0101521	0.00507607	1.22716	0.220073	0.402234	-7.94923
9230019H11RIK	0.00215983	0.00107991	1.00009	0.31753	0.497249	-8.20197
9230020A06RIK	0.00215983	0.0075594	0.379093	0.704706	0.949776	-8.63028
9230102K24RIK	0.212769	1.08286	4.41684	1.11998e-05	4.38216e-05	0.958331
9230102O04RIK	0	0	0	1	1	-8.70219
9230104L09RIK	0.00215983	0.00107991	1.00009	0.31753	0.497249	-8.20197
9230105E05RIK	0.00215983	0.00107991	1.00009	0.31753	0.497249	-8.20197
9230110C19RIK	1.02363	2.20751	6.44309	1.88112e-10	9.82377e-10	11.6183
9230110F15RIK	-0.00120003	0.0314838	-0.0424658	0.966137	1	-8.70129
9230112D13RIK	0.00647948	0.00323974	1.34305	0.179586	0.339383	-7.80045
9230112J17RIK	0.128796	0.606447	1.19456	0.232567	0.421493	-7.98868
9230113P08RIK	-0.0260052	0.0244181	-1.15291	0.249244	0.4466	-8.03752
9230114K14RIK	0.924161	0.863692	8.26596	4.78421e-16	3.16858e-15	24.2836
9230116L04RIK	0.0988857	0.605	1.29167	0.196795	0.366595	-7.86806
9230116N13RIK	0.124841	0.197528	2.77696	0.00559792	0.016264	-4.85931
9230117E06RIK	0.139516	0.488782	1.54104	0.12365	0.255305	-7.51535
9330020H09RIK	0.51236	1.45326	4.66777	3.49501e-06	1.42152e-05	2.07412
9330102E08RIK	1.05341	1.03672	8.4848	8.50565e-17	5.80255e-16	25.9885
9330104G04RIK	0.299054	0.411584	3.66953	0.000256903	0.000889733	-2.01264
9330111N05RIK	0.588487	0.469072	10.1319	5.98167e-23	5.00195e-22	40.0087
9330117O12RIK	-0.0250578	0.0202718	-1.20085	0.230119	0.417795	-7.98115
9330133O14RIK	0.918865	0.966397	7.49347	1.56774e-13	9.4165e-13	18.576
9330136K24RIK	0.227499	0.657359	2.26295	0.0238702	0.0613712	-6.14672
9330151L19RIK	1.51991	2.66553	8.63895	2.46362e-17	1.71494e-16	27.2124
9330154J02RIK	0.160148	0.554817	1.65107	0.0990629	0.211419	-7.34007
9330154K18RIK	0.0931846	0.144264	1.72314	0.0851982	0.1862	-7.21877
9330155M09RIK	-0.697454	2.55048	-3.75752	0.000182357	0.000641826	-1.6904
9330158H04RIK	0.326561	0.437491	3.94294	8.65676e-05	0.000315141	-0.987213
9330159F19RIK	-0.109158	7.26525	-1.07905	0.280848	0.493472	-8.11991
9330159M07RIK	0.0510339	0.564449	0.583122	0.559953	0.793714	-8.53207
9330162012RIK	0.374509	0.565227	4.36002	1.44653e-05	5.61487e-05	0.713876
9330162B11RIK	-0.223042	0.29121	-2.9054	0.00375527	0.0112177	-4.49726
9330175E14RIK	0	0	0	1	1	-8.70219
9330175M20RIK	0.372455	1.65024	2.34624	0.0191741	0.0503104	-5.9557
9330178D15RIK	0	0	0	1	1	-8.70219
9330179D12RIK	1.50437	1.9465	9.57045	9.38165e-21	7.29601e-20	35.0001
9330182L06RIK	1.62148	6.13172	10.0559	1.20142e-22	9.95134e-22	39.3174
9330182O14RIK	0	0	0	1	1	-8.70219
9330188P03RIK	0.0561577	0.126362	1.14316	0.253269	0.452741	-8.04872
9330198N18RIK	0.280689	0.350369	3.9717	7.69054e-05	0.000281185	-0.8752
9330199G10RIK	0.0923436	0.19029	1.5304	0.126261	0.259763	-7.53166
9430007A20RIK	0.0259179	0.0172786	3.03865	0.0024432	0.00750709	-4.10467
9430008C03RIK	0.464865	0.927787	3.76851	0.000174631	0.000616025	-1.64964
9430014N10RIK	0.0456346	0.338381	0.561646	0.574493	0.806822	-8.54436
9430015G10RIK	0.674733	2.16363	3.9699	7.74802e-05	0.000283213	-0.88225
9430018G01RIK	-0.0702913	0.264667	-0.897054	0.369924	0.565118	-8.29968
9430019J16RIK	0	0	0	1	1	-8.70219
9430020K01RIK	1.51581	4.72783	8.07524	2.09003e-15	1.3485e-14	22.8291
9430021M05RIK	0.764066	1.31989	5.06933	4.82213e-07	2.08271e-06	3.98172
9430024E24RIK	0.0128062	0.0172022	0.768405	0.442443	0.655841	-8.40682
9430037G07RIK	0.160261	0.20819	3.00364	0.00273957	0.0083493	-4.20949
9430038I01RIK	0.772835	0.699353	7.75692	2.29531e-14	1.42302e-13	20.4674
9430041J12RIK	0.58786	2.01142	4.23321	2.53379e-05	9.64624e-05	0.17927
9430060I03RIK	1.25024	2.26601	8.40086	1.65711e-16	1.11867e-15	25.33
9430065F17RIK	0.243869	0.572467	2.42444	0.0155228	0.04159	-5.77016
9430069I07RIK	0.0180776	0.105274	0.547148	0.584409	0.818258	-8.55241
9430076C15RIK	0.00990275	0.0521456	0.318058	0.750513	0.997652	-8.65157
9430078G10RIK	0.139696	0.369971	2.0845	0.0373887	0.0915653	-6.53295
9430078K24RIK	0.0142224	0.00711119	1.85432	0.0640118	0.146196	-6.98474
9430083A17RIK	0.611914	1.32203	4.14925	3.64328e-05	0.000137135	-0.166328
9430085M18RIK	0.399576	0.688359	3.57226	0.000372185	0.00126664	-2.36019
9430091E24RIK	0.691362	1.3443	5.24914	1.89621e-07	8.39974e-07	4.88415
9430097D07RIK	0.145815	0.302803	2.26927	0.0234819	0.0604878	-6.13247
9530002B09RIK	0.00647948	0.00323974	1.7361	0.0828791	0.181775	-7.1964
9530003J23RIK	0.0187983	0.0247068	0.903277	0.366614	0.560878	-8.29408
9530004M14RIK	0	0	0	1	1	-8.70219
9530014B07RIK	0	0	0	1	1	-8.70219
9530020I12RIK	0.0156482	0.0569707	0.946635	0.344072	0.532312	-8.25398
9530026F06RIK	0.00215983	0.00107991	1.00009	0.31753	0.497249	-8.20197
9530026P05RIK	0.0319084	0.104484	0.682114	0.495338	0.7188	-8.46942
9530034E10RIK	0.244732	0.790513	2.11606	0.0346063	0.0853352	-6.46692
9530036M11RIK	0.0102874	0.178149	0.167546	0.866977	1	-8.68814
9530036O11RIK	0.863228	1.38182	6.79268	1.96864e-11	1.07878e-10	13.8289
9530047P18RIK	0.00664689	0.0317763	0.297704	0.765996	1	-8.65784
9530052C20RIK	0.0638594	0.453696	0.941633	0.346626	0.535566	-8.25871
9530052E02RIK	0.341399	2.08388	2.32097	0.0205051	0.0534323	-6.01437
9530053A07RIK	-0.00861074	0.0825804	-0.236797	0.812867	1	-8.67413
9530053H05RIK	-0.00431965	0.0259179	-0.413318	0.679469	0.922333	-8.61671
9530057J20RIK	-0.0721092	0.289719	-1.58485	0.113342	0.236815	-7.447
9530059O14RIK	0.0144983	3.59377	0.0932415	0.925732	1	-8.69784
9530062K07RIK	0.0649563	1.29895	0.446531	0.655318	0.895628	-8.60242
9530068E07RIK	3.18288	3.66829	18.8066	4.61937e-67	1.311e-65	141.154
9530077C05RIK	1.13762	2.45747	6.93176	7.79367e-12	4.34449e-11	14.7377
9530080O11RIK	0.613663	2.25077	5.05145	5.28281e-07	2.27467e-06	3.89361
9530082P21RIK	3.3537	4.66574	23.3462	3.94296e-95	2.41423e-93	205.683
9530091C08RIK	-0.119282	4.64643	-0.553083	0.58034	0.813619	-8.54914
9630001P10RIK	0.101727	0.177634	1.97984	0.0480179	0.113846	-6.74487
9630002D21RIK	0.0130835	0.514707	0.122651	0.90241	1	-8.69466
9630013A20RIK	-0.0306577	0.360473	-0.340869	0.733279	0.980203	-8.64405
9630013D21RIK	0	0	0	1	1	-8.70219
9630013K17RIK	-0.00764499	0.198914	-0.123483	0.901752	1	-8.69456
9630015K15RIK	-0.142658	1.40467	-0.950517	0.342098	0.529777	-8.2503
9630028B13RIK	0.0960318	0.0872053	2.48496	0.0131326	0.0357676	-5.62245
9630028H03RIK	0	0	0	1	1	-8.70219
9630028I04RIK	0.00431965	0.00215983	1.41595	0.157126	0.307008	-7.7
9630033F20RIK	1.93466	1.34342	16.8466	9.70007e-56	2.01799e-54	115.146
9830107B12RIK	0.00215983	0.011879	0.303065	0.761909	1	-8.65623
9830132P13RIK	0.121588	0.0889679	5.6538	2.09089e-08	9.78648e-08	7.02308
9830147E19RIK	0.288921	1.10731	2.20175	0.0279294	0.0706655	-6.28271
9830166K06RIK	0.00452895	0.665443	0.0434294	0.965369	1	-8.70124
9930012K11RIK	0.156769	0.157191	2.77035	0.00571187	0.0165779	-4.87751
9930014A18RIK	0.419304	0.362731	5.14622	3.24659e-07	1.41709e-06	4.36397
9930021J03RIK	0.623174	5.9776	4.32269	1.70856e-05	6.58936e-05	0.554954
9930038B18RIK	0.00431965	0.00215983	1.41595	0.157126	0.307008	-7.7
9930104L06RIK	1.26711	1.67983	8.698	1.52517e-17	1.07001e-16	27.6861
9930111H07RIK	0.0107991	0.0075594	1.89901	0.0578744	0.133801	-6.90112
9930111J21RIK1	-0.000847338	0.0340845	-0.0558592	0.955466	1	-8.70063
9930111J21RIK2	0.00215983	0.00323974	0.577864	0.563497	0.793714	-8.53512
A	-0.0144132	0.0460835	-0.640506	0.522002	0.750828	-8.49694
A130010J15RIK	0.61698	0.498536	6.68949	3.87424e-11	2.09676e-10	13.1653
A130030D18RIK	0.0202286	0.0371904	0.898314	0.369252	0.564297	-8.29855
A130051J06RIK	0.0652399	0.196881	1.09374	0.274355	0.483438	-8.10396
A130077B15RIK	-9.36751e-17	0.00215983	-3.06728e-14	1	1	-8.70219
A1BG	0	0	0	1	1	-8.70219
A1CF	0.00305624	0.0287095	0.27337	0.78463	1	-8.66479
A230001M10RIK	-0.0104518	0.0117054	-0.593791	0.552797	0.787149	-8.52579
A230006K03RIK	-0.0377861	6.46067	-0.242463	0.808476	1	-8.67277
A230009B12RIK	0.0910913	0.277846	1.18256	0.237289	0.428793	-8.00293
A230020J21RIK	0.225942	0.369595	3.12876	0.00181046	0.00566358	-3.82941
A230028O05RIK	0	0	0	1	1	-8.70219
A230046K03RIK	1.22597	3.97884	6.85973	1.26197e-11	6.97636e-11	14.2649
A230050P20RIK	0.319007	5.60894	2.6571	0.00801762	0.022664	-5.18267
A230051N06RIK	0.841276	1.33421	6.61111	6.44021e-11	3.45168e-10	12.6675
A230056J06RIK	0.54499	0.505559	6.0221	2.48181e-09	1.22351e-08	9.09832
A230056P14RIK	2.51248	4.42833	15.679	2.63852e-49	4.66635e-48	100.374
A230057D06RIK	-1.0071	8.06084	-11.9607	9.30989e-31	9.93505e-30	57.8568
A230065H16RIK	0.029114	0.014557	2.20452	0.0277336	0.0702167	-6.27664
A230070E04RIK	2.72606	4.28197	16.5618	3.79485e-54	7.56862e-53	111.49
A230072I06RIK	0.00342325	0.00171162	1.00016	0.317495	0.497249	-8.20189
A230073K19RIK	-0.556358	7.41561	-6.57045	8.36587e-11	4.4542e-10	12.4113
A230077H06RIK	-0.0888186	0.709025	-0.769373	0.441868	0.655167	-8.40608
A230083G16RIK	0.629758	0.91827	7.22657	1.03633e-12	6.009e-12	16.7189
A230087F16RIK	0.649127	1.00048	6.97516	5.8173e-12	3.26271e-11	15.0247
A230098N10RIK	-0.00993254	0.0302372	-0.528484	0.59729	0.832741	-8.56245
A230103J11RIK	0.675249	1.21271	5.8075	8.71585e-09	4.16771e-08	7.87432
A230103O09RIK	0.111655	0.142077	2.3424	0.0193715	0.0507807	-5.96466
A230107N01RIK	0.294075	0.654311	2.7009	0.00704173	0.0201357	-5.06614
A230108P19RIK	0.113727	0.134115	2.69102	0.00725199	0.0206983	-5.09258
A2M	0.0138796	0.00693981	1.16536	0.244173	0.439267	-8.0231
A330008L17RIK	1.21786	4.09453	6.08838	1.67018e-09	8.31584e-09	9.48468
A330009N23RIK	1.86588	1.66687	15.0443	6.43191e-46	1.03233e-44	92.6024
A330015K06RIK	0.131539	5.37751	0.599001	0.549319	0.782986	-8.52268
A330023F24RIK	-1.19735	6.6257	-10.933	2.99396e-26	2.77178e-25	47.5478
A330032B11RIK	-0.0390626	1.71202	-0.2637	0.79207	1	-8.66739
A330033J07RIK	0.250345	0.468576	2.89079	0.00393273	0.0117079	-4.53926
A330035P11RIK	0.0591872	0.0906429	1.41235	0.158184	0.308174	-7.70509
A330040F15RIK	0.28971	1.06312	2.37983	0.0175228	0.0464418	-5.87676
A330041J22RIK	0.414702	0.456314	5.17121	2.85159e-07	1.24896e-06	4.48941
A330048O09RIK	0	0	0	1	1	-8.70219
A330049N07RIK	0.0207363	0.0571538	0.795339	0.426621	0.636793	-8.38576
A330050F15RIK	0.458113	1.01925	3.15011	0.00168457	0.00529143	-3.76305
A330069E16RIK	0.493206	0.590569	5.346	1.13338e-07	5.0877e-07	5.38257
A330069K06RIK	0.0567052	0.106537	1.41623	0.157044	0.307008	-7.69961
A330070K13RIK	0.227009	0.235755	3.43952	0.000608788	0.00201934	-2.8198
A330074K22RIK	0.133758	0.255542	2.22039	0.0266344	0.0676621	-6.24169
A330076C08RIK	0.0584475	0.0583148	1.86736	0.0621679	0.142418	-6.96054
A330076H08RIK	-0.983227	5.9897	-5.89517	5.24241e-09	2.54386e-08	8.3694
A330084C13RIK	0.259296	0.44313	3.82365	0.000140305	0.000500359	-1.44338
A330093E20RIK	0.127626	2.62965	0.826178	0.408916	0.615595	-8.36075
A330102I10RIK	-0.270039	4.88309	-1.55414	0.120492	0.249632	-7.4951
A3GALT2	0.052228	0.0594366	1.66851	0.0955527	0.20498	-7.31119
A430005L14RIK	2.5733	2.24704	17.5173	1.51726e-59	3.5366e-58	123.886
A430010J10RIK	-0.0300999	0.35562	-0.351953	0.724954	0.971278	-8.64021
A430033K04RIK	0.88742	1.91078	5.60081	2.81369e-08	1.30806e-07	6.73453
A430035B10RIK	0.591943	0.531445	6.30736	4.39385e-10	2.25507e-09	10.7887
A430046D13RIK	1.08647	2.79031	7.16386	1.6015e-12	9.20593e-12	16.2913
A430048G15RIK	0.00215983	0.00107991	1.00009	0.31753	0.497249	-8.20197
A430057M04RIK	0.54365	0.546895	8.424	1.3795e-16	9.33214e-16	25.511
A430060F13RIK	0.0308138	0.0197266	2.14435	0.0322653	0.0803248	-6.40692
A430072P03RIK	0	0	0	1	1	-8.70219
A430078G23RIK	0.0060634	0.00735136	0.815746	0.414855	0.622261	-8.36932
A430078I02RIK	0.0723793	0.112032	1.54494	0.122702	0.253598	-7.50934
A430085M09RIK	0.00215983	0.00107991	1.00009	0.31753	0.497249	-8.20197
A430088P11RIK	0.0309825	0.0775151	0.879652	0.379277	0.57762	-8.31514
A430089I19RIK	0	0	0	1	1	-8.70219
A430090L17RIK	-0.0939958	1.45419	-0.619042	0.536041	0.766976	-8.51047
A430093F15RIK	0.156144	0.130043	3.63818	0.000289772	0.000997158	-2.12564
A430105I19RIK	0.0443252	0.120939	0.963478	0.335559	0.521169	-8.2379
A430105J06RIK	0.13093	0.14442	2.67944	0.00750558	0.0213748	-5.12346
A430108G06RIK	0.460832	0.738409	4.08491	4.7919e-05	0.000178292	-0.426686
A430110L20RIK	0.106646	0.223191	1.609	0.107957	0.22728	-7.4085
A4GALT	0.152061	0.139718	3.55628	0.000395231	0.00134084	-2.41641
A4GNT	0.0665355	0.0483865	2.95915	0.00316353	0.00955266	-4.34097
A530001N23RIK	-0.0250235	0.0298862	-1.07996	0.280441	0.492881	-8.11892
A530006G24RIK	0.00215983	0.00107991	1.00009	0.31753	0.497249	-8.20197
A530010L16RIK	0.00215983	0.00107991	1.00009	0.31753	0.497249	-8.20197
A530013C23RIK	0.0424447	0.0632239	1.227	0.220135	0.402311	-7.94943
A530016L24RIK	0.0004983	0.0823572	0.0177828	0.985816	1	-8.70203
A530020G20RIK	0	0	0	1	1	-8.70219
A530021J07RIK	0.0999553	0.0729898	2.92559	0.00352215	0.0105717	-4.4389
A530032D15RIK	0.0228617	0.0459881	1.643	0.100724	0.214593	-7.35334
A530046M15RIK	0.519733	1.35512	3.60137	0.000333398	0.00114037	-2.25712
A530050N04RIK	0.174271	0.261186	2.79223	0.00534263	0.0155676	-4.81712
A530053G22RIK	0.0259492	0.111893	1.0735	0.283327	0.497163	-8.12588
A530054K11RIK	1.06284	1.20706	7.96351	4.89163e-15	3.11875e-14	21.9907
A530058N18RIK	0.158799	0.825331	1.11771	0.263983	0.468366	-8.07747
A530064D06RIK	0	0	0	1	1	-8.70219
A530065N20RIK	0.0642298	0.104403	1.52606	0.127337	0.261594	-7.53828
A530072M11RIK	0.169775	0.384254	2.14499	0.0322137	0.0802208	-6.40555
A530088E08RIK	-0.0223371	0.0111685	-1.34402	0.179271	0.339171	-7.79914
A530095I07RIK	0.0333406	0.0166703	2.183	0.029287	0.073692	-6.32365
A530099J19RIK	0	0	0	1	1	-8.70219
A630001G21RIK	-0.0520519	0.0368251	-1.80396	0.0715628	0.16131	-7.07659
A630001O12RIK	0.00822323	0.00411161	1.0002	0.317476	0.497249	-8.20186
A630010A05RIK	0.0410367	0.0723542	2.41552	0.0159058	0.0425297	-5.79163
A630019I02RIK	0.151492	0.200762	2.59399	0.00963696	0.0268743	-5.34726
A630020A06	0.0886253	0.092426	2.26152	0.0239586	0.0615794	-6.14993
A630023A22RIK	0.00215983	0.00107991	1.00009	0.31753	0.497249	-8.20197
A630023P12RIK	0.411037	0.904225	3.48683	0.000511791	0.00171248	-2.65794
A630031M04RIK	0.0206029	0.0261156	1.03965	0.298777	0.497249	-8.16164
A630034I12RIK	0.444233	0.780545	3.81671	0.000144246	0.000513628	-1.46951
A630066F11RIK	0.666674	0.803471	6.84734	1.37041e-11	7.56191e-11	14.1841
A630072L19RIK	-0.0435378	0.183858	-0.71027	0.477716	0.698068	-8.44981
A630072M18RIK	0.957894	2.40139	7.74077	2.58634e-14	1.60204e-13	20.3499
A630073D07RIK	0	0	0	1	1	-8.70219
A630075F10RIK	0.100181	0.164433	1.76227	0.0783544	0.174864	-7.15074
A630076J17RIK	0.0128477	0.0190219	0.689512	0.490674	0.713487	-8.46434
A630077J23RIK	-0.00595008	0.0137742	-0.532516	0.594497	0.829342	-8.56031
A630081J09RIK	-0.36618	1.56211	-2.28461	0.0225619	0.0582999	-6.09771
A630089N07RIK	0.343577	2.60379	2.01918	0.0437564	0.105511	-6.66647
A630095E13RIK	0	0	0	1	1	-8.70219
A630095N17RIK	0.173249	0.104302	4.59681	4.88605e-06	1.96466e-05	1.75261
A730004F24RIK	0.0207661	0.0211822	1.43187	0.15252	0.305732	-7.67737
A730006G06RIK	0.0338169	0.157341	0.65196	0.514589	0.74179	-8.48954
A730009L09RIK	0	0	0	1	1	-8.70219
A730011C13RIK	0.0397053	1.54876	0.272181	0.785544	1	-8.66512
A730013G03RIK	0.0386984	0.101116	0.951828	0.341433	0.528981	-8.24905
A730017C20RIK	1.78449	3.52717	9.72773	2.32922e-21	1.85187e-20	36.3799
A730017L22RIK	0.489141	4.44761	2.8589	0.00434675	0.0128638	-4.63021
A730018C14RIK	0.00753707	0.0282097	0.330074	0.741419	0.988284	-8.64767
A730020E08RIK	0.600266	1.08715	4.63271	4.1265e-06	1.66868e-05	1.91469
A730020M07RIK	0	0	0	1	1	-8.70219
A730036I17RIK	0.00342325	0.00387145	0.571958	0.56749	0.798481	-8.53852
A730043L09RIK	0.0616865	0.0439911	2.24179	0.0252116	0.0642808	-6.19416
A730049H05RIK	0.0261068	0.0130534	2.4453	0.014659	0.0394617	-5.71967
A730056A06RIK	0.220243	0.637426	2.06821	0.0388977	0.0948902	-6.56664
A730063M14RIK	0.441002	0.675751	4.9546	8.61731e-07	3.65572e-06	3.42146
A730067D02RIK	0.0858455	0.111713	2.2462	0.0249264	0.0636231	-6.18429
A730082K24RIK	0.0102697	0.00945452	0.922829	0.356337	0.54813	-8.27623
A730085K08RIK	0.114901	0.400196	1.35818	0.174738	0.332963	-7.78003
A730089K16RIK	0.262321	0.3447	4.18815	3.08149e-05	0.000116616	-0.00703452
A730090H04RIK	0.0675034	0.112681	1.30664	0.191659	0.358602	-7.84863
A730090N16RIK	0.415744	3.07077	2.09924	0.0360668	0.0886129	-6.50225
A730098P11RIK	0.323704	0.283524	8.30385	3.55711e-16	2.36932e-15	24.5761
A830005F24RIK	0.403231	0.344378	5.46915	5.82136e-08	2.65777e-07	6.02861
A830009L08RIK	1.27149	1.88918	8.00744	3.50564e-15	2.24531e-14	22.3192
A830010M20RIK	3.07049	5.55666	18.6944	2.13025e-66	5.93348e-65	139.628
A830011K09RIK	0.405723	0.455501	4.95953	8.40704e-07	3.56976e-06	3.44529
A830012C17RIK	0.0277168	0.0376165	1.84932	0.0647309	0.147565	-6.99397
A830018L16RIK	0.0156606	7.23293	0.119604	0.904823	1	-8.69503
A830019L24RIK	0.190054	0.14594	3.91335	9.7701e-05	0.00035374	-1.10164
A830019P07RIK	0.229335	0.303505	3.09839	0.00200457	0.0062392	-3.92307
A830021F12RIK	0.0046357	0.0569942	0.198287	0.842864	1	-8.68251
A830021M18RIK	0.364143	0.429415	4.34166	1.57018e-05	6.07407e-05	0.635564
A830029E22RIK	0.216211	0.183638	3.86184	0.000120375	0.000431851	-1.29881
A830035A12RIK	0.0722136	0.0636552	2.73547	0.00634843	0.018294	-4.97284
A830035O19RIK	0.385509	0.4773	5.62268	2.48995e-08	1.16116e-07	6.85331
A830052D11RIK	0.400915	0.413092	5.1106	3.90212e-07	1.69512e-06	4.18622
A830082K12RIK	0.486377	5.32742	2.94983	0.00325964	0.00982595	-4.36828
A830082N09RIK	1.05107	1.58233	7.10065	2.47514e-12	1.41101e-11	15.8637
A830092H15RIK	0.508502	0.905804	4.49375	7.88468e-06	3.12405e-05	1.29409
A930001A20RIK	0.0323974	0.08784	1.70063	0.0893482	0.193958	-7.2572
A930001C03RIK	0.997186	1.55707	7.54147	1.10936e-13	6.7016e-13	18.9163
A930002C04RIK	0.40179	0.597751	3.87657	0.000113429	0.000408081	-1.24268
A930003A15RIK	0.107971	0.058305	3.49704	0.000492843	0.00165343	-2.62272
A930003O13RIK	0.222693	0.279153	3.54319	0.000415104	0.00140508	-2.4623
A930004D18RIK	0.678627	0.873078	6.90142	9.55266e-12	5.31514e-11	14.5381
A930005H10RIK	1.64258	1.83765	11.874	2.29496e-30	2.41713e-29	56.9601
A930006I01RIK	-0.00485514	0.0110669	-0.394441	0.693347	0.937808	-8.62434
A930006K02RIK	0.14491	0.341622	1.82633	0.0681231	0.154385	-7.0361
A930007A09RIK	0.174159	0.13775	3.70459	0.000224293	0.000781761	-1.88512
A930007I19RIK	0.332603	0.990247	2.69745	0.00711454	0.0203329	-5.07539
[truncated: 40,004 more rows]
