# Supplementary material for: Single-nucleus and single-cell transcriptomes compared in matched cortical cell types
Source: PLoS One. 2018 Dec 26;13(12):e0209648. doi: 10.1371/journal.pone.0209648 (PMC6306246; doi:10.1371/journal.pone.0209648)
Supplement: S3 Table — (XLSX) [file pone.0209648.s008.xlsx]

## Sheet: S4_Table
Increased expression	Expression quantification	Category	ID	Name	p-value	q-value Bonferroni	q-value FDR B&H	q-value FDR B&Y	Hit Count in Query List	Hit Count in Genome	Hit in Query List
Nucleus	Introns and exons	GO: Molecular Function	GO:0022836	gated channel activity	1.651e-06	0.0008007	0.0008007	0.005415	12	331	ANO4,CACNA1C,GABRG3,CACNA1D,KCNH7,ASIC2,GRIK2,GRIK3,KCNQ5,KCND2,KCNQ3,ANO3
Nucleus	Introns and exons	GO: Molecular Function	GO:0005216	ion channel activity	2.033e-05	0.00986	0.002712	0.01834	12	424	ANO4,CACNA1C,GABRG3,CACNA1D,KCNH7,ASIC2,GRIK2,GRIK3,KCNQ5,KCND2,KCNQ3,ANO3
Nucleus	Introns and exons	GO: Molecular Function	GO:0015020	glucuronosyltransferase activity	2.304e-05	0.01118	0.002712	0.01834	6	88	B3GALT1,GALNT14,EXT1,CHSY3,CSGALNACT1,LARGE1
Nucleus	Introns and exons	GO: Molecular Function	GO:0030552	cAMP binding	2.63e-05	0.01275	0.002712	0.01834	4	27	PDE4B,PDE4D,RAPGEF4,PDE10A
Nucleus	Introns and exons	GO: Molecular Function	GO:0022838	substrate-specific channel activity	2.796e-05	0.01356	0.002712	0.01834	12	438	ANO4,CACNA1C,GABRG3,CACNA1D,KCNH7,ASIC2,GRIK2,GRIK3,KCNQ5,KCND2,KCNQ3,ANO3
Nucleus	Introns and exons	GO: Molecular Function	GO:0015267	channel activity	5.534e-05	0.02684	0.003913	0.02646	12	470	ANO4,CACNA1C,GABRG3,CACNA1D,KCNH7,ASIC2,GRIK2,GRIK3,KCNQ5,KCND2,KCNQ3,ANO3
Nucleus	Introns and exons	GO: Molecular Function	GO:0022803	passive transmembrane transporter activity	5.648e-05	0.02739	0.003913	0.02646	12	471	ANO4,CACNA1C,GABRG3,CACNA1D,KCNH7,ASIC2,GRIK2,GRIK3,KCNQ5,KCND2,KCNQ3,ANO3
Nucleus	Introns and exons	GO: Molecular Function	GO:0008194	UDP-glycosyltransferase activity	8.653e-05	0.04197	0.005246	0.03548	7	161	B3GALT1,GALNT14,EXT1,CHSY3,MGAT4C,CSGALNACT1,LARGE1
Nucleus	Introns and exons	GO: Molecular Function	GO:0008376	acetylgalactosaminyltransferase activity	0.0001267	0.06146	0.006828	0.04618	5	75	B3GALT1,GALNT14,CHSY3,CSGALNACT1,LARGE1
Nucleus	Introns and exons	GO: Molecular Function	GO:0030551	cyclic nucleotide binding	0.0001415	0.06862	0.006862	0.0464	4	41	PDE4B,PDE4D,RAPGEF4,PDE10A
Nucleus	Introns and exons	GO: Molecular Function	GO:0022832	voltage-gated channel activity	0.0003101	0.1504	0.01012	0.06843	7	198	CACNA1C,CACNA1D,KCNH7,ASIC2,KCNQ5,KCND2,KCNQ3
Nucleus	Introns and exons	GO: Molecular Function	GO:0005244	voltage-gated ion channel activity	0.0003101	0.1504	0.01012	0.06843	7	198	CACNA1C,CACNA1D,KCNH7,ASIC2,KCNQ5,KCND2,KCNQ3
Nucleus	Introns and exons	GO: Molecular Function	GO:0022843	voltage-gated cation channel activity	0.0003153	0.1529	0.01012	0.06843	6	141	CACNA1C,CACNA1D,KCNH7,KCNQ5,KCND2,KCNQ3
Nucleus	Introns and exons	GO: Molecular Function	GO:0004115	3',5'-cyclic-AMP phosphodiesterase activity	0.0003743	0.1815	0.01012	0.06843	3	22	PDE4B,PDE4D,PDE10A
Nucleus	Introns and exons	GO: Molecular Function	GO:0008375	acetylglucosaminyltransferase activity	0.0003838	0.1861	0.01012	0.06843	5	95	B3GALT1,GALNT14,EXT1,MGAT4C,LARGE1
Nucleus	Introns and exons	GO: Molecular Function	GO:0015276	ligand-gated ion channel activity	0.0004086	0.1982	0.01012	0.06843	6	148	GABRG3,KCNH7,ASIC2,GRIK2,GRIK3,KCNQ5
Nucleus	Introns and exons	GO: Molecular Function	GO:0022834	ligand-gated channel activity	0.0004086	0.1982	0.01012	0.06843	6	148	GABRG3,KCNH7,ASIC2,GRIK2,GRIK3,KCNQ5
Nucleus	Introns and exons	GO: Molecular Function	GO:0047238	glucuronosyl-N-acetylgalactosaminyl-proteoglycan 4-beta-N-acetylgalactosaminyltransferase activity	0.0004117	0.1997	0.01012	0.06843	2	5	CHSY3,CSGALNACT1
Nucleus	Introns and exons	GO: Molecular Function	GO:0086007	voltage-gated calcium channel activity involved in cardiac muscle cell action potential	0.0004117	0.1997	0.01012	0.06843	2	5	CACNA1C,CACNA1D
Nucleus	Introns and exons	GO: Molecular Function	GO:0050839	cell adhesion molecule binding	0.0004173	0.2024	0.01012	0.06843	7	208	TENM2,PTPRT,CADM2,PTPRD,CTNNA3,CTNNA2,TNR
Nucleus	Introns and exons	GO: Molecular Function	GO:0016758	transferase activity, transferring hexosyl groups	0.0004419	0.2143	0.01021	0.06902	7	210	B3GALT1,GALNT14,EXT1,CHSY3,MGAT4C,CSGALNACT1,LARGE1
Nucleus	Introns and exons	GO: Molecular Function	GO:0051393	alpha-actinin binding	0.0005511	0.2673	0.01215	0.08215	3	25	CACNA1C,CACNA1D,PTPRT
Nucleus	Introns and exons	GO: Molecular Function	GO:0015277	kainate selective glutamate receptor activity	0.0006149	0.2982	0.01297	0.08769	2	6	GRIK2,GRIK3
Nucleus	Introns and exons	GO: Molecular Function	GO:0008066	glutamate receptor activity	0.0006942	0.3367	0.01403	0.09487	3	27	GRIK2,GRIK3,GRM8
Nucleus	Introns and exons	GO: Molecular Function	GO:0001640	adenylate cyclase inhibiting G-protein coupled glutamate receptor activity	0.0008572	0.4158	0.01663	0.1125	2	7	GRIK3,GRM8
Nucleus	Introns and exons	GO: Molecular Function	GO:0004114	3',5'-cyclic-nucleotide phosphodiesterase activity	0.0009501	0.4608	0.01772	0.1198	3	30	PDE4B,PDE4D,PDE10A
Nucleus	Introns and exons	GO: Molecular Function	GO:0004112	cyclic-nucleotide phosphodiesterase activity	0.001047	0.5078	0.01881	0.1272	3	31	PDE4B,PDE4D,PDE10A
Nucleus	Introns and exons	GO: Molecular Function	GO:0045296	cadherin binding	0.00115	0.5576	0.01992	0.1347	3	32	PTPRT,CTNNA3,CTNNA2
Nucleus	Introns and exons	GO: Molecular Function	GO:0044325	ion channel binding	0.001429	0.693	0.0239	0.1616	5	127	CACNA1C,PDE4B,PDE4D,KCNQ3,RIMS1
Nucleus	Introns and exons	GO: Molecular Function	GO:0042805	actinin binding	0.001624	0.7877	0.02626	0.1776	3	36	CACNA1C,CACNA1D,PTPRT
Nucleus	Introns and exons	GO: Molecular Function	GO:0005251	delayed rectifier potassium channel activity	0.001759	0.8532	0.02752	0.1861	3	37	KCNQ5,KCND2,KCNQ3
Nucleus	Introns and exons	GO: Molecular Function	GO:0005509	calcium ion binding	0.002174	1	0.03244	0.2194	12	708	AMY2A,FAT3,CLSTN2,LRP1B,TENM2,NELL1,CDH20,MMP16,PCDH7,PCDH9,ADGRL3,CDH18
Nucleus	Introns and exons	GO: Molecular Function	GO:0008331	high voltage-gated calcium channel activity	0.002207	1	0.03244	0.2194	2	11	CACNA1C,CACNA1D
Nucleus	Introns and exons	GO: Molecular Function	GO:0019904	protein domain specific binding	0.002763	1	0.03941	0.2665	12	729	CACNA1C,CACNA1D,DLGAP2,CTTNBP2,SRSF5,ESRRG,KHDRBS2,GRIK2,DLC1,RGS6,DLG2,RIMS1
Nucleus	Introns and exons	GO: Molecular Function	GO:0005249	voltage-gated potassium channel activity	0.002912	1	0.04035	0.2728	4	91	KCNH7,KCNQ5,KCND2,KCNQ3
Nucleus	Introns and exons	GO: Molecular Function	GO:0022839	ion gated channel activity	0.003094	1	0.04168	0.2819	3	45	ANO4,ASIC2,ANO3
Nucleus	Introns and exons	GO: Molecular Function	GO:0008081	phosphoric diester hydrolase activity	0.003801	1	0.04236	0.2865	4	98	PDE4B,PDE4D,PDE10A,CHRM3
Nucleus	Introns and exons	GO: Molecular Function	GO:0005261	cation channel activity	0.003829	1	0.04236	0.2865	7	306	CACNA1C,CACNA1D,KCNH7,ASIC2,KCNQ5,KCND2,KCNQ3
Nucleus	Introns and exons	GO: Molecular Function	GO:0016757	transferase activity, transferring glycosyl groups	0.003897	1	0.04236	0.2865	7	307	B3GALT1,GALNT14,EXT1,CHSY3,MGAT4C,CSGALNACT1,LARGE1
Nucleus	Introns and exons	GO: Molecular Function	GO:0017128	phospholipid scramblase activity	0.004143	1	0.04236	0.2865	2	15	ANO4,ANO3
Nucleus	Introns and exons	GO: Molecular Function	GO:0005229	intracellular calcium activated chloride channel activity	0.004715	1	0.04236	0.2865	2	16	ANO4,ANO3
Nucleus	Introns and exons	GO: Molecular Function	GO:0005001	transmembrane receptor protein tyrosine phosphatase activity	0.005321	1	0.04236	0.2865	2	17	PTPRD,PTPRG
Nucleus	Introns and exons	GO: Molecular Function	GO:0008143	poly(A) binding	0.005321	1	0.04236	0.2865	2	17	KHDRBS2,TIA1
Nucleus	Introns and exons	GO: Molecular Function	GO:0018718	1,2-dihydroxy-phenanthrene glycosyltransferase activity	0.00574	1	0.04236	0.2865	3	56	B3GALT1,GALNT14,LARGE1
Nucleus	Introns and exons	GO: Molecular Function	GO:0052639	salicylic acid glucosyltransferase (ester-forming) activity	0.00574	1	0.04236	0.2865	3	56	B3GALT1,GALNT14,LARGE1
Nucleus	Introns and exons	GO: Molecular Function	GO:0052757	chondroitin hydrolase activity	0.00574	1	0.04236	0.2865	3	56	B3GALT1,GALNT14,LARGE1
Nucleus	Introns and exons	GO: Molecular Function	GO:0080062	cytokinin 9-beta-glucosyltransferase activity	0.00574	1	0.04236	0.2865	3	56	B3GALT1,GALNT14,LARGE1
Nucleus	Introns and exons	GO: Molecular Function	GO:0008755	O antigen polymerase activity	0.00574	1	0.04236	0.2865	3	56	B3GALT1,GALNT14,LARGE1
Nucleus	Introns and exons	GO: Molecular Function	GO:0008921	lipopolysaccharide-1,6-galactosyltransferase activity	0.00574	1	0.04236	0.2865	3	56	B3GALT1,GALNT14,LARGE1
Nucleus	Introns and exons	GO: Molecular Function	GO:0052638	indole-3-butyrate beta-glucosyltransferase activity	0.00574	1	0.04236	0.2865	3	56	B3GALT1,GALNT14,LARGE1
Nucleus	Introns and exons	GO: Molecular Function	GO:0042283	dolichyl pyrophosphate Glc1Man9GlcNAc2 alpha-1,3-glucosyltransferase activity	0.00574	1	0.04236	0.2865	3	56	B3GALT1,GALNT14,LARGE1
Nucleus	Introns and exons	GO: Molecular Function	GO:0052640	salicylic acid glucosyltransferase (glucoside-forming) activity	0.00574	1	0.04236	0.2865	3	56	B3GALT1,GALNT14,LARGE1
Nucleus	Introns and exons	GO: Molecular Function	GO:0033556	dolichyl pyrophosphate Man7GlcNAc2 alpha-1,3-glucosyltransferase activity	0.00574	1	0.04236	0.2865	3	56	B3GALT1,GALNT14,LARGE1
Nucleus	Introns and exons	GO: Molecular Function	GO:0045140	inositol phosphoceramide synthase activity	0.00574	1	0.04236	0.2865	3	56	B3GALT1,GALNT14,LARGE1
Nucleus	Introns and exons	GO: Molecular Function	GO:0019112	phenanthrol glycosyltransferase activity	0.00574	1	0.04236	0.2865	3	56	B3GALT1,GALNT14,LARGE1
Nucleus	Introns and exons	GO: Molecular Function	GO:0033931	endogalactosaminidase activity	0.00574	1	0.04236	0.2865	3	56	B3GALT1,GALNT14,LARGE1
Nucleus	Introns and exons	GO: Molecular Function	GO:0016759	cellulose synthase activity	0.00574	1	0.04236	0.2865	3	56	B3GALT1,GALNT14,LARGE1
Nucleus	Introns and exons	GO: Molecular Function	GO:0018716	1-phenanthrol glycosyltransferase activity	0.00574	1	0.04236	0.2865	3	56	B3GALT1,GALNT14,LARGE1
Nucleus	Introns and exons	GO: Molecular Function	GO:0018717	9-phenanthrol glycosyltransferase activity	0.00574	1	0.04236	0.2865	3	56	B3GALT1,GALNT14,LARGE1
Nucleus	Introns and exons	GO: Molecular Function	GO:0052641	benzoic acid glucosyltransferase activity	0.00574	1	0.04236	0.2865	3	56	B3GALT1,GALNT14,LARGE1
Nucleus	Introns and exons	GO: Molecular Function	GO:0035496	lipopolysaccharide-1,5-galactosyltransferase activity	0.00574	1	0.04236	0.2865	3	56	B3GALT1,GALNT14,LARGE1
Nucleus	Introns and exons	GO: Molecular Function	GO:0031278	alpha-1,2-galactosyltransferase activity	0.00574	1	0.04236	0.2865	3	56	B3GALT1,GALNT14,LARGE1
Nucleus	Introns and exons	GO: Molecular Function	GO:0052824	dolichyl-pyrophosphate Man7GlcNAc2 alpha-1,6-mannosyltransferase activity	0.00574	1	0.04236	0.2865	3	56	B3GALT1,GALNT14,LARGE1
Nucleus	Introns and exons	GO: Molecular Function	GO:0018715	9-phenanthrol UDP-glucuronosyltransferase activity	0.00574	1	0.04236	0.2865	3	56	B3GALT1,GALNT14,LARGE1
Nucleus	Introns and exons	GO: Molecular Function	GO:0000009	alpha-1,6-mannosyltransferase activity	0.006031	1	0.04236	0.2865	3	57	B3GALT1,GALNT14,LARGE1
Nucleus	Introns and exons	GO: Molecular Function	GO:0003980	UDP-glucose:glycoprotein glucosyltransferase activity	0.006031	1	0.04236	0.2865	3	57	B3GALT1,GALNT14,LARGE1
Nucleus	Introns and exons	GO: Molecular Function	GO:0046921	alpha-(1->6)-fucosyltransferase activity	0.006031	1	0.04236	0.2865	3	57	B3GALT1,GALNT14,LARGE1
Nucleus	Introns and exons	GO: Molecular Function	GO:0019187	beta-1,4-mannosyltransferase activity	0.006031	1	0.04236	0.2865	3	57	B3GALT1,GALNT14,LARGE1
Nucleus	Introns and exons	GO: Molecular Function	GO:0042281	dolichyl pyrophosphate Man9GlcNAc2 alpha-1,3-glucosyltransferase activity	0.00633	1	0.04236	0.2865	3	58	B3GALT1,GALNT14,LARGE1
Nucleus	Introns and exons	GO: Molecular Function	GO:0004376	glycolipid mannosyltransferase activity	0.00633	1	0.04236	0.2865	3	58	B3GALT1,GALNT14,LARGE1
Nucleus	Introns and exons	GO: Molecular Function	GO:0001962	alpha-1,3-galactosyltransferase activity	0.00633	1	0.04236	0.2865	3	58	B3GALT1,GALNT14,LARGE1
Nucleus	Introns and exons	GO: Molecular Function	GO:0000026	alpha-1,2-mannosyltransferase activity	0.00633	1	0.04236	0.2865	3	58	B3GALT1,GALNT14,LARGE1
Nucleus	Introns and exons	GO: Molecular Function	GO:0008955	peptidoglycan glycosyltransferase activity	0.006526	1	0.04236	0.2865	1	1	CSGALNACT1
Nucleus	Introns and exons	GO: Molecular Function	GO:0004970	ionotropic glutamate receptor activity	0.006634	1	0.04236	0.2865	2	19	GRIK2,GRIK3
Nucleus	Introns and exons	GO: Molecular Function	GO:0046920	alpha-(1->3)-fucosyltransferase activity	0.006638	1	0.04236	0.2865	3	59	B3GALT1,GALNT14,LARGE1
Nucleus	Introns and exons	GO: Molecular Function	GO:0000033	alpha-1,3-mannosyltransferase activity	0.006638	1	0.04236	0.2865	3	59	B3GALT1,GALNT14,LARGE1
Nucleus	Introns and exons	GO: Molecular Function	GO:0004583	dolichyl-phosphate-glucose-glycolipid alpha-glucosyltransferase activity	0.006955	1	0.04381	0.2962	3	60	B3GALT1,GALNT14,LARGE1
Nucleus	Introns and exons	GO: Molecular Function	GO:0031690	adrenergic receptor binding	0.00734	1	0.04506	0.3047	2	20	PDE4D,MAGI2
Nucleus	Introns and exons	GO: Molecular Function	GO:0005234	extracellular-glutamate-gated ion channel activity	0.00734	1	0.04506	0.3047	2	20	GRIK2,GRIK3
Nucleus	Introns and exons	GO: Molecular Function	GO:0005267	potassium channel activity	0.008211	1	0.04916	0.3324	4	122	KCNH7,KCNQ5,KCND2,KCNQ3
Nucleus	Introns and exons	GO: Molecular Function	GO:0008417	fucosyltransferase activity	0.008311	1	0.04916	0.3324	3	64	B3GALT1,GALNT14,LARGE1
Nucleus	Introns and exons	GO: Molecular Function	GO:0035251	UDP-glucosyltransferase activity	0.008311	1	0.04916	0.3324	3	64	B3GALT1,GALNT14,LARGE1
Nucleus	Introns and exons	GO: Biological Process	GO:0098742	cell-cell adhesion via plasma-membrane adhesion molecules	2.244e-12	4.498e-09	4.498e-09	3.679e-08	16	230	DSCAM,FAT3,CLSTN2,TENM2,DSCAML1,PTPRT,CADM2,CDH20,PTPRD,PTPRG,TENM3,ROBO2,ALCAM,PCDH7,PCDH9,CDH18
Nucleus	Introns and exons	GO: Biological Process	GO:0007156	homophilic cell adhesion via plasma membrane adhesion molecules	4.162e-11	8.341e-08	4.17e-08	3.412e-07	13	160	DSCAM,FAT3,CLSTN2,DSCAML1,PTPRT,CADM2,CDH20,PTPRG,TENM3,ROBO2,PCDH7,PCDH9,CDH18
Nucleus	Introns and exons	GO: Biological Process	GO:0050803	regulation of synapse structure or activity	3.044e-10	6.1e-07	2.033e-07	1.663e-06	15	272	CNTN4,ASIC2,ADGRB3,CPEB3,GRIK2,CLSTN2,LINGO2,LRRTM3,MAGI2,ROBO2,FGF14,RIMS1,CTNNA2,TNR,ADGRL3
Nucleus	Introns and exons	GO: Biological Process	GO:0051960	regulation of nervous system development	4.437e-10	8.892e-07	2.139e-07	1.75e-06	25	881	SOX5,CNTN4,AHI1,DSCAM,ASIC2,FAT3,RAPGEF4,ADGRB3,CPEB3,CLSTN2,LINGO2,LRRTM3,MAGI2,TENM4,RGS6,PTPRD,SEMA6D,PTPRG,TENM3,ROBO2,LRRC7,RIMS1,NRG3,TNR,ADGRL3
Nucleus	Introns and exons	GO: Biological Process	GO:0048699	generation of neurons	5.337e-10	1.07e-06	2.139e-07	1.75e-06	33	1528	SOX5,CNTN4,AHI1,DSCAM,FAT3,RAPGEF4,ADGRB3,CPEB3,MDGA2,EXT1,LINGO2,TENM2,DSCAML1,CNTN6,MAGI2,OLFM3,TENM4,RGS6,PTPRD,SEMA6D,PTPRG,TENM3,CNTNAP2,DLG2,ROBO2,LRRC7,ALCAM,RIMS1,CTNNA2,NRG3,TNR,ALK,ADGRL3
Nucleus	Introns and exons	GO: Biological Process	GO:0030182	neuron differentiation	1.09e-09	2.185e-06	3.641e-07	2.979e-06	31	1398	SOX5,CNTN4,AHI1,DSCAM,FAT3,RAPGEF4,ADGRB3,CPEB3,MDGA2,EXT1,LINGO2,TENM2,DSCAML1,CNTN6,MAGI2,OLFM3,TENM4,RGS6,PTPRD,SEMA6D,PTPRG,TENM3,CNTNAP2,DLG2,ROBO2,LRRC7,ALCAM,RIMS1,CTNNA2,TNR,ALK
Nucleus	Introns and exons	GO: Biological Process	GO:0048666	neuron development	2.505e-09	5.019e-06	6.698e-07	5.479e-06	27	1114	CNTN4,AHI1,DSCAM,FAT3,RAPGEF4,ADGRB3,CPEB3,EXT1,LINGO2,TENM2,DSCAML1,MAGI2,OLFM3,TENM4,PTPRD,SEMA6D,PTPRG,TENM3,CNTNAP2,DLG2,ROBO2,LRRC7,ALCAM,RIMS1,CTNNA2,TNR,ALK
Nucleus	Introns and exons	GO: Biological Process	GO:0022008	neurogenesis	2.674e-09	5.358e-06	6.698e-07	5.479e-06	33	1628	SOX5,CNTN4,AHI1,DSCAM,FAT3,RAPGEF4,ADGRB3,CPEB3,MDGA2,EXT1,LINGO2,TENM2,DSCAML1,CNTN6,MAGI2,OLFM3,TENM4,RGS6,PTPRD,SEMA6D,PTPRG,TENM3,CNTNAP2,DLG2,ROBO2,LRRC7,ALCAM,RIMS1,CTNNA2,NRG3,TNR,ALK,ADGRL3
Nucleus	Introns and exons	GO: Biological Process	GO:0007416	synapse assembly	4.772e-08	9.564e-05	1.013e-05	8.287e-05	10	148	DSCAM,ASIC2,ADGRB3,CLSTN2,LINGO2,LRRTM3,MAGI2,PTPRD,ROBO2,ADGRL3
Nucleus	Introns and exons	GO: Biological Process	GO:0031175	neuron projection development	5.055e-08	0.0001013	1.013e-05	8.287e-05	23	953	CNTN4,AHI1,DSCAM,FAT3,RAPGEF4,ADGRB3,CPEB3,EXT1,LINGO2,TENM2,DSCAML1,MAGI2,PTPRD,SEMA6D,PTPRG,TENM3,CNTNAP2,ROBO2,LRRC7,ALCAM,RIMS1,CTNNA2,TNR
Nucleus	Introns and exons	GO: Biological Process	GO:0051962	positive regulation of nervous system development	6.808e-08	0.0001364	1.24e-05	0.0001015	17	531	AHI1,DSCAM,ASIC2,ADGRB3,CPEB3,CLSTN2,LINGO2,LRRTM3,MAGI2,TENM4,RGS6,PTPRD,TENM3,ROBO2,LRRC7,RIMS1,ADGRL3
Nucleus	Introns and exons	GO: Biological Process	GO:0099537	trans-synaptic signaling	8.751e-08	0.0001754	1.253e-05	0.0001025	19	678	CACNA1C,CNTN4,DLGAP2,ASIC2,RAPGEF4,CPEB3,GRIK2,GRIK3,CLSTN2,GRM8,CHRM3,PTPRD,KCNQ5,KCND2,KCNQ3,DLG2,FGF14,RIMS1,TNR
Nucleus	Introns and exons	GO: Biological Process	GO:0098916	anterograde trans-synaptic signaling	8.751e-08	0.0001754	1.253e-05	0.0001025	19	678	CACNA1C,CNTN4,DLGAP2,ASIC2,RAPGEF4,CPEB3,GRIK2,GRIK3,CLSTN2,GRM8,CHRM3,PTPRD,KCNQ5,KCND2,KCNQ3,DLG2,FGF14,RIMS1,TNR
Nucleus	Introns and exons	GO: Biological Process	GO:0007268	chemical synaptic transmission	8.751e-08	0.0001754	1.253e-05	0.0001025	19	678	CACNA1C,CNTN4,DLGAP2,ASIC2,RAPGEF4,CPEB3,GRIK2,GRIK3,CLSTN2,GRM8,CHRM3,PTPRD,KCNQ5,KCND2,KCNQ3,DLG2,FGF14,RIMS1,TNR
Nucleus	Introns and exons	GO: Biological Process	GO:0099536	synaptic signaling	1.075e-07	0.0002153	1.436e-05	0.0001174	19	687	CACNA1C,CNTN4,DLGAP2,ASIC2,RAPGEF4,CPEB3,GRIK2,GRIK3,CLSTN2,GRM8,CHRM3,PTPRD,KCNQ5,KCND2,KCNQ3,DLG2,FGF14,RIMS1,TNR
Nucleus	Introns and exons	GO: Biological Process	GO:0050808	synapse organization	1.304e-07	0.0002614	1.633e-05	0.0001336	12	258	DSCAM,ASIC2,ADGRB3,CLSTN2,LINGO2,LRRTM3,MAGI2,PTPRD,ROBO2,CTNNA2,TNR,ADGRL3
Nucleus	Introns and exons	GO: Biological Process	GO:0050807	regulation of synapse organization	1.428e-07	0.0002862	1.683e-05	0.0001377	9	126	ASIC2,ADGRB3,CLSTN2,LINGO2,LRRTM3,MAGI2,ROBO2,CTNNA2,ADGRL3
Nucleus	Introns and exons	GO: Biological Process	GO:0050767	regulation of neurogenesis	1.764e-07	0.0003536	1.964e-05	0.0001607	20	784	SOX5,CNTN4,AHI1,DSCAM,FAT3,RAPGEF4,ADGRB3,CPEB3,MAGI2,TENM4,RGS6,PTPRD,SEMA6D,PTPRG,TENM3,ROBO2,LRRC7,RIMS1,NRG3,TNR
Nucleus	Introns and exons	GO: Biological Process	GO:0045664	regulation of neuron differentiation	2.648e-07	0.0005307	2.793e-05	0.0002285	18	655	SOX5,CNTN4,AHI1,DSCAM,FAT3,RAPGEF4,ADGRB3,CPEB3,MAGI2,RGS6,PTPRD,SEMA6D,PTPRG,TENM3,ROBO2,LRRC7,RIMS1,TNR
Nucleus	Introns and exons	GO: Biological Process	GO:0010975	regulation of neuron projection development	7.943e-07	0.001592	7.959e-05	0.000651	15	492	AHI1,DSCAM,FAT3,RAPGEF4,ADGRB3,CPEB3,MAGI2,PTPRD,SEMA6D,PTPRG,TENM3,ROBO2,LRRC7,RIMS1,TNR
Nucleus	Introns and exons	GO: Biological Process	GO:0098609	cell-cell adhesion	1.454e-06	0.002914	0.0001388	0.001135	21	980	CNTN4,DSCAM,FAT3,CLSTN2,TENM2,DSCAML1,PTPRT,CADM2,CDH20,PTPRD,PTPRG,TENM3,CTNNA3,ROBO2,ALCAM,CTNNA2,TNR,PCDH7,PCDH9,ADGRL3,CDH18
Nucleus	Introns and exons	GO: Biological Process	GO:0051963	regulation of synapse assembly	1.782e-06	0.003571	0.0001623	0.001328	7	88	ASIC2,ADGRB3,CLSTN2,LINGO2,LRRTM3,ROBO2,ADGRL3
Nucleus	Introns and exons	GO: Biological Process	GO:0007417	central nervous system development	2.069e-06	0.004146	0.0001803	0.001475	21	1002	SOX5,CNTN4,POU6F2,AHI1,CTTNBP2,ASIC2,MDGA2,EXT1,DSCAML1,CNTN6,DLC1,TENM4,SEMA6D,UBE3A,CNTNAP2,MACROD2,ROBO2,CTNNA2,NRG3,TNR,PCDH9
Nucleus	Introns and exons	GO: Biological Process	GO:2000026	regulation of multicellular organismal development	3.473e-06	0.006961	0.00029	0.002373	30	1893	SOX5,CNTN4,AHI1,DSCAM,PRICKLE1,ASIC2,FAT3,RAPGEF4,ADGRB3,CPEB3,CLSTN2,LINGO2,LRRTM3,GPC6,MAGI2,NELL1,TENM4,RGS6,THRB,PTPRD,SEMA6D,PTPRG,TENM3,RBFOX1,ROBO2,LRRC7,RIMS1,NRG3,TNR,ADGRL3
Nucleus	Introns and exons	GO: Biological Process	GO:0008038	neuron recognition	4.095e-06	0.008207	0.0003283	0.002685	5	37	CNTN4,DSCAM,DSCAML1,CNTNAP2,ROBO2
Nucleus	Introns and exons	GO: Biological Process	GO:0007155	cell adhesion	5.283e-06	0.01059	0.0003959	0.003238	26	1530	CNTN4,DSCAM,FAT3,CLSTN2,TENM2,DSCAML1,PTPRT,CADM2,CNTN6,DLC1,CDH20,PTPRD,PTPRG,TENM3,CNTNAP2,CTNNA3,CNTN3,ROBO2,LSAMP,ALCAM,CTNNA2,TNR,PCDH7,PCDH9,ADGRL3,CDH18
Nucleus	Introns and exons	GO: Biological Process	GO:0051965	positive regulation of synapse assembly	5.978e-06	0.01198	0.0003959	0.003238	6	69	ASIC2,ADGRB3,CLSTN2,LINGO2,LRRTM3,ADGRL3
Nucleus	Introns and exons	GO: Biological Process	GO:0060284	regulation of cell development	6.014e-06	0.01205	0.0003959	0.003238	20	985	SOX5,CNTN4,AHI1,DSCAM,FAT3,RAPGEF4,ADGRB3,CPEB3,MAGI2,TENM4,RGS6,PTPRD,SEMA6D,PTPRG,TENM3,ROBO2,LRRC7,RIMS1,NRG3,TNR
Nucleus	Introns and exons	GO: Biological Process	GO:0035637	multicellular organismal signaling	6.018e-06	0.01206	0.0003959	0.003238	9	197	CACNA1C,CACNA1D,PDE4D,RAPGEF4,GRIK2,KCND2,CNTNAP2,CTNNA3,TNR
Nucleus	Introns and exons	GO: Biological Process	GO:0022610	biological adhesion	6.082e-06	0.01219	0.0003959	0.003238	26	1542	CNTN4,DSCAM,FAT3,CLSTN2,TENM2,DSCAML1,PTPRT,CADM2,CNTN6,DLC1,CDH20,PTPRD,PTPRG,TENM3,CNTNAP2,CTNNA3,CNTN3,ROBO2,LSAMP,ALCAM,CTNNA2,TNR,PCDH7,PCDH9,ADGRL3,CDH18
Nucleus	Introns and exons	GO: Biological Process	GO:0031344	regulation of cell projection organization	6.124e-06	0.01227	0.0003959	0.003238	16	657	AHI1,DSCAM,FAT3,RAPGEF4,ADGRB3,CPEB3,TENM2,MAGI2,PTPRD,SEMA6D,PTPRG,TENM3,ROBO2,LRRC7,RIMS1,TNR
Nucleus	Introns and exons	GO: Biological Process	GO:0097264	self proteolysis	9.418e-06	0.01887	0.0005898	0.004825	3	7	TENM2,TENM4,TENM3
Nucleus	Introns and exons	GO: Biological Process	GO:0042391	regulation of membrane potential	1.008e-05	0.0202	0.0006122	0.005008	12	391	CACNA1C,CACNA1D,KCNH7,ASIC2,RAPGEF4,GRIK2,GRIK3,KCND2,CTNNA3,KCNQ3,FGF14,RIMS1
Nucleus	Introns and exons	GO: Biological Process	GO:0045595	regulation of cell differentiation	1.153e-05	0.02311	0.0006796	0.005559	27	1699	SOX5,CNTN4,AHI1,DSCAM,PRICKLE1,FAT3,RAPGEF4,ADGRB3,CPEB3,MAGI2,CCNT2,NELL1,TENM4,RGS6,THRB,PTPRD,SEMA6D,PTPRG,TENM3,RBFOX1,MKX,ROBO2,LRRC7,RIMS1,CTNNA2,NRG3,TNR
Nucleus	Introns and exons	GO: Biological Process	GO:0051240	positive regulation of multicellular organismal process	1.312e-05	0.02629	0.0007512	0.006145	26	1610	SOX5,AHI1,PDE4B,PDE4D,DSCAM,ASIC2,RAPGEF4,ADGRB3,CPEB3,CLSTN2,LINGO2,LRRTM3,CHRM3,MAGI2,NELL1,TENM4,RGS6,THRB,PTPRD,TENM3,MKX,ROBO2,LRRC7,RIMS1,TNR,ADGRL3
Nucleus	Introns and exons	GO: Biological Process	GO:1901898	negative regulation of relaxation of cardiac muscle	4.284e-05	0.08586	0.002259	0.01848	2	2	PDE4B,PDE4D
Nucleus	Introns and exons	GO: Biological Process	GO:1901078	negative regulation of relaxation of muscle	4.284e-05	0.08586	0.002259	0.01848	2	2	PDE4B,PDE4D
Nucleus	Introns and exons	GO: Biological Process	GO:0070593	dendrite self-avoidance	4.284e-05	0.08586	0.002259	0.01848	2	2	DSCAM,DSCAML1
Nucleus	Introns and exons	GO: Biological Process	GO:0030030	cell projection organization	4.498e-05	0.09013	0.002311	0.01891	23	1423	CNTN4,AHI1,DSCAM,FAT3,RAPGEF4,ADGRB3,CPEB3,EXT1,LINGO2,TENM2,DSCAML1,MAGI2,PTPRD,SEMA6D,PTPRG,TENM3,CNTNAP2,ROBO2,LRRC7,ALCAM,RIMS1,CTNNA2,TNR
Nucleus	Introns and exons	GO: Biological Process	GO:0007267	cell-cell signaling	4.808e-05	0.09635	0.002351	0.01923	21	1233	PCSK5,CACNA1C,CACNA1D,CNTN4,DLGAP2,ASIC2,RAPGEF4,CPEB3,GRIK2,GRIK3,CLSTN2,GRM8,CHRM3,PTPRD,KCNQ5,KCND2,KCNQ3,DLG2,FGF14,RIMS1,TNR
Nucleus	Introns and exons	GO: Biological Process	GO:0086004	regulation of cardiac muscle cell contraction	4.81e-05	0.0964	0.002351	0.01923	4	31	CACNA1C,PDE4B,PDE4D,CTNNA3
Nucleus	Introns and exons	GO: Biological Process	GO:0048812	neuron projection morphogenesis	6.579e-05	0.1318	0.003139	0.02568	14	630	CNTN4,DSCAM,ADGRB3,EXT1,LINGO2,TENM2,DSCAML1,PTPRD,SEMA6D,ROBO2,ALCAM,RIMS1,CTNNA2,TNR
Nucleus	Introns and exons	GO: Biological Process	GO:0008037	cell recognition	9.595e-05	0.1923	0.004461	0.03649	7	162	CNTN4,DSCAM,DSCAML1,CADM2,CNTNAP2,ROBO2,CSGALNACT1
Nucleus	Introns and exons	GO: Biological Process	GO:1903115	regulation of actin filament-based movement	9.795e-05	0.1963	0.004461	0.03649	4	37	CACNA1C,PDE4B,PDE4D,CTNNA3
Nucleus	Introns and exons	GO: Biological Process	GO:0010976	positive regulation of neuron projection development	0.0001124	0.2252	0.005005	0.04095	9	286	AHI1,DSCAM,CPEB3,MAGI2,PTPRD,TENM3,ROBO2,LRRC7,RIMS1
Nucleus	Introns and exons	GO: Biological Process	GO:0050804	modulation of chemical synaptic transmission	0.0001216	0.2437	0.005298	0.04334	10	357	CNTN4,RAPGEF4,CPEB3,GRIK2,GRIK3,CLSTN2,GRM8,FGF14,RIMS1,TNR
Nucleus	Introns and exons	GO: Biological Process	GO:0007420	brain development	0.0001248	0.25	0.005304	0.04339	15	755	CNTN4,AHI1,CTTNBP2,EXT1,DSCAML1,DLC1,SEMA6D,UBE3A,CNTNAP2,MACROD2,ROBO2,CTNNA2,NRG3,TNR,PCDH9
Nucleus	Introns and exons	GO: Biological Process	GO:0007610	behavior	0.0001281	0.2567	0.005304	0.04339	14	671	CACNA1C,AHI1,DSCAM,ADGRB3,CPEB3,GRIK2,THRB,KCND2,CNTNAP2,LSAMP,FGF14,TNR,UNC79,ADGRL3
Nucleus	Introns and exons	GO: Biological Process	GO:0051094	positive regulation of developmental process	0.0001309	0.2623	0.005304	0.04339	21	1323	SOX5,AHI1,DSCAM,ASIC2,ADGRB3,CPEB3,CLSTN2,LINGO2,LRRTM3,MAGI2,NELL1,TENM4,RGS6,THRB,PTPRD,TENM3,ROBO2,LRRC7,RIMS1,CTNNA2,ADGRL3
Nucleus	Introns and exons	GO: Biological Process	GO:0048667	cell morphogenesis involved in neuron differentiation	0.0001323	0.2652	0.005304	0.04339	13	590	CNTN4,DSCAM,ADGRB3,EXT1,LINGO2,TENM2,DSCAML1,PTPRD,SEMA6D,ROBO2,ALCAM,CTNNA2,TNR
Nucleus	Introns and exons	GO: Biological Process	GO:0031346	positive regulation of cell projection organization	0.0001523	0.3052	0.005984	0.04896	10	367	AHI1,DSCAM,CPEB3,TENM2,MAGI2,PTPRD,TENM3,ROBO2,LRRC7,RIMS1
Nucleus	Introns and exons	GO: Biological Process	GO:0019226	transmission of nerve impulse	0.0001804	0.3616	0.006876	0.05625	5	80	RAPGEF4,GRIK2,KCND2,CNTNAP2,TNR
Nucleus	Introns and exons	GO: Biological Process	GO:0007411	axon guidance	0.0001845	0.3697	0.006876	0.05625	8	240	CNTN4,DSCAM,EXT1,TENM2,SEMA6D,ROBO2,ALCAM,TNR
Nucleus	Introns and exons	GO: Biological Process	GO:0045666	positive regulation of neuron differentiation	0.0001853	0.3713	0.006876	0.05625	10	376	AHI1,DSCAM,CPEB3,MAGI2,RGS6,PTPRD,TENM3,ROBO2,LRRC7,RIMS1
Nucleus	Introns and exons	GO: Biological Process	GO:0097485	neuron projection guidance	0.0001898	0.3804	0.006916	0.05657	8	241	CNTN4,DSCAM,EXT1,TENM2,SEMA6D,ROBO2,ALCAM,TNR
Nucleus	Introns and exons	GO: Biological Process	GO:0060322	head development	0.0002403	0.4816	0.00855	0.06994	15	802	CNTN4,AHI1,CTTNBP2,EXT1,DSCAML1,DLC1,SEMA6D,UBE3A,CNTNAP2,MACROD2,ROBO2,CTNNA2,NRG3,TNR,PCDH9
Nucleus	Introns and exons	GO: Biological Process	GO:0050769	positive regulation of neurogenesis	0.0002432	0.4873	0.00855	0.06994	11	465	AHI1,DSCAM,CPEB3,MAGI2,TENM4,RGS6,PTPRD,TENM3,ROBO2,LRRC7,RIMS1
Nucleus	Introns and exons	GO: Biological Process	GO:0086065	cell communication involved in cardiac conduction	0.0002515	0.504	0.008601	0.07036	4	47	CACNA1C,CACNA1D,PDE4D,CTNNA3
Nucleus	Introns and exons	GO: Biological Process	GO:0015014	heparan sulfate proteoglycan biosynthetic process, polysaccharide chain biosynthetic process	0.0002532	0.5074	0.008601	0.07036	2	4	EXT1,CSGALNACT1
Nucleus	Introns and exons	GO: Biological Process	GO:0006198	cAMP catabolic process	0.0002882	0.5776	0.009581	0.07837	3	20	PDE4B,PDE4D,PDE10A
Nucleus	Introns and exons	GO: Biological Process	GO:0007409	axonogenesis	0.0002916	0.5844	0.009581	0.07837	11	475	CNTN4,DSCAM,EXT1,LINGO2,TENM2,DSCAML1,SEMA6D,ROBO2,ALCAM,CTNNA2,TNR
Nucleus	Introns and exons	GO: Biological Process	GO:0001508	action potential	0.0002968	0.5949	0.009595	0.07849	6	138	CACNA1C,CACNA1D,RAPGEF4,GRIK2,KCND2,CTNNA3
Nucleus	Introns and exons	GO: Biological Process	GO:1903522	regulation of blood circulation	0.0003561	0.7135	0.01133	0.09265	9	334	CACNA1C,CACNA1D,PDE4B,PDE4D,ASIC2,CHRM3,THRB,KCND2,CTNNA3
Nucleus	Introns and exons	GO: Biological Process	GO:0086003	cardiac muscle cell contraction	0.0003722	0.7459	0.01148	0.09388	4	52	CACNA1C,PDE4B,PDE4D,CTNNA3
Nucleus	Introns and exons	GO: Biological Process	GO:0086001	cardiac muscle cell action potential	0.0003722	0.7459	0.01148	0.09388	4	52	CACNA1C,CACNA1D,KCND2,CTNNA3
Nucleus	Introns and exons	GO: Biological Process	GO:0007157	heterophilic cell-cell adhesion via plasma membrane cell adhesion molecules	0.0004006	0.8028	0.01216	0.0995	4	53	TENM2,CADM2,PTPRD,ALCAM
Nucleus	Introns and exons	GO: Biological Process	GO:0061590	calcium activated phosphatidylcholine scrambling	0.0004202	0.8421	0.0122	0.09984	2	5	ANO4,ANO3
Nucleus	Introns and exons	GO: Biological Process	GO:0061591	calcium activated galactosylceramide scrambling	0.0004202	0.8421	0.0122	0.09984	2	5	ANO4,ANO3
Nucleus	Introns and exons	GO: Biological Process	GO:0061588	calcium activated phospholipid scrambling	0.0004202	0.8421	0.0122	0.09984	2	5	ANO4,ANO3
Nucleus	Introns and exons	GO: Biological Process	GO:0009214	cyclic nucleotide catabolic process	0.0004414	0.8846	0.01264	0.1034	3	23	PDE4B,PDE4D,PDE10A
Nucleus	Introns and exons	GO: Biological Process	GO:0044057	regulation of system process	0.0004694	0.9407	0.01325	0.1084	12	586	CACNA1C,CACNA1D,PDE4B,PDE4D,ASIC2,RAPGEF4,CHRM3,TENM4,THRB,KCND2,CTNNA3,TNR
Nucleus	Introns and exons	GO: Biological Process	GO:0010842	retina layer formation	0.0005021	1	0.01397	0.1143	3	24	AHI1,DSCAM,FAT3
Nucleus	Introns and exons	GO: Biological Process	GO:0061564	axon development	0.0005659	1	0.01554	0.1271	11	514	CNTN4,DSCAM,EXT1,LINGO2,TENM2,DSCAML1,SEMA6D,ROBO2,ALCAM,CTNNA2,TNR
Nucleus	Introns and exons	GO: Biological Process	GO:0051966	regulation of synaptic transmission, glutamatergic	0.0006041	1	0.01636	0.1338	4	59	GRIK2,GRIK3,GRM8,TNR
Nucleus	Introns and exons	GO: Biological Process	GO:0031646	positive regulation of neurological system process	0.0007152	1	0.01911	0.1563	3	27	RAPGEF4,TENM4,TNR
Nucleus	Introns and exons	GO: Biological Process	GO:0050877	nervous system process	0.0007846	1	0.02055	0.1681	20	1405	CACNA1C,CACNA1D,POU6F2,ASIC2,RAPGEF4,ADGRB3,CPEB3,GRIK2,GRM8,TENM4,THRB,KCND2,RBFOX1,CNTNAP2,DLG2,FGF14,RIMS1,CTNNA2,CSMD1,TNR
Nucleus	Introns and exons	GO: Biological Process	GO:0035418	protein localization to synapse	0.0007973	1	0.02055	0.1681	3	28	ASIC2,ANKS1B,DLG2
Nucleus	Introns and exons	GO: Biological Process	GO:0044089	positive regulation of cellular component biogenesis	0.0007998	1	0.02055	0.1681	10	453	IQGAP2,ASIC2,ADGRB3,CLSTN2,LINGO2,LRRTM3,TENM2,MAGI2,RIMS1,ADGRL3
Nucleus	Introns and exons	GO: Biological Process	GO:0034765	regulation of ion transmembrane transport	0.0008271	1	0.02098	0.1716	10	455	CACNA1C,CACNA1D,PDE4B,KCNH7,PDE4D,ASIC2,KCNQ5,KCND2,KCNQ3,FGF14
Nucleus	Introns and exons	GO: Biological Process	GO:0048858	cell projection morphogenesis	0.0008384	1	0.021	0.1718	15	904	CNTN4,AHI1,DSCAM,ADGRB3,EXT1,LINGO2,TENM2,DSCAML1,PTPRD,SEMA6D,ROBO2,ALCAM,RIMS1,CTNNA2,TNR
Nucleus	Introns and exons	GO: Biological Process	GO:0048167	regulation of synaptic plasticity	0.0008673	1	0.02138	0.1749	6	169	CNTN4,CPEB3,GRIK2,FGF14,RIMS1,TNR
Nucleus	Introns and exons	GO: Biological Process	GO:0007196	adenylate cyclase-inhibiting G-protein coupled glutamate receptor signaling pathway	0.0008749	1	0.02138	0.1749	2	7	GRIK3,GRM8
Nucleus	Introns and exons	GO: Biological Process	GO:0007626	locomotory behavior	0.0008908	1	0.02151	0.1759	7	234	CACNA1C,DSCAM,KCND2,LSAMP,FGF14,TNR,ADGRL3
Nucleus	Introns and exons	GO: Biological Process	GO:0016358	dendrite development	0.001007	1	0.02404	0.1966	7	239	DSCAM,FAT3,RAPGEF4,ADGRB3,CPEB3,PTPRD,CTNNA2
Nucleus	Introns and exons	GO: Biological Process	GO:0032990	cell part morphogenesis	0.001057	1	0.02466	0.2018	15	925	CNTN4,AHI1,DSCAM,ADGRB3,EXT1,LINGO2,TENM2,DSCAML1,PTPRD,SEMA6D,ROBO2,ALCAM,RIMS1,CTNNA2,TNR
Nucleus	Introns and exons	GO: Biological Process	GO:0006928	movement of cell or subcellular component	0.001064	1	0.02466	0.2018	24	1882	CACNA1C,CNTN4,PDE4B,PDE4D,DSCAM,FAT3,RAPGEF4,DOCK10,FYCO1,EXT1,GPC6,TENM2,MAGI2,DLC1,SEMA6D,PTPRG,CTNNA3,ROBO2,ALCAM,CTNNA2,NRG3,TNR,ADGRL3,PHACTR1
Nucleus	Introns and exons	GO: Biological Process	GO:0086091	regulation of heart rate by cardiac conduction	0.001078	1	0.02466	0.2018	3	31	CACNA1C,CACNA1D,CTNNA3
Nucleus	Introns and exons	GO: Biological Process	GO:0008016	regulation of heart contraction	0.001083	1	0.02466	0.2018	7	242	CACNA1C,CACNA1D,PDE4B,PDE4D,THRB,KCND2,CTNNA3
Nucleus	Introns and exons	GO: Biological Process	GO:0034762	regulation of transmembrane transport	0.001109	1	0.02497	0.2043	10	473	CACNA1C,CACNA1D,PDE4B,KCNH7,PDE4D,ASIC2,KCNQ5,KCND2,KCNQ3,FGF14
Nucleus	Introns and exons	GO: Biological Process	GO:0055117	regulation of cardiac muscle contraction	0.001151	1	0.02531	0.2071	4	70	CACNA1C,PDE4B,PDE4D,CTNNA3
Nucleus	Introns and exons	GO: Biological Process	GO:1901897	regulation of relaxation of cardiac muscle	0.001162	1	0.02531	0.2071	2	8	PDE4B,PDE4D
Nucleus	Introns and exons	GO: Biological Process	GO:0050905	neuromuscular process	0.001162	1	0.02531	0.2071	5	120	RBFOX1,FGF14,CTNNA2,CSMD1,TNR
Nucleus	Introns and exons	GO: Biological Process	GO:0000904	cell morphogenesis involved in differentiation	0.001206	1	0.02599	0.2126	14	840	CNTN4,DSCAM,FAT3,ADGRB3,EXT1,LINGO2,TENM2,DSCAML1,PTPRD,SEMA6D,ROBO2,ALCAM,CTNNA2,TNR
Nucleus	Introns and exons	GO: Biological Process	GO:0098660	inorganic ion transmembrane transport	0.001341	1	0.02847	0.2329	13	754	ANO4,CACNA1C,GABRG3,CACNA1D,PDE4B,KCNH7,PDE4D,ASIC2,KCNQ5,KCND2,KCNQ3,FGF14,ANO3
Nucleus	Introns and exons	GO: Biological Process	GO:0010720	positive regulation of cell development	0.00135	1	0.02847	0.2329	11	572	AHI1,DSCAM,CPEB3,MAGI2,TENM4,RGS6,PTPRD,TENM3,ROBO2,LRRC7,RIMS1
Nucleus	Introns and exons	GO: Biological Process	GO:0006935	chemotaxis	0.001407	1	0.02924	0.2392	11	575	CNTN4,PDE4B,PDE4D,DSCAM,EXT1,TENM2,SEMA6D,ROBO2,ALCAM,NRG3,TNR
Nucleus	Introns and exons	GO: Biological Process	GO:0009154	purine ribonucleotide catabolic process	0.001415	1	0.02924	0.2392	3	34	PDE4B,PDE4D,PDE10A
Nucleus	Introns and exons	GO: Biological Process	GO:0042330	taxis	0.001446	1	0.02939	0.2404	11	577	CNTN4,PDE4B,PDE4D,DSCAM,EXT1,TENM2,SEMA6D,ROBO2,ALCAM,NRG3,TNR
Nucleus	Introns and exons	GO: Biological Process	GO:0051130	positive regulation of cellular component organization	0.001452	1	0.02939	0.2404	18	1263	AHI1,DSCAM,IQGAP2,ASIC2,ADGRB3,CPEB3,CLSTN2,LINGO2,LRRTM3,TENM2,MAGI2,PAXBP1,PTPRD,TENM3,ROBO2,LRRC7,RIMS1,ADGRL3
Nucleus	Introns and exons	GO: Biological Process	GO:0051971	positive regulation of transmission of nerve impulse	0.001487	1	0.0298	0.2438	2	9	RAPGEF4,TNR
Nucleus	Introns and exons	GO: Biological Process	GO:0009261	ribonucleotide catabolic process	0.001541	1	0.03033	0.2481	3	35	PDE4B,PDE4D,PDE10A
Nucleus	Introns and exons	GO: Biological Process	GO:0048589	developmental growth	0.001555	1	0.03033	0.2481	12	673	CACNA1C,PDE4D,DSCAM,MAGI2,TENM4,SEMA6D,UBE3A,ALCAM,RIMS1,TNR,UNC79,LARGE1
Nucleus	Introns and exons	GO: Biological Process	GO:0050805	negative regulation of synaptic transmission	0.001563	1	0.03033	0.2481	4	76	RAPGEF4,GRIK2,GRIK3,TNR
Nucleus	Introns and exons	GO: Biological Process	GO:0034220	ion transmembrane transport	0.001574	1	0.03033	0.2481	16	1064	ANO4,CACNA1C,GABRG3,CACNA1D,PDE4B,KCNH7,PDE4D,ASIC2,GRIK2,GRIK3,KCNQ5,KCND2,KCNQ3,FGF14,UNC79,ANO3
Nucleus	Introns and exons	GO: Biological Process	GO:0045597	positive regulation of cell differentiation	0.001624	1	0.03099	0.2535	15	966	SOX5,AHI1,DSCAM,CPEB3,MAGI2,NELL1,TENM4,RGS6,THRB,PTPRD,TENM3,ROBO2,LRRC7,RIMS1,CTNNA2
Nucleus	Introns and exons	GO: Biological Process	GO:0061337	cardiac conduction	0.001714	1	0.03241	0.2651	5	131	CACNA1C,CACNA1D,PDE4D,KCND2,CTNNA3
Nucleus	Introns and exons	GO: Biological Process	GO:1901841	regulation of high voltage-gated calcium channel activity	0.001851	1	0.03466	0.2836	2	10	PDE4B,FGF14
Nucleus	Introns and exons	GO: Biological Process	GO:0040011	locomotion	0.001904	1	0.03533	0.289	22	1735	CNTN4,PDE4B,PDE4D,DSCAM,FAT3,RAPGEF4,DOCK10,EXT1,GPC6,TENM2,MAGI2,PAXBP1,DLC1,SEMA6D,PTPRG,ROBO2,ALCAM,CTNNA2,NRG3,TNR,ADGRL3,PHACTR1
Nucleus	Introns and exons	GO: Biological Process	GO:0035249	synaptic transmission, glutamatergic	0.002162	1	0.03975	0.3252	4	83	GRIK2,GRIK3,GRM8,TNR
Nucleus	Introns and exons	GO: Biological Process	GO:0051967	negative regulation of synaptic transmission, glutamatergic	0.002252	1	0.0403	0.3297	2	11	GRIK2,GRIK3
Nucleus	Introns and exons	GO: Biological Process	GO:0098911	regulation of ventricular cardiac muscle cell action potential	0.002252	1	0.0403	0.3297	2	11	CACNA1C,CTNNA3
Nucleus	Introns and exons	GO: Biological Process	GO:1901077	regulation of relaxation of muscle	0.002252	1	0.0403	0.3297	2	11	PDE4B,PDE4D
Nucleus	Introns and exons	GO: Biological Process	GO:0060047	heart contraction	0.002291	1	0.04063	0.3324	7	276	CACNA1C,CACNA1D,PDE4B,PDE4D,THRB,KCND2,CTNNA3
Nucleus	Introns and exons	GO: Biological Process	GO:0006942	regulation of striated muscle contraction	0.002359	1	0.04146	0.3392	4	85	CACNA1C,PDE4B,PDE4D,CTNNA3
Nucleus	Introns and exons	GO: Biological Process	GO:0003015	heart process	0.002434	1	0.04213	0.3446	7	279	CACNA1C,CACNA1D,PDE4B,PDE4D,THRB,KCND2,CTNNA3
Nucleus	Introns and exons	GO: Biological Process	GO:0019228	neuronal action potential	0.002439	1	0.04213	0.3446	3	41	RAPGEF4,GRIK2,KCND2
Nucleus	Introns and exons	GO: Biological Process	GO:0050919	negative chemotaxis	0.002614	1	0.04477	0.3662	3	42	SEMA6D,ROBO2,NRG3
Nucleus	Introns and exons	GO: Biological Process	GO:0097120	receptor localization to synapse	0.002691	1	0.04571	0.3739	2	12	ANKS1B,DLG2
Nucleus	Introns and exons	GO: Cellular Component	GO:0098794	postsynapse	1.668e-13	4.221e-11	3.47e-11	2.121e-10	22	449	CACNA1C,GABRG3,DLGAP2,PDE4B,CTTNBP2,ASIC2,RAPGEF4,ADGRB3,ANKS1B,NBEA,GRIK2,GRIK3,CLSTN2,LRRTM3,CHRM3,TENM2,MAGI2,KCND2,DLG2,LRRC7,RIMS1,CTNNA2
Nucleus	Introns and exons	GO: Cellular Component	GO:0045202	synapse	2.743e-13	6.941e-11	3.47e-11	2.121e-10	29	870	CACNA1C,GABRG3,DLGAP2,PDE4B,CTTNBP2,DSCAM,ASIC2,RAPGEF4,ADGRB3,CPEB3,ANKS1B,NBEA,GRIK2,GRIK3,CLSTN2,LRRTM3,GRM8,CHRM3,TENM2,DSCAML1,CADM2,MAGI2,OLFM3,KCND2,DLG2,LRRC7,RIMS1,CTNNA2,PHACTR1
Nucleus	Introns and exons	GO: Cellular Component	GO:0043005	neuron projection	4.533e-12	1.147e-09	3.823e-10	2.337e-09	32	1194	CACNA1C,CACNA1D,CNTN4,DLGAP2,PDE4B,CTTNBP2,DSCAM,ASIC2,FAT3,RAPGEF4,CPEB3,ANKS1B,GRIK2,GRIK3,GRM8,CHRM3,TENM2,CADM2,MAGI2,TENM4,TENM3,KCND2,CNTNAP2,KCNQ3,DLG2,ROBO2,LRRC7,ALCAM,CTNNA2,PCDH9,ALK,ADGRL3
Nucleus	Introns and exons	GO: Cellular Component	GO:0097458	neuron part	8.651e-12	2.189e-09	5.471e-10	3.344e-09	36	1545	CACNA1C,CACNA1D,CNTN4,DLGAP2,AHI1,PDE4B,CTTNBP2,DSCAM,ASIC2,FAT3,RAPGEF4,CPEB3,ANKS1B,GRIK2,GRIK3,CLSTN2,PDE10A,GRM8,CHRM3,TENM2,CADM2,MAGI2,TENM4,TENM3,KCND2,CNTNAP2,KCNQ3,DLG2,ROBO2,LRRC7,ALCAM,RIMS1,CTNNA2,PCDH9,ALK,ADGRL3
Nucleus	Introns and exons	GO: Cellular Component	GO:0044456	synapse part	1.917e-10	4.851e-08	9.702e-09	5.93e-08	23	708	CACNA1C,GABRG3,DLGAP2,PDE4B,CTTNBP2,ASIC2,RAPGEF4,ADGRB3,ANKS1B,NBEA,GRIK2,GRIK3,CLSTN2,LRRTM3,GRM8,CHRM3,TENM2,MAGI2,KCND2,DLG2,LRRC7,RIMS1,CTNNA2
Nucleus	Introns and exons	GO: Cellular Component	GO:0030425	dendrite	2.517e-10	6.367e-08	1.061e-08	6.486e-08	21	590	CACNA1C,CACNA1D,DLGAP2,PDE4B,CTTNBP2,ASIC2,FAT3,RAPGEF4,CPEB3,ANKS1B,GRIK2,GRIK3,CHRM3,TENM2,MAGI2,KCND2,CNTNAP2,KCNQ3,DLG2,LRRC7,ALCAM
Nucleus	Introns and exons	GO: Cellular Component	GO:0097060	synaptic membrane	1.11e-09	2.809e-07	4.013e-08	2.453e-07	15	298	GABRG3,DLGAP2,ANKS1B,NBEA,GRIK2,GRIK3,CLSTN2,LRRTM3,GRM8,CHRM3,TENM2,KCND2,DLG2,LRRC7,RIMS1
Nucleus	Introns and exons	GO: Cellular Component	GO:0036477	somatodendritic compartment	1.823e-09	4.613e-07	5.767e-08	3.525e-07	24	867	CACNA1C,CACNA1D,DLGAP2,PDE4B,CTTNBP2,ASIC2,FAT3,RAPGEF4,CPEB3,ANKS1B,GRIK2,GRIK3,PDE10A,GRM8,CHRM3,TENM2,CADM2,MAGI2,KCND2,CNTNAP2,KCNQ3,DLG2,LRRC7,ALCAM
Nucleus	Introns and exons	GO: Cellular Component	GO:0045211	postsynaptic membrane	2.916e-09	7.377e-07	8.197e-08	5.01e-07	13	225	GABRG3,DLGAP2,ANKS1B,NBEA,GRIK2,GRIK3,CLSTN2,LRRTM3,CHRM3,TENM2,KCND2,DLG2,LRRC7
Nucleus	Introns and exons	GO: Cellular Component	GO:0060076	excitatory synapse	1.14e-08	2.884e-06	2.884e-07	1.763e-06	13	252	CACNA1C,DLGAP2,PDE4B,RAPGEF4,ANKS1B,GRIK2,CLSTN2,MAGI2,KCND2,DLG2,LRRC7,RIMS1,CTNNA2
Nucleus	Introns and exons	GO: Cellular Component	GO:0014069	postsynaptic density	4.173e-08	1.056e-05	8.798e-07	5.378e-06	12	232	CACNA1C,DLGAP2,PDE4B,ANKS1B,GRIK2,CLSTN2,MAGI2,KCND2,DLG2,LRRC7,RIMS1,CTNNA2
Nucleus	Introns and exons	GO: Cellular Component	GO:0099572	postsynaptic specialization	4.173e-08	1.056e-05	8.798e-07	5.378e-06	12	232	CACNA1C,DLGAP2,PDE4B,ANKS1B,GRIK2,CLSTN2,MAGI2,KCND2,DLG2,LRRC7,RIMS1,CTNNA2
Nucleus	Introns and exons	GO: Cellular Component	GO:0030054	cell junction	5.461e-08	1.382e-05	1.063e-06	6.496e-06	26	1200	GABRG3,DLGAP2,AHI1,DSCAM,ANKS1B,NBEA,GRIK2,GRIK3,LRRTM3,CHRM3,TENM2,DSCAML1,CADM2,MAGI2,OLFM3,DLC1,KCND2,CTNNA3,DLG2,LRRC7,ALCAM,RIMS1,CTNNA2,PCDH9,ADGRL3,PHACTR1
Nucleus	Introns and exons	GO: Cellular Component	GO:0030424	axon	1.795e-07	4.542e-05	3.244e-06	1.983e-05	17	567	CNTN4,DSCAM,RAPGEF4,GRIK2,GRIK3,CHRM3,CADM2,TENM3,CNTNAP2,KCNQ3,DLG2,ROBO2,LRRC7,ALCAM,CTNNA2,ALK,ADGRL3
Nucleus	Introns and exons	GO: Cellular Component	GO:0098590	plasma membrane region	2.592e-07	6.559e-05	4.373e-06	2.673e-05	23	1041	CACNA1C,GABRG3,CACNA1D,DLGAP2,PDE4D,RAPGEF4,ANKS1B,NBEA,GRIK2,GRIK3,CLSTN2,LRRTM3,GRM8,CHRM3,TENM2,DLC1,KCND2,CNTNAP2,DLG2,ROBO2,LRRC7,RIMS1,CTNNA2
Nucleus	Introns and exons	GO: Cellular Component	GO:0044463	cell projection part	3.242e-07	8.202e-05	5.126e-06	3.133e-05	24	1139	CACNA1C,CACNA1D,AHI1,PDE4B,CTTNBP2,DSCAM,ASIC2,RAPGEF4,ANKS1B,GRIK2,GRIK3,CLSTN2,CHRM3,TENM2,AGBL4,DLC1,KCND2,CNTNAP2,KCNQ3,DLG2,ROBO2,LRRC7,CTNNA2,PCDH9
Nucleus	Introns and exons	GO: Cellular Component	GO:0034702	ion channel complex	4.853e-07	0.0001228	7.222e-06	4.415e-05	12	291	CACNA1C,GABRG3,CACNA1D,PDE4B,PDE4D,GRIK2,OLFM3,KCNQ5,KCND2,CNTNAP2,KCNQ3,DLG2
Nucleus	Introns and exons	GO: Cellular Component	GO:0098589	membrane region	6.014e-07	0.0001521	8.453e-06	5.167e-05	25	1267	CACNA1C,GABRG3,CACNA1D,DLGAP2,PDE4D,RAPGEF4,ANKS1B,NBEA,GRIK2,GRIK3,CLSTN2,LRRTM3,GRM8,CHRM3,TENM2,DLC1,KCND2,CNTNAP2,KCNQ3,DLG2,ROBO2,LRRC7,RIMS1,CTNNA2,TNR
Nucleus	Introns and exons	GO: Cellular Component	GO:0005887	integral component of plasma membrane	7.115e-07	0.00018	9.474e-06	5.791e-05	29	1651	CACNA1D,KCNH7,DSCAM,ASIC2,GRIK2,GRIK3,GPC6,GRM8,CHRM3,TENM2,CADM2,OLFM3,TENM4,PTPRD,SEMA6D,KCNQ5,PTPRG,TENM3,KCND2,CNTNAP2,KCNQ3,DLG2,ALCAM,NRG3,MMP16,PCDH7,PCDH9,ALK,ADGRL3
Nucleus	Introns and exons	GO: Cellular Component	GO:0031226	intrinsic component of plasma membrane	1.527e-06	0.0003863	1.932e-05	0.0001181	29	1714	CACNA1D,KCNH7,DSCAM,ASIC2,GRIK2,GRIK3,GPC6,GRM8,CHRM3,TENM2,CADM2,OLFM3,TENM4,PTPRD,SEMA6D,KCNQ5,PTPRG,TENM3,KCND2,CNTNAP2,KCNQ3,DLG2,ALCAM,NRG3,MMP16,PCDH7,PCDH9,ALK,ADGRL3
Nucleus	Introns and exons	GO: Cellular Component	GO:1902495	transmembrane transporter complex	1.655e-06	0.0004188	1.994e-05	0.0001219	12	327	CACNA1C,GABRG3,CACNA1D,PDE4B,PDE4D,GRIK2,OLFM3,KCNQ5,KCND2,CNTNAP2,KCNQ3,DLG2
Nucleus	Introns and exons	GO: Cellular Component	GO:1990351	transporter complex	1.999e-06	0.0005058	2.299e-05	0.0001405	12	333	CACNA1C,GABRG3,CACNA1D,PDE4B,PDE4D,GRIK2,OLFM3,KCNQ5,KCND2,CNTNAP2,KCNQ3,DLG2
Nucleus	Introns and exons	GO: Cellular Component	GO:0034703	cation channel complex	2.427e-06	0.0006141	2.67e-05	0.0001632	9	176	CACNA1C,CACNA1D,PDE4B,PDE4D,KCNQ5,KCND2,CNTNAP2,KCNQ3,DLG2
Nucleus	Introns and exons	GO: Cellular Component	GO:0043197	dendritic spine	6.927e-06	0.001753	7.302e-05	0.0004464	8	151	PDE4B,CTTNBP2,ASIC2,RAPGEF4,ANKS1B,TENM2,KCND2,LRRC7
Nucleus	Introns and exons	GO: Cellular Component	GO:0044309	neuron spine	7.632e-06	0.001931	7.723e-05	0.0004721	8	153	PDE4B,CTTNBP2,ASIC2,RAPGEF4,ANKS1B,TENM2,KCND2,LRRC7
Nucleus	Introns and exons	GO: Cellular Component	GO:0044297	cell body	4.745e-05	0.012	0.0004467	0.00273	15	691	CACNA1C,CACNA1D,ASIC2,RAPGEF4,GRIK2,GRIK3,PDE10A,GRM8,CADM2,KCND2,CNTNAP2,KCNQ3,DLG2,ALCAM,ALK
Nucleus	Introns and exons	GO: Cellular Component	GO:0098797	plasma membrane protein complex	4.767e-05	0.01206	0.0004467	0.00273	13	532	CACNA1C,CACNA1D,PDE4B,PDE4D,GRIK2,OLFM3,RGS6,KCNQ5,KCND2,CNTNAP2,KCNQ3,DLG2,ALCAM
Nucleus	Introns and exons	GO: Cellular Component	GO:0043025	neuronal cell body	5.282e-05	0.01336	0.0004773	0.002917	14	616	CACNA1C,CACNA1D,ASIC2,RAPGEF4,GRIK2,GRIK3,PDE10A,GRM8,CADM2,KCND2,CNTNAP2,KCNQ3,DLG2,ALCAM
Nucleus	Introns and exons	GO: Cellular Component	GO:0044304	main axon	0.0001256	0.03177	0.001095	0.006696	5	74	CNTNAP2,KCNQ3,DLG2,ROBO2,LRRC7
Nucleus	Introns and exons	GO: Cellular Component	GO:0005891	voltage-gated calcium channel complex	0.0001479	0.03743	0.001248	0.007626	4	41	CACNA1C,CACNA1D,PDE4B,PDE4D
Nucleus	Introns and exons	GO: Cellular Component	GO:0033267	axon part	0.0002033	0.05143	0.001659	0.01014	9	309	RAPGEF4,GRIK2,GRIK3,CHRM3,CNTNAP2,KCNQ3,DLG2,ROBO2,LRRC7
Nucleus	Introns and exons	GO: Cellular Component	GO:0008076	voltage-gated potassium channel complex	0.000349	0.08829	0.002759	0.01687	5	92	KCNQ5,KCND2,CNTNAP2,KCNQ3,DLG2
Nucleus	Introns and exons	GO: Cellular Component	GO:0034705	potassium channel complex	0.0003669	0.09282	0.002813	0.01719	5	93	KCNQ5,KCND2,CNTNAP2,KCNQ3,DLG2
Nucleus	Introns and exons	GO: Cellular Component	GO:1990454	L-type voltage-gated calcium channel complex	0.000629	0.1591	0.004681	0.02861	2	6	CACNA1C,CACNA1D
Nucleus	Introns and exons	GO: Cellular Component	GO:0031225	anchored component of membrane	0.0006566	0.1661	0.004746	0.02901	6	160	CNTN4,MDGA2,GPC6,CNTN6,CNTN3,LSAMP
Nucleus	Introns and exons	GO: Cellular Component	GO:0034704	calcium channel complex	0.0007786	0.197	0.005472	0.03345	4	63	CACNA1C,CACNA1D,PDE4B,PDE4D
Nucleus	Introns and exons	GO: Cellular Component	GO:0044224	juxtaparanode region of axon	0.001855	0.4693	0.01268	0.07753	2	10	CNTNAP2,DLG2
Nucleus	Introns and exons	GO: Cellular Component	GO:0043204	perikaryon	0.002453	0.6205	0.01633	0.09981	5	142	GRIK2,GRIK3,PDE10A,KCND2,CNTNAP2
Nucleus	Introns and exons	GO: Cellular Component	GO:0043194	axon initial segment	0.003174	0.803	0.02059	0.1259	2	13	KCNQ3,LRRC7
Nucleus	Introns and exons	GO: Cellular Component	GO:0032589	neuron projection membrane	0.004071	1	0.02575	0.1574	3	49	CACNA1D,CNTNAP2,ROBO2
Nucleus	Introns and exons	GO: Cellular Component	GO:0008328	ionotropic glutamate receptor complex	0.004311	1	0.0266	0.1626	3	50	GRIK2,OLFM3,DLG2
Nucleus	Introns and exons	GO: Cellular Component	GO:0005911	cell-cell junction	0.006339	1	0.03819	0.2334	8	418	AHI1,TENM2,CADM2,MAGI2,CTNNA3,CTNNA2,PCDH9,ADGRL3
Nucleus	Introns and exons	GO: Cellular Component	GO:0002095	caveolar macromolecular signaling complex	0.006601	1	0.03884	0.2374	1	1	CACNA1C
Nucleus	Introns and exons	GO: Cellular Component	GO:0030673	axolemma	0.006782	1	0.039	0.2384	2	19	CNTNAP2,ROBO2
Nucleus	Introns and exons	GO: Cellular Component	GO:0030315	T-tubule	0.007177	1	0.04035	0.2467	3	60	CACNA1C,CACNA1D,KCND2
Nucleus	Introns and exons	GO: Cellular Component	GO:0044431	Golgi apparatus part	0.007916	1	0.04354	0.2661	13	928	B3GALT1,PCSK5,GALNT14,NBEA,EXT1,CLSTN2,GPC6,RBFOX1,CHSY3,MMP16,MGAT4C,CSGALNACT1,LARGE1
Nucleus	Introns and exons	GO: Cellular Component	GO:0032839	dendrite cytoplasm	0.008258	1	0.04445	0.2717	2	21	GRIK2,GRIK3
Nucleus	Exons	GO: Molecular Function	GO:0003723	RNA binding	9.275e-08	3.784e-05	3.784e-05	0.0002494	23	1632	SRSF5,LUC7L3,PNN,RNPC3,KHDRBS2,NVL,ZNF207,SRSF11,GPATCH8,PNISR,RBM39,CCNT2,RBM25,SF3B1,TIA1,LUC7L2,ZRANB2,PRPF4B,RBM5,MACF1,ZCCHC7,R3HDM1,SON
Nucleus	Exons	GO: Biological Process	GO:0008380	RNA splicing	5.15e-13	7.951e-10	7.951e-10	6.297e-09	17	402	SRSF5,LUC7L3,PNN,RNPC3,CLK4,SRSF11,RBM39,CLASRP,RBM25,SF3B1,TIA1,CLK1,LUC7L2,ZRANB2,PRPF4B,RBM5,SON
Nucleus	Exons	GO: Biological Process	GO:0006397	mRNA processing	9.378e-10	1.448e-06	7.24e-07	5.734e-06	15	479	SRSF5,LUC7L3,PNN,RNPC3,SRSF11,RBM39,CLASRP,RBM25,SF3B1,TIA1,LUC7L2,ZRANB2,PRPF4B,RBM5,SON
Nucleus	Exons	GO: Biological Process	GO:0000398	mRNA splicing, via spliceosome	4.857e-08	7.5e-05	1.713e-05	0.0001356	11	305	SRSF5,LUC7L3,PNN,RNPC3,SRSF11,RBM25,SF3B1,TIA1,LUC7L2,PRPF4B,RBM5
Nucleus	Exons	GO: Biological Process	GO:0000377	RNA splicing, via transesterification reactions with bulged adenosine as nucleophile	4.857e-08	7.5e-05	1.713e-05	0.0001356	11	305	SRSF5,LUC7L3,PNN,RNPC3,SRSF11,RBM25,SF3B1,TIA1,LUC7L2,PRPF4B,RBM5
Nucleus	Exons	GO: Biological Process	GO:0000375	RNA splicing, via transesterification reactions	5.546e-08	8.563e-05	1.713e-05	0.0001356	11	309	SRSF5,LUC7L3,PNN,RNPC3,SRSF11,RBM25,SF3B1,TIA1,LUC7L2,PRPF4B,RBM5
Nucleus	Exons	GO: Biological Process	GO:0016071	mRNA metabolic process	7.413e-08	0.0001145	1.908e-05	0.0001511	15	664	SRSF5,LUC7L3,PNN,RNPC3,SRSF11,RBM39,CLASRP,RBM25,SF3B1,TIA1,LUC7L2,ZRANB2,PRPF4B,RBM5,SON
Nucleus	Exons	GO: Biological Process	GO:0006396	RNA processing	1.436e-07	0.0002217	3.167e-05	0.0002508	17	913	SRSF5,LUC7L3,PNN,RNPC3,CLK4,SRSF11,RBM39,CLASRP,RBM25,SF3B1,TIA1,CLK1,LUC7L2,ZRANB2,PRPF4B,RBM5,SON
Nucleus	Exons	GO: Biological Process	GO:0000245	spliceosomal complex assembly	3.75e-06	0.00579	0.0007237	0.005732	5	57	SRSF5,LUC7L3,SF3B1,LUC7L2,RBM5
Nucleus	Exons	GO: Biological Process	GO:0043484	regulation of RNA splicing	5.922e-06	0.009143	0.001016	0.008046	6	109	CLK4,RBM25,TIA1,CLK1,RBM5,SON
Nucleus	Exons	GO: Biological Process	GO:0006376	mRNA splice site selection	0.0002546	0.3931	0.03931	0.3113	3	30	SRSF5,LUC7L3,LUC7L2
Nucleus	Exons	GO: Cellular Component	GO:0016607	nuclear speck	5.723e-10	1.345e-07	1.345e-07	8.122e-07	11	201	CCNL2,SRSF5,LUC7L3,PNN,PNISR,RBM39,RBM25,SF3B1,PSME4,LUC7L2,SON
Nucleus	Exons	GO: Cellular Component	GO:0044451	nucleoplasm part	2.321e-07	5.454e-05	2.057e-05	0.0001242	15	732	CCNL2,SRSF5,LUC7L3,PNN,PNISR,RBM39,FANCC,CCNT2,RBM25,SF3B1,PSME4,LUC7L2,KMT2A,CHD6,SON
Nucleus	Exons	GO: Cellular Component	GO:0016604	nuclear body	2.626e-07	6.17e-05	2.057e-05	0.0001242	11	364	CCNL2,SRSF5,LUC7L3,PNN,PNISR,RBM39,RBM25,SF3B1,PSME4,LUC7L2,SON
Nucleus	Exons	GO: Cellular Component	GO:0005681	spliceosomal complex	5.347e-07	0.0001257	3.141e-05	0.0001897	8	173	LUC7L3,PNN,RNPC3,RBM25,SF3B1,LUC7L2,PRPF4B,RBM5
Nucleus	Exons	GO: Cellular Component	GO:0071004	U2-type prespliceosome	3.553e-05	0.008349	0.00167	0.01008	3	16	LUC7L3,SF3B1,LUC7L2
Nucleus	Exons	GO: Cellular Component	GO:0071010	prespliceosome	8.314e-05	0.01954	0.003256	0.01966	3	21	LUC7L3,SF3B1,LUC7L2
Nucleus	Exons	GO: Cellular Component	GO:0005684	U2-type spliceosomal complex	0.0002728	0.06412	0.009159	0.05531	3	31	LUC7L3,SF3B1,LUC7L2
Nucleus	Exons	GO: Cellular Component	GO:1990904	ribonucleoprotein complex	0.0008928	0.2098	0.02331	0.1408	10	745	LUC7L3,PNN,RNPC3,NVL,RBM25,SF3B1,TIA1,LUC7L2,PRPF4B,RBM5
Nucleus	Exons	GO: Cellular Component	GO:0030529	intracellular ribonucleoprotein complex	0.0008928	0.2098	0.02331	0.1408	10	745	LUC7L3,PNN,RNPC3,NVL,RBM25,SF3B1,TIA1,LUC7L2,PRPF4B,RBM5
Nucleus	Exons	GO: Cellular Component	GO:0097525	spliceosomal snRNP complex	0.001407	0.3307	0.03307	0.1997	3	54	LUC7L3,SF3B1,LUC7L2
Nucleus	Exons	GO: Cellular Component	GO:0030532	small nuclear ribonucleoprotein complex	0.002	0.4701	0.04231	0.2555	3	61	LUC7L3,SF3B1,LUC7L2
Nucleus	Exons	GO: Cellular Component	GO:0005685	U1 snRNP	0.00216	0.5077	0.04231	0.2555	2	17	LUC7L3,LUC7L2
Cell	Introns and exons	GO: Molecular Function	GO:0003723	RNA binding	1.949e-62	4.262e-59	4.262e-59	3.524e-58	467	1632	AARS,MAGOH,ABCF1,MAP4,LRRC47,PARP1,PEF1,HIST1H4D,ALDOA,DCPS,FLYWCH2,ANXA7,ZNF622,APEX1,CBX4,API5,DENR,ARCN1,YARS,ARF1,RRP1,ZC3H7A,TARSL2,CCDC59,CCDC124,USO1,CFAP20,RTCA,DDX25,CCAR2,EIF3A,EIF3B,EIF3C,EIF3D,EIF3F,EIF3G,LSM2,EIF3H,EIF3I,EIF3J,SRSF9,EDF1,NAP1L4,NCL,SYNJ2,BTF3,EIF2B2,EIF2B5,EIF2S2,BYSL,SNU13,CPSF2,NME1,NOP2,NANOS1,NPM1,NOL3,RPL14,CCT6A,PA2G4,PEBP1,PRDX1,C1orf52,CDC5L,PCBP1,PCP4,NOLC1,…
Cell	Introns and exons	GO: Molecular Function	GO:0019899	enzyme binding	8.796e-18	1.924e-14	9.618e-15	7.952e-14	392	1929	KCTD13,ACTB,ACTG1,MEF2D,RAB8A,ADPRH,PARP1,AP2A1,AP2A2,AKT1,ULK1,CUL4A,CUL3,AMFR,TRIB2,GIT1,ANXA5,ZBTB4,APBB1,CBX4,BLZF1,TSPAN33,ARF6,ARHGDIA,RUVBL1,ANKRA2,MTF1,RFXANK,DACT3,DDRGK1,CCAR2,DYNLL1,EIF3A,LSM2,EIF3I,ATP1B2,BECN1,PEA15,ATP2B4,ATP6V1E1,SNX3,ADAM9,RNF19B,FXYD7,NCK1,NEDD8,NEFL,CDK5R1,SQSTM1,ZPR1,TAX1BP1,NFKBIA,SNU13,PPP1R35,SNURF,NME1,NME2,SPTY2D1,NOTCH1,NPM1,CACNB1,CACNB3,DIRAS1,CALM1,NOL…
Cell	Introns and exons	GO: Molecular Function	GO:0003743	translation initiation factor activity	6.284e-16	1.374e-12	4.581e-13	3.787e-12	32	51	DENR,EIF3A,EIF3B,EIF3C,EIF3D,EIF3F,EIF3G,EIF3H,EIF3I,EIF3J,EIF2B2,EIF2B5,EIF2S2,EIF4E2,EIF1AX,EIF2S1,EIF2B1,EIF4A1,EIF4B,EIF4E,EIF4G2,EIF5,EIF1,EIF1B,EIF3L,EIF3M,EIF1AD,EIF3K,COPS5,EIF4H,EIF3E,EIF6
Cell	Introns and exons	GO: Molecular Function	GO:0008135	translation factor activity, RNA binding	1.053e-15	2.304e-12	5.759e-13	4.761e-12	44	90	ABCF1,DENR,EIF3A,EIF3B,EIF3C,EIF3D,EIF3F,EIF3G,EIF3H,EIF3I,EIF3J,EIF2B2,EIF2B5,EIF2S2,EIF4E2,EEF1E1,EEF1A1,EEF1A2,EEF1B2,EEF1D,EEF1G,EEF2,EIF1AX,EIF2S1,EIF2B1,EIF4A1,EIF4B,EIF4E,EIF4G2,EIF5,EIF5A,EIF1,EIF1B,ETF1,EIF3L,EIF3M,EIF1AD,EIF3K,COPS5,GSPT1,EIF4H,EIF5A2,EIF3E,EIF6
Cell	Introns and exons	GO: Molecular Function	GO:0003735	structural constituent of ribosome	2.846e-15	6.224e-12	1.245e-12	1.029e-11	75	216	RPL22L1,RPL14,RPL23,MRPL57,RPL36,RPS27L,MRTO4,IMP3,RPL3,RPL4,RPL5,RPL7,RPL7A,RSL24D1,RPL8,RPL9,RPL11,RPL12,RPL13,RPL15,RPL17,RPL18,RPL18A,RPL19,RPL21,RPL22,RPL23A,RPL24,RPL26,RPL27,RPL30,RPL27A,RPL28,RPL29,RPL31,RPL32,RPL36AL,RPL37,RPL37A,RPL38,RPL41,RPLP0,RPLP1,RPLP2,RPS2,RPS3,RPS5,RPS6,RPS7,RPS8,RPS9,RPS10,RPS11,RPS12,RPS13,RPS15,RPS16,RPS17,RPS19,RPS20,RPS21,RPS23,RPS24,RPS25,RPS26,RPS27,RPS27…
Cell	Introns and exons	GO: Molecular Function	GO:0003924	GTPase activity	5.307e-15	1.161e-11	1.934e-12	1.599e-11	79	236	RAB22A,RAB8A,ARF1,ARF3,ARF4,ARF6,RHOA,RHOB,ARL1,RAB11A,DIRAS1,ARL8A,CDC42,RAB11B,GNG2,RRAGD,RHOF,RAB1A,RAB2A,RAB3A,RAB3B,RAB4A,RAB5A,RAB6A,RAB5C,RAC1,RALA,RAN,RAP1B,RAP2A,RHEB,EEF1A1,EEF1A2,ARL4A,EEF2,ARL8B,SAR1B,EIF5,TUBA1B,TUBB4A,TUBB4B,MRAS,TUBB,RAB14,RAB18,TSR1,RRAGA,GNB5,RAB21,TUBG2,SRPRA,RRAGC,RAB10,RND1,GNA11,GNAI1,GNAI2,GNAS,GNAZ,GNB1,GNB2,GNG3,GNG4,GNG10,GNL1,TBCC,GSPT1,RHOQ,RASD2,GTPBP4…
Cell	Introns and exons	GO: Molecular Function	GO:0005525	GTP binding	1.041e-13	2.278e-10	3.254e-11	2.69e-10	106	378	RAB22A,RAB8A,ANXA6,ARF1,ARF3,ARF4,ARF6,RHOA,RHOB,ARL1,RASL11B,RAB11A,DRG1,RAB4B,EIF2B2,NME1,RAB12,DIRAS1,ARL8A,CDC42,NOLC1,RAB11B,OLA1,SRPRB,RRAGD,RHOF,RASL10B,DIRAS2,ARL5A,RAB1A,RAB2A,RAB3A,RAB3B,RAB4A,RAB5A,RAB6A,RAB5C,RAC1,RALA,RAN,RAP1B,RAP2A,RAP2B,DRG2,RHEB,EEF1A1,EEF1A2,RIT1,ARL4A,EEF2,ARL8B,EIF2B1,SAR1B,EIF5,DYNC1LI1,GPN3,RTKN,EHD3,ARL6,TUBA1B,TUBB4A,TUBB4B,FKBP4,MRAS,TUBB,RAB14,RAB18,TSR1…
Cell	Introns and exons	GO: Molecular Function	GO:0032561	guanyl ribonucleotide binding	4.286e-12	9.373e-09	1.172e-09	9.687e-09	106	399	RAB22A,RAB8A,ANXA6,ARF1,ARF3,ARF4,ARF6,RHOA,RHOB,ARL1,RASL11B,RAB11A,DRG1,RAB4B,EIF2B2,NME1,RAB12,DIRAS1,ARL8A,CDC42,NOLC1,RAB11B,OLA1,SRPRB,RRAGD,RHOF,RASL10B,DIRAS2,ARL5A,RAB1A,RAB2A,RAB3A,RAB3B,RAB4A,RAB5A,RAB6A,RAB5C,RAC1,RALA,RAN,RAP1B,RAP2A,RAP2B,DRG2,RHEB,EEF1A1,EEF1A2,RIT1,ARL4A,EEF2,ARL8B,EIF2B1,SAR1B,EIF5,DYNC1LI1,GPN3,RTKN,EHD3,ARL6,TUBA1B,TUBB4A,TUBB4B,FKBP4,MRAS,TUBB,RAB14,RAB18,TSR1…
Cell	Introns and exons	GO: Molecular Function	GO:0019001	guanyl nucleotide binding	5.063e-12	1.107e-08	1.23e-09	1.017e-08	106	400	RAB22A,RAB8A,ANXA6,ARF1,ARF3,ARF4,ARF6,RHOA,RHOB,ARL1,RASL11B,RAB11A,DRG1,RAB4B,EIF2B2,NME1,RAB12,DIRAS1,ARL8A,CDC42,NOLC1,RAB11B,OLA1,SRPRB,RRAGD,RHOF,RASL10B,DIRAS2,ARL5A,RAB1A,RAB2A,RAB3A,RAB3B,RAB4A,RAB5A,RAB6A,RAB5C,RAC1,RALA,RAN,RAP1B,RAP2A,RAP2B,DRG2,RHEB,EEF1A1,EEF1A2,RIT1,ARL4A,EEF2,ARL8B,EIF2B1,SAR1B,EIF5,DYNC1LI1,GPN3,RTKN,EHD3,ARL6,TUBA1B,TUBB4A,TUBB4B,FKBP4,MRAS,TUBB,RAB14,RAB18,TSR1…
Cell	Introns and exons	GO: Molecular Function	GO:0043021	ribonucleoprotein complex binding	1.331e-11	2.911e-08	2.911e-09	2.407e-08	46	120	ABCF1,SPCS1,EIF3C,NME1,NPM1,PTTG1,OLA1,SRPRB,PRMT7,PPP1CA,PRPF31,EIF4A3,YTHDF1,NMD3,EEF2,EIF1AX,EIF2S1,SBDS,EIF4B,EIF5A,IMP3,ETF1,PRMT5,CD2BP2,SNRPB,SNRPB2,SNRPD1,SNRPD2,SNRPD3,SRP9,SRP68,SRP72,SRPRA,EIF3K,SEC61B,BOP1,PES1,RPL35,HNRNPC,HNRNPK,PRMT1,EIF4H,EIF5A2,EIF6,BAG6,RPSA
Cell	Introns and exons	GO: Molecular Function	GO:0019843	rRNA binding	1.848e-11	4.041e-08	3.674e-09	3.037e-08	32	67	NCL,NPM1,CIRBP,RPL23,NOL12,EEF2,SBDS,MRTO4,IMP3,RPL3,RPL4,RPL5,RPL7,RPL8,RPL9,RPL11,RPL12,RPL17,RPL19,RPL23A,RPL37,RPL37A,RPLP0,RPLP1,RPLP2,RPS3,RPS5,RPS9,RPS11,RPS13,RPF2,MTERF4
Cell	Introns and exons	GO: Molecular Function	GO:0019003	GDP binding	4.045e-10	8.847e-07	7.372e-08	6.095e-07	28	59	RAB22A,RAB8A,ARF1,RHOA,RHOB,RAB12,RAB11B,RAB2A,RAB3B,RAB4A,RAB5A,RAB5C,RALA,RAN,RAP1B,RAP2B,RHEB,ARL8B,EIF2B1,DYNC1LI1,RAB14,RAB18,RAB21,RRAGC,RAB10,GNAI1,RAB7A,KRAS
Cell	Introns and exons	GO: Molecular Function	GO:0016818	hydrolase activity, acting on acid anhydrides, in phosphorus-containing anhydrides	6.866e-10	1.502e-06	1.155e-07	9.549e-07	176	829	ABCF1,RAB22A,ACYP1,RAB8A,SMARCA5,DCPS,ANXA5,ARF1,ARF3,ARF4,ARF6,RHOA,RHOB,ARL1,RUVBL1,ASNA1,DDX25,DYNLL1,ATP1B2,ATP2B4,ATP6V1A,ATP6V1B2,ATP6V1C1,ATP6V1E1,ATP6V1G2,MYL6,RAB11A,BBS4,GMPS,MYO3A,DIRAS1,MYO1H,ARL8A,ATP6V0D1,LONRF2,CDC42,RAB11B,GNG2,ATP6V1F,CHD3,OLA1,KIF3B,RRAGD,PIN1,DDX54,DCTPP1,RHOF,DDX56,ATP6V1G1,PPA1,PTPA,DYNLL2,EIF4A3,PSMC1,PSMC2,PSMC3,PSMC5,PSMC6,DCTN1,DDX1,DDX6,PSMD6,CANT1,DYNLR…
Cell	Introns and exons	GO: Molecular Function	GO:0016817	hydrolase activity, acting on acid anhydrides	7.568e-10	1.655e-06	1.182e-07	9.774e-07	176	830	ABCF1,RAB22A,ACYP1,RAB8A,SMARCA5,DCPS,ANXA5,ARF1,ARF3,ARF4,ARF6,RHOA,RHOB,ARL1,RUVBL1,ASNA1,DDX25,DYNLL1,ATP1B2,ATP2B4,ATP6V1A,ATP6V1B2,ATP6V1C1,ATP6V1E1,ATP6V1G2,MYL6,RAB11A,BBS4,GMPS,MYO3A,DIRAS1,MYO1H,ARL8A,ATP6V0D1,LONRF2,CDC42,RAB11B,GNG2,ATP6V1F,CHD3,OLA1,KIF3B,RRAGD,PIN1,DDX54,DCTPP1,RHOF,DDX56,ATP6V1G1,PPA1,PTPA,DYNLL2,EIF4A3,PSMC1,PSMC2,PSMC3,PSMC5,PSMC6,DCTN1,DDX1,DDX6,PSMD6,CANT1,DYNLR…
Cell	Introns and exons	GO: Molecular Function	GO:0016462	pyrophosphatase activity	1.001e-09	2.189e-06	1.459e-07	1.207e-06	175	827	ABCF1,RAB22A,RAB8A,SMARCA5,DCPS,ANXA5,ARF1,ARF3,ARF4,ARF6,RHOA,RHOB,ARL1,RUVBL1,ASNA1,DDX25,DYNLL1,ATP1B2,ATP2B4,ATP6V1A,ATP6V1B2,ATP6V1C1,ATP6V1E1,ATP6V1G2,MYL6,RAB11A,BBS4,GMPS,MYO3A,DIRAS1,MYO1H,ARL8A,ATP6V0D1,LONRF2,CDC42,RAB11B,GNG2,ATP6V1F,CHD3,OLA1,KIF3B,RRAGD,PIN1,DDX54,DCTPP1,RHOF,DDX56,ATP6V1G1,PPA1,PTPA,DYNLL2,EIF4A3,PSMC1,PSMC2,PSMC3,PSMC5,PSMC6,DCTN1,DDX1,DDX6,PSMD6,CANT1,DYNLRB1,ENP…
Cell	Introns and exons	GO: Molecular Function	GO:0051082	unfolded protein binding	2.794e-09	6.11e-06	3.819e-07	3.157e-06	38	103	MKKS,NAP1L4,NPM1,AIP,CCT6A,PFDN1,PFDN2,PFDN4,PFDN5,DNAJB5,PPIA,DNAJB6,TOR1A,DNAJA2,TUBB4B,DNAJA4,PFDN6,CCT4,CCT2,CCT5,CCT8,PTGES3,DNAJB11,RUVBL2,ST13,TCP1,CDC37,CCT3,TTC1,DNAJB2,DNAJA1,HSPA2,HSPA8,HSP90AA1,HSP90AB1,DNAJB1,PDRG1,LRPAP1
Cell	Introns and exons	GO: Molecular Function	GO:0044389	ubiquitin-like protein ligase binding	5.645e-09	1.235e-05	7.262e-07	6.004e-06	74	277	ACTG1,CUL4A,CUL3,TRIB2,BLZF1,DDRGK1,BECN1,NEDD8,SQSTM1,NFKBIA,RNF8,UBE2M,PA2G4,CDC34,CDKN1A,PER1,SRPRB,CKB,ANAPC2,TOLLIP,EIF4E2,DERL1,BAG5,BAG4,PRKACA,PRKACB,UBE2F,PRKAR1A,PRKAR2B,RNF40,RBX1,RALA,RANGAP1,SCAMP3,UBXN1,STUB1,TUBA1B,UBE2J1,OTUB1,TUBB,RNF34,JKAMP,CCT2,RRAGA,MAP1LC3A,MOAP1,UBE2S,ELOB,TCP1,TMBIM6,AKTIP,HIF1A,GABARAP,GABARAPL2,TSG101,GABARAPL1,UBE2G2,UBE2L3,UBE2N,UBE2V2,SUMO1,UCHL1,DNAJ…
Cell	Introns and exons	GO: Molecular Function	GO:0031625	ubiquitin protein ligase binding	6.839e-09	1.496e-05	8.309e-07	6.87e-06	73	273	ACTG1,CUL4A,CUL3,TRIB2,BLZF1,BECN1,NEDD8,SQSTM1,NFKBIA,RNF8,UBE2M,PA2G4,CDC34,CDKN1A,PER1,SRPRB,CKB,ANAPC2,TOLLIP,EIF4E2,DERL1,BAG5,BAG4,PRKACA,PRKACB,UBE2F,PRKAR1A,PRKAR2B,RNF40,RBX1,RALA,RANGAP1,SCAMP3,UBXN1,STUB1,TUBA1B,UBE2J1,OTUB1,TUBB,RNF34,JKAMP,CCT2,RRAGA,MAP1LC3A,MOAP1,UBE2S,ELOB,TCP1,TMBIM6,AKTIP,HIF1A,GABARAP,GABARAPL2,TSG101,GABARAPL1,UBE2G2,UBE2L3,UBE2N,UBE2V2,SUMO1,UCHL1,DNAJB2,DNAJ…
Cell	Introns and exons	GO: Molecular Function	GO:0003712	transcription cofactor activity	8.953e-09	1.958e-05	1.031e-06	8.52e-06	126	564	HIPK1,MAX,BEND6,AES,MAP3K10,MED30,APEX1,CBX4,BHLHE40,MED4,ANKRA2,MTF1,RFXANK,MXI1,EDF1,NAB2,NACA,SFR1,CREG1,NFE2L1,SQSTM1,NFKB2,NFKBIB,BUD31,NPM1,AIP,CBFA2T3,CCNE1,ABT1,PFDN5,COPS2,DDX54,MED21,HCFC2,MED7,WDR77,NR1D1,RNF14,CTBP1,CTNNB1,IRF2BP1,PSMC3,PSMC5,DDX1,MED24,ZMIZ2,THRAP3,RAN,DR1,SRA1,ATN1,MED16,MED9,MED31,ZNF593,RFXAP,HIPK3,YAF2,TOB1,RNF4,ENO1,SAP18,SCAND1,JADE1,RXRB,CITED2,PRMT5,C1D,ACTL6…
Cell	Introns and exons	GO: Molecular Function	GO:0000988	transcription factor activity, protein binding	1.392e-08	3.045e-05	1.522e-06	1.259e-05	134	614	HIPK1,MAX,BEND6,AES,MAP3K10,MED30,APEX1,CBX4,BHLHE40,MED4,ANKRA2,MTF1,RFXANK,ATF4,MXI1,EDF1,NAB2,NACA,SFR1,CREG1,NFE2L1,SQSTM1,NFKB2,NFKBIB,BUD31,NOTCH1,NPM1,AIP,CBFA2T3,CCNE1,PER1,ABT1,PFDN5,COPS2,DDX54,MED21,HCFC2,MED7,WDR77,NR1D1,CRY2,RNF14,CTBP1,CTNNB1,IRF2BP1,PSMC3,PSMC5,DDX1,MED24,ZMIZ2,THRAP3,RAN,DR1,SRA1,ATN1,MED16,MED9,MED31,ZNF593,RFXAP,HIPK3,YAF2,TOB1,RNF4,ELP2,ENO1,SAP18,SCAND1,JADE1,…
Cell	Introns and exons	GO: Molecular Function	GO:0017111	nucleoside-triphosphatase activity	1.529e-08	3.344e-05	1.592e-06	1.316e-05	163	785	ABCF1,RAB22A,RAB8A,SMARCA5,ANXA5,ARF1,ARF3,ARF4,ARF6,RHOA,RHOB,ARL1,RUVBL1,ASNA1,DDX25,DYNLL1,ATP1B2,ATP2B4,ATP6V1A,ATP6V1B2,ATP6V1C1,ATP6V1E1,ATP6V1G2,MYL6,RAB11A,BBS4,MYO3A,DIRAS1,MYO1H,ARL8A,ATP6V0D1,LONRF2,CDC42,RAB11B,GNG2,ATP6V1F,CHD3,OLA1,KIF3B,RRAGD,PIN1,DDX54,RHOF,DDX56,ATP6V1G1,PTPA,DYNLL2,EIF4A3,PSMC1,PSMC2,PSMC3,PSMC5,PSMC6,DCTN1,DDX1,DDX6,PSMD6,DYNLRB1,RAB1A,RAB2A,RAB3A,RAB3B,RAB4A,R…
Cell	Introns and exons	GO: Molecular Function	GO:0031072	heat shock protein binding	2.52e-08	5.511e-05	2.505e-06	2.071e-05	37	106	ADORA1,ULK1,ARHGDIA,NFKBIA,PTTG1,CLTC,PPID,PPP5C,DNAJB6,EEF1D,ENO1,STUB1,RPS3,DNAJA2,DNAJA4,FKBP1A,FKBP4,HIKESHI,DNAJC2,PTGES3,ST13,DNAJC9,LMAN2,STIP1,CDC37,HDAC2,HIF1A,NUP62,DNAJC7,HNRNPK,DNAJB2,DNAJA1,HSPA8,DNAJB1,KCNJ11,PDXP,BAG6
Cell	Introns and exons	GO: Molecular Function	GO:0000989	transcription factor activity, transcription factor binding	3.051e-08	6.672e-05	2.901e-06	2.398e-05	132	610	HIPK1,MAX,BEND6,AES,MAP3K10,MED30,APEX1,CBX4,BHLHE40,MED4,ANKRA2,MTF1,RFXANK,ATF4,MXI1,EDF1,NAB2,NACA,SFR1,CREG1,NFE2L1,SQSTM1,NFKB2,NFKBIB,BUD31,NOTCH1,NPM1,AIP,CBFA2T3,CCNE1,PER1,ABT1,PFDN5,COPS2,DDX54,MED21,HCFC2,MED7,WDR77,NR1D1,CRY2,RNF14,CTBP1,CTNNB1,IRF2BP1,PSMC3,PSMC5,DDX1,MED24,ZMIZ2,THRAP3,RAN,DR1,SRA1,ATN1,MED16,MED9,MED31,ZNF593,RFXAP,HIPK3,YAF2,TOB1,RNF4,ELP2,ENO1,SAP18,SCAND1,JADE1,…
Cell	Introns and exons	GO: Molecular Function	GO:0070180	large ribosomal subunit rRNA binding	1.449e-07	0.0003169	1.321e-05	0.0001092	9	10	RPL23,MRTO4,RPL12,RPL17,RPL19,RPL37A,RPLP0,RPLP1,RPLP2
Cell	Introns and exons	GO: Molecular Function	GO:0032182	ubiquitin-like protein binding	1.756e-07	0.0003841	1.536e-05	0.000127	40	127	DYRK2,CBX4,SQSTM1,TAX1BP1,HGS,BUB3,TP53INP2,TOLLIP,UBQLN1,CRY2,UBXN11,UBXN2A,PSMD4,RAD23A,RAD23B,UBXN1,RNF4,VPS28,USPL1,EPS15,RPS3,UBAP1,OTUB1,PRPF8,DNAJC2,SIRT2,TRIM32,DCUN1D4,NSFL1C,TSG101,NUP62,UBE2N,UCHL1,UCHL3,DNAJB2,VCP,C6orf106,UBQLN4,BAG6,USP5
Cell	Introns and exons	GO: Molecular Function	GO:0004842	ubiquitin-protein transferase activity	3.177e-07	0.0006947	2.672e-05	0.0002209	94	414	KCTD13,CUL4A,CUL3,AMFR,MED30,RNF19B,NSMCE1,RNF8,UBE2M,NEURL1,CDC34,CDC42,ANAPC2,MED21,MED7,RNF185,FBXL15,KBTBD2,RNF14,RNF7,UBE2F,KLHL24,RNF40,KEAP1,FBXO2,MED24,PJA2,FBXO25,FBXO22,FBXO9,FBXO3,RNF141,KBTBD11,RBX1,MED31,TRIM27,FEM1B,RNF220,RNF2,RNF4,RNF5,RNF6,FBXO31,KLHDC8A,KCTD10,TRIM17,RNF41,KLHL12,TOPORS,KLHL26,STUB1,RNF181,RNF187,KBTBD7,FEM1A,UBE2E3,UBE2J1,MED10,UBE2Q1,RNF44,DTL,RNF34,ANAPC11,SI…
Cell	Introns and exons	GO: Molecular Function	GO:0004298	threonine-type endopeptidase activity	3.926e-07	0.0008587	3.067e-05	0.0002536	13	21	PSMA2,PSMA4,PSMA5,PSMA6,PSMA7,PSMB1,PSMB2,PSMB3,PSMB4,PSMB5,PSMB6,PSMB7,PSMB10
Cell	Introns and exons	GO: Molecular Function	GO:0070003	threonine-type peptidase activity	3.926e-07	0.0008587	3.067e-05	0.0002536	13	21	PSMA2,PSMA4,PSMA5,PSMA6,PSMA7,PSMB1,PSMB2,PSMB3,PSMB4,PSMB5,PSMB6,PSMB7,PSMB10
Cell	Introns and exons	GO: Molecular Function	GO:0008134	transcription factor binding	4.2e-07	0.0009185	3.167e-05	0.0002619	123	584	MKKS,ACTB,MEF2D,PARP1,MAP3K10,TRIB2,MED30,APBB1,APEX1,LMO4,BHLHE40,MED4,RUVBL1,ATF4,NAB2,NACA,BBS4,CREG1,DRG1,NFKBIA,NFYB,NPM1,AIP,CDC5L,PCNA,CEBPG,PER1,ZNHIT3,PIK3R2,EPN1,BRMS1,EXOSC9,NR1D1,PPID,CREM,CSNK2B,CTBP1,CTNNB1,IRF2BP1,PSMA6,PSMC1,PSMC2,PSMC3,PSMC5,PSMC6,PSMD4,KEAP1,MED24,PARD6A,PURA,PURB,THRAP3,DR1,MED16,UBA2,EEF1D,RNF4,EGR1,EIF4E,INSIG2,HDAC11,FBL,RPS3,RXRB,CITED2,KAT8,SETD3,FEM1A,ZNF…
Cell	Introns and exons	GO: Molecular Function	GO:0043130	ubiquitin binding	4.722e-07	0.001033	3.371e-05	0.0002787	35	108	DYRK2,SQSTM1,TAX1BP1,HGS,BUB3,TP53INP2,UBQLN1,CRY2,UBXN11,UBXN2A,PSMD4,RAD23A,RAD23B,UBXN1,VPS28,USPL1,EPS15,UBAP1,OTUB1,PRPF8,DNAJC2,SIRT2,TRIM32,NSFL1C,TSG101,NUP62,UBE2N,UCHL1,UCHL3,DNAJB2,VCP,C6orf106,UBQLN4,BAG6,USP5
Cell	Introns and exons	GO: Molecular Function	GO:0019207	kinase regulator activity	4.779e-07	0.001045	3.371e-05	0.0002787	57	216	TRIB2,MT3,LAMTOR3,NCK1,CDK5R1,CDK5R2,NPM1,CALM1,CALM2,CALM3,CCKBR,CCNE1,CDK4,CDKN1A,CDKN2D,PIK3R2,SH3BP5,MAPK8IP1,H2AFY,CSNK2B,SOCS5,PRKAG1,PRKAR1A,PRKAR1B,PRKAR2B,MAP2K1,FAM20A,FAM20B,PRKRIP1,CCNQ,ELP3,SPRY2,RPLP1,CAMK2N1,RACK1,PPP1R1B,POMK,HEXIM1,CAB39,LRRC4,FN3K,STK11,GMFB,CCNI,CDC37,GSTP1,SH3BP5L,MAPK8IP2,CHP1,HMGB1,FLRT3,HSP90AB1,BCCIP,YWHAG,LRRTM1,LRRC4B,CAMK2N2
Cell	Introns and exons	GO: Molecular Function	GO:0019787	ubiquitin-like protein transferase activity	5.161e-07	0.001129	3.527e-05	0.0002916	98	441	KCTD13,CUL4A,CUL3,AMFR,MED30,CBX4,RNF19B,NSMCE1,RNF8,UBE2M,NEURL1,CDC34,CDC42,ANAPC2,MED21,MED7,RNF185,FBXL15,KBTBD2,RNF14,RNF7,UBE2F,KLHL24,RNF40,KEAP1,FBXO2,MED24,PJA2,FBXO25,FBXO22,FBXO9,FBXO3,RNF141,KBTBD11,RBX1,MED31,TRIM27,FEM1B,RNF220,RNF2,RNF4,RNF5,RNF6,FBXO31,KLHDC8A,KCTD10,TRIM17,RNF41,KLHL12,TOPORS,KLHL26,STUB1,RNF181,RNF187,KBTBD7,FEM1A,UBE2E3,UBE2J1,MED10,UBE2Q1,UFC1,RNF44,DTL,RNF34,…
Cell	Introns and exons	GO: Molecular Function	GO:0003899	DNA-directed 5'-3' RNA polymerase activity	7.578e-07	0.001657	4.994e-05	0.0004129	20	46	MED21,POLR2B,POLR2C,POLR2D,POLR2E,POLR2F,POLR2G,POLR1C,POLR2H,POLR2I,POLR2J,POLR2K,POLR2L,POLR1D,ZNRD1,POLR3K,CD3EAP,CRCP,POLR3H,POLR2M
Cell	Introns and exons	GO: Molecular Function	GO:0003713	transcription coactivator activity	7.764e-07	0.001698	4.994e-05	0.0004129	74	310	MAX,MED30,APEX1,MED4,MTF1,EDF1,NACA,SFR1,NFKB2,NFKBIB,BUD31,NPM1,AIP,CCNE1,ABT1,MED21,HCFC2,MED7,WDR77,RNF14,CTNNB1,PSMC3,MED24,ZMIZ2,THRAP3,RAN,SRA1,ATN1,MED16,MED31,RFXAP,YAF2,RNF4,SCAND1,JADE1,RXRB,CITED2,ACTL6B,SETD3,TADA3,IL31RA,KAT5,USP21,TADA1,SNW1,TRIM32,SMARCA2,SMARCB1,SMARCD1,SMARCE1,GABPA,KAT2A,SUB1,TAF7,TAF9,TAF10,TAF11,TAF12,COPS5,USP22,NR2F1,GTF2A2,GTF2F1,WBP2,ARL2BP,TSG101,HMGA1,UB…
Cell	Introns and exons	GO: Molecular Function	GO:0019887	protein kinase regulator activity	1.059e-06	0.002317	6.619e-05	0.0005473	52	195	TRIB2,MT3,NCK1,CDK5R1,CDK5R2,NPM1,CALM1,CALM2,CALM3,CCNE1,CDK4,CDKN1A,CDKN2D,SH3BP5,MAPK8IP1,H2AFY,CSNK2B,SOCS5,PRKAG1,PRKAR1A,PRKAR1B,PRKAR2B,MAP2K1,FAM20A,FAM20B,PRKRIP1,CCNQ,ELP3,SPRY2,RPLP1,CAMK2N1,RACK1,PPP1R1B,POMK,HEXIM1,CAB39,LRRC4,FN3K,STK11,GMFB,CCNI,CDC37,SH3BP5L,MAPK8IP2,CHP1,HMGB1,FLRT3,HSP90AB1,YWHAG,LRRTM1,LRRC4B,CAMK2N2
Cell	Introns and exons	GO: Molecular Function	GO:0034062	5'-3' RNA polymerase activity	1.719e-06	0.00376	0.0001044	0.0008634	20	48	MED21,POLR2B,POLR2C,POLR2D,POLR2E,POLR2F,POLR2G,POLR1C,POLR2H,POLR2I,POLR2J,POLR2K,POLR2L,POLR1D,ZNRD1,POLR3K,CD3EAP,CRCP,POLR3H,POLR2M
Cell	Introns and exons	GO: Molecular Function	GO:0019208	phosphatase regulator activity	3.027e-06	0.00662	0.0001789	0.001479	29	88	PPP4R2,PPP1R35,CALM1,CALM2,CALM3,PPP1R1A,PPP1R2,PPP1R7,PPP1R8,PPP2R1A,PPP2R2A,PTPA,PPP2R5B,PPP2R5D,B3GAT3,RCAN1,ENSA,RCAN2,SBF1,PPP1R1B,SET,WBP11,ARPP19,PPP2R2D,PPP1R9B,PPP1R11,GTF2F1,ANP32E,SHOC2
Cell	Introns and exons	GO: Molecular Function	GO:0001055	RNA polymerase II activity	4.2e-06	0.009185	0.0002355	0.001947	8	10	POLR2B,POLR2C,POLR2E,POLR2F,POLR2H,POLR2J,POLR2K,POLR2L
Cell	Introns and exons	GO: Molecular Function	GO:0030235	nitric-oxide synthase regulator activity	4.2e-06	0.009185	0.0002355	0.001947	8	10	AKT1,DYNLL1,ATP2B4,CALM1,CALM2,CALM3,HSP90AA1,HSP90AB1
Cell	Introns and exons	GO: Molecular Function	GO:0019888	protein phosphatase regulator activity	4.451e-06	0.009735	0.0002434	0.002012	26	76	PPP4R2,PPP1R35,CALM1,CALM2,CALM3,PPP1R1A,PPP1R2,PPP1R7,PPP1R8,PPP2R1A,PPP2R2A,PTPA,PPP2R5B,PPP2R5D,B3GAT3,RCAN1,ENSA,RCAN2,PPP1R1B,SET,WBP11,ARPP19,PPP2R2D,PPP1R9B,PPP1R11,SHOC2
Cell	Introns and exons	GO: Molecular Function	GO:0044877	macromolecular complex binding	4.989e-06	0.01091	0.0002641	0.002184	283	1626	ABCF1,MAP1A,MAP4,ACHE,MAX,ACTB,JDP2,BAP1,MEN1,ADORA1,PARP1,BEND6,AP2A1,AP2A2,MIF,ULK1,STX7,AMFR,SMARCA5,GIT1,SPCS1,ANXA6,ANXA7,DBNL,APBB1,APEX1,CBX4,MBD3,MB21D2,ANKRA2,PSMG1,CCAR2,EIF3C,ADAM9,RAB11A,NEFM,MYO3A,PYGO2,NFKB2,NFKBIA,NFYB,NME1,NME2,NOTCH1,NPM1,CAPZB,RNF8,CBFA2T3,CCNE1,ATP6V0D1,CD44,CD81,PDCL,PCNA,CDK4,VAPB,VAPA,CDKN1A,PTTG1,PDGFA,CENPB,CETN3,ITGB1BP1,PER1,OLA1,SRPRB,RPRD1B,KIF3B,PKM,C…
Cell	Introns and exons	GO: Molecular Function	GO:0019900	kinase binding	5.072e-06	0.01109	0.0002641	0.002184	136	691	ACTB,RAB8A,PARP1,AP2A1,AP2A2,AKT1,ULK1,TRIB2,ANXA5,ZBTB4,ARHGDIA,DACT3,EIF3A,LSM2,PEA15,ADAM9,NCK1,CDK5R1,SQSTM1,ZPR1,TAX1BP1,NME1,NPM1,CACNB1,CACNB3,DIRAS1,CALM1,NOL3,CALM2,CALM3,CAV2,CCNA2,CCND2,CCNE1,PEBP1,ERRFI1,CD44,CDC5L,CDC42,PCNA,CDKN2D,ITGB1BP1,COPB2,PER1,PFKL,PFKM,PGAM1,TFPT,PIK3R2,PIN1,CLTC,TOLLIP,MOB4,MAPK8IP1,AKAP5,UBQLN1,BAG5,H2AFY,PPP1CB,CRY2,PPP2CA,FEZ1,SOCS5,PRKACA,PRKAG1,PRKAR1A…
Cell	Introns and exons	GO: Molecular Function	GO:0030234	enzyme regulator activity	5.874e-06	0.01285	0.0002938	0.002429	189	1023	ADPRH,AKT1,TRIB2,GIT1,ANXA5,DBNL,ARF1,ARHGAP1,ARHGDIA,ARHGDIG,ARL1,MT3,PPP4R2,LAMTOR3,CCAR2,DYNLL1,ATP1B2,ATP2B4,MTMR9,BAG1,NCK1,DPM2,CDK5R1,PYGO2,PPP1R35,CDK5R2,NOTCH1,NPM1,CALM1,NOL3,CALM2,CALM3,OAZ1,OAZ2,CCKBR,CCNE1,PEBP1,PDCD5,ERRFI1,EBAG9,PCNA,CDK4,CDKN1A,CDKN2D,PTTG1,PDE6D,ITGB1BP1,PFN1,PFN2,CHML,PIK3R2,SH3BP5,MAPK8IP1,PSMF1,BAG5,BAG4,H2AFY,PPP1R1A,PPP1R2,PPP1R7,PPP1R8,PPP2R1A,TBC1D10B,PPP2…
Cell	Introns and exons	GO: Molecular Function	GO:0060590	ATPase regulator activity	5.911e-06	0.01293	0.0002938	0.002429	15	32	ATP1B2,BAG1,PFN1,PFN2,BAG5,BAG4,RAB3A,RAB4A,RAB6A,DNAJB6,AHSA1,DNAJC2,HSPH1,DNAJC7,DNAJB1
Cell	Introns and exons	GO: Molecular Function	GO:0051117	ATPase binding	7.451e-06	0.0163	0.0003621	0.002994	28	87	RUVBL1,ATP1B2,ATP6V1E1,FXYD7,SNU13,SNURF,SNX10,DERL1,ATP6V1G1,PEX19,PIH1D1,RAB3A,RAB4A,RAB6A,RALA,RDX,UBXN1,FBL,NOP58,SELENOS,RUVBL2,NSFL1C,TAF9,GABARAPL2,HNRNPK,SDF2L1,DNAJB1,SVIP
Cell	Introns and exons	GO: Molecular Function	GO:0017025	TBP-class protein binding	1.294e-05	0.0283	0.0006152	0.005086	12	23	NACA,PSMC1,PSMC2,PSMC3,PSMC5,PSMC6,DR1,RNF4,CAND1,GTF2A2,GTF2B,HNRNPF
Cell	Introns and exons	GO: Molecular Function	GO:0061631	ubiquitin conjugating enzyme activity	2.061e-05	0.04507	0.0009589	0.007928	14	31	CDC34,UBE2E3,UBE2J1,UBE2Q1,UBE2S,UBE2QL1,UBE2D1,UBE2D3,UBE2E1,UBE2G2,UBE2L3,UBE2N,UBE2V2,UBE2Z
Cell	Introns and exons	GO: Molecular Function	GO:0008565	protein transporter activity	2.119e-05	0.04635	0.0009656	0.007983	30	101	MCL1,AP2A1,AP2A2,USO1,ITGB1BP1,AP1S1,AP2S1,AP3S1,TNPO2,VPS26A,CSE1L,IPO13,CHMP7,ARFGAP3,RAB4A,IPO4,NUTF2,AP3S2,RAMP1,IPO7,VPS26B,HIKESHI,RANBP6,VPS35,VPS29,AP4S1,SEC61G,KPNA6,TSNAX,IPO5
Cell	Introns and exons	GO: Molecular Function	GO:0031369	translation initiation factor binding	2.265e-05	0.04953	0.001011	0.008357	15	35	C8orf88,EIF3B,EIF3C,EIF3F,NCK1,ZPR1,EIF2B5,POLR2D,POLR2G,EIF4E,EIF5,RPS19,RPS24,EIF3M,TRIM32
Cell	Introns and exons	GO: Molecular Function	GO:0019901	protein kinase binding	2.487e-05	0.05439	0.001088	0.008994	121	620	ACTB,RAB8A,PARP1,AP2A1,AP2A2,AKT1,ULK1,TRIB2,ANXA5,ZBTB4,ARHGDIA,DACT3,EIF3A,LSM2,PEA15,ADAM9,NCK1,CDK5R1,SQSTM1,ZPR1,NME1,NPM1,CACNB1,CACNB3,DIRAS1,CALM1,CALM2,CALM3,CAV2,CCNA2,CCND2,CCNE1,PEBP1,ERRFI1,CD44,CDC5L,CDC42,PCNA,CDKN2D,ITGB1BP1,COPB2,PGAM1,TFPT,PIK3R2,PIN1,CLTC,MAPK8IP1,AKAP5,BAG5,H2AFY,PPP1CB,CRY2,PPP2CA,FEZ1,SOCS5,PRKACA,PRKAG1,PRKAR1A,PRKAR1B,PRKAR2B,CTNNB1,MAPK6,MAP2K1,MAP2K7,PJA…
Cell	Introns and exons	GO: Molecular Function	GO:0061630	ubiquitin protein ligase activity	3.062e-05	0.06697	0.001313	0.01086	51	212	CUL4A,CUL3,AMFR,MED30,RNF19B,RNF8,UBE2M,NEURL1,CDC34,CDC42,ANAPC2,MED21,MED7,RNF185,RNF14,RNF7,UBE2F,MED24,PJA2,RBX1,MED31,RNF220,RNF2,RNF4,RNF5,RNF6,RNF41,TOPORS,STUB1,RNF181,UBE2J1,MED10,RNF44,RNF34,ANAPC11,SIAH2,SKP1,TRIM3,TRIM32,RNF115,UBE2S,PRPF19,RABGEF1,MGRN1,AKTIP,UBE2G2,UBE2N,UBE2V2,VHL,UBE2Z,RNF146
Cell	Introns and exons	GO: Molecular Function	GO:0061650	ubiquitin-like protein conjugating enzyme activity	3.204e-05	0.07006	0.001347	0.01114	14	32	CDC34,UBE2E3,UBE2J1,UBE2Q1,UBE2S,UBE2QL1,UBE2D1,UBE2D3,UBE2E1,UBE2G2,UBE2L3,UBE2N,UBE2V2,UBE2Z
Cell	Introns and exons	GO: Molecular Function	GO:0019904	protein domain specific binding	3.292e-05	0.072	0.001358	0.01123	138	729	KCTD13,MCL1,STX18,HIST1H4D,MPP2,CUL3,DBNL,BHLHE40,RHOA,ARHGAP1,ARL1,DYNLL1,ATF4,ATP2B4,ADAM9,NCK1,NEFL,BOK,SYNJ2,SQSTM1,CACNB1,CALM1,NOL3,CALM2,CALM3,AIP,GRASP,CCNG1,CCT6A,SYNGR3,HGS,ERRFI1,CDC5L,CHMP1A,VAPB,VAPA,PTTG1,SCAF1,CRIPT,SH3BP5,AKAP5,UBQLN1,SCAMP1,POLR2J,NDFIP2,POU3F3,CRK,CHMP2B,PPP1R2,PPP2CA,PPP3R1,CTR9,CSNK2B,PRKAR2B,CTBP1,PRKCI,ARHGEF4,LZTS3,DAZAP2,DDX6,CABYR,PTPN11,STMN3,RAB6A,DNMT1…
Cell	Introns and exons	GO: Molecular Function	GO:0001056	RNA polymerase III activity	3.426e-05	0.07493	0.001388	0.01147	10	18	POLR2E,POLR2F,POLR1C,POLR2H,POLR2K,POLR2L,POLR1D,POLR3K,CRCP,POLR3H
Cell	Introns and exons	GO: Molecular Function	GO:0004860	protein kinase inhibitor activity	3.559e-05	0.07783	0.001395	0.01153	27	89	TRIB2,NCK1,NPM1,CDKN1A,CDKN2D,SH3BP5,MAPK8IP1,H2AFY,SOCS5,PRKAR1A,PRKAR1B,PRKAR2B,PRKRIP1,SPRY2,CAMK2N1,RACK1,PPP1R1B,HEXIM1,LRRC4,GMFB,SH3BP5L,CHP1,FLRT3,YWHAG,LRRTM1,LRRC4B,CAMK2N2
Cell	Introns and exons	GO: Molecular Function	GO:0001054	RNA polymerase I activity	3.572e-05	0.07812	0.001395	0.01153	8	12	POLR2E,POLR2F,POLR1C,POLR2H,POLR2K,POLR2L,POLR1D,ZNRD1
Cell	Introns and exons	GO: Molecular Function	GO:0070990	snRNP binding	4.03e-05	0.08814	0.001546	0.01278	6	7	PRPF31,SNRPB,SNRPB2,SNRPD1,SNRPD2,SNRPD3
Cell	Introns and exons	GO: Molecular Function	GO:0048487	beta-tubulin binding	4.912e-05	0.1074	0.001852	0.01531	16	41	BBS4,CAPZB,ARL8A,PDCD5,VAPB,RGS2,ARL8B,SIRT2,CCT5,SNCB,SNCA,TBCA,GABARAP,GABARAPL2,GABARAPL1,NDEL1
Cell	Introns and exons	GO: Molecular Function	GO:0019210	kinase inhibitor activity	5.486e-05	0.12	0.002034	0.01681	27	91	TRIB2,NCK1,NPM1,CDKN1A,CDKN2D,SH3BP5,MAPK8IP1,H2AFY,SOCS5,PRKAR1A,PRKAR1B,PRKAR2B,PRKRIP1,SPRY2,CAMK2N1,RACK1,PPP1R1B,HEXIM1,LRRC4,GMFB,SH3BP5L,CHP1,FLRT3,YWHAG,LRRTM1,LRRC4B,CAMK2N2
Cell	Introns and exons	GO: Molecular Function	GO:0005047	signal recognition particle binding	5.651e-05	0.1236	0.00206	0.01703	5	5	SRPRB,SRP9,SRP68,SRP72,SRPRA
Cell	Introns and exons	GO: Molecular Function	GO:0061659	ubiquitin-like protein ligase activity	5.887e-05	0.1287	0.002111	0.01745	51	217	CUL4A,CUL3,AMFR,MED30,RNF19B,RNF8,UBE2M,NEURL1,CDC34,CDC42,ANAPC2,MED21,MED7,RNF185,RNF14,RNF7,UBE2F,MED24,PJA2,RBX1,MED31,RNF220,RNF2,RNF4,RNF5,RNF6,RNF41,TOPORS,STUB1,RNF181,UBE2J1,MED10,RNF44,RNF34,ANAPC11,SIAH2,SKP1,TRIM3,TRIM32,RNF115,UBE2S,PRPF19,RABGEF1,MGRN1,AKTIP,UBE2G2,UBE2N,UBE2V2,VHL,UBE2Z,RNF146
Cell	Introns and exons	GO: Molecular Function	GO:0003729	mRNA binding	6.053e-05	0.1324	0.002135	0.01765	44	179	NCL,PCBP1,CIRBP,NOCT,FXR2,SERBP1,EIF4A3,RNF40,PURB,RBM8A,EEF1A1,G3BP1,EIF4A1,RPL5,RPL7,RPL30,RPS2,RPS3,RPS5,RPS6,RPS13,RPS26,NSRP1,SYNCRIP,SRSF3,SRSF4,PABPC1,NCBP2,SNRPC,SSB,LSM1,CSTF2T,SNRNP35,RPL35,RPL13A,TSN,HNRNPAB,HNRNPC,HNRNPD,HNRNPK,HSP90AA1,UPF3A,SLBP,HNRNPA3
Cell	Introns and exons	GO: Molecular Function	GO:0005048	signal sequence binding	6.934e-05	0.1516	0.002377	0.01965	16	42	NFKBIA,PEX7,PEX13,AP2M1,TNPO2,IPO13,PEX19,PEX5,IPO4,KCNIP2,RANBP6,SRP14,SRP68,KDELR2,KPNA6,IPO5
Cell	Introns and exons	GO: Molecular Function	GO:0047485	protein N-terminus binding	6.956e-05	0.1521	0.002377	0.01965	32	117	MEN1,PARP1,ARF6,NPM1,CALM1,CALM2,CALM3,SYNGR3,FEZ1,MAP2K1,APTX,PEX19,PEX5,CHMP6,EIF5A,RPS21,KCNIP2,SLA2,HAX1,SDCBP,VPS25,SMARCE1,SNCA,GLRX,YWHAQ,TAF11,ZWINT,THAP7,PDCD10,SNF8,ALG2,EIF3E
Cell	Introns and exons	GO: Molecular Function	GO:0005484	SNAP receptor activity	7.206e-05	0.1576	0.002425	0.02005	15	38	STX18,STX7,VAMP4,BNIP1,SEC22B,GOSR2,STX6,BET1L,SNAP47,STX1B,VTI1B,YKT6,STX4,VAMP2,STX12
Cell	Introns and exons	GO: Molecular Function	GO:0000149	SNARE binding	9.117e-05	0.1994	0.003021	0.02498	35	134	STX7,SYT13,DOC2A,VPS18,VAMP4,RAB11A,NAPG,NAPA,CAV2,SEC22B,GOSR2,TMED9,RNF40,BLOC1S6,RAB4A,STX6,BET1,SNAP47,STX1B,VPS52,VTI1B,YKT6,NAPB,VPS11,CPLX2,CPLX1,STX4,VAMP2,SYT5,GOLGA2,CAPN10,SNAPIN,EXOC3,GABARAPL2,STX12
Cell	Introns and exons	GO: Molecular Function	GO:0017069	snRNA binding	0.0001055	0.2308	0.003444	0.02848	14	35	LSM2,SNU13,LSM4,PRPF31,EIF5A,PRPF8,HEXIM1,NCBP2,SNRPB2,SNRPC,SNRPD3,LSM8,LSM3,SNRNP35
Cell	Introns and exons	GO: Molecular Function	GO:0098772	molecular function regulator	0.0001218	0.2664	0.003918	0.03239	243	1430	AMIGO1,ADPRH,AKT1,STX7,TRIB2,LAMTOR2,GIT1,ANXA5,CNIH2,DBNL,KCNAB2,ARF1,ARF4,ARHGAP1,ARHGDIA,ARHGDIG,ARL1,MT3,PHPT1,PPP4R2,LAMTOR3,CCAR2,DYNLL1,LYNX1,ATP1B2,ATP2B4,MTMR9,BAG1,NCK1,DPM2,NEFL,CDK5R1,PYGO2,EIF2B2,EIF2B5,PPP1R35,CDK5R2,NOTCH1,NPM1,CALM1,NOL3,CALM2,CALM3,OAZ1,OAZ2,CCKBR,CCNE1,PEBP1,PDCD5,ERRFI1,EBAG9,PCNA,CDK4,CDKN1A,CDKN2D,PTTG1,PDE6D,PDGFA,CYTH2,ITGB1BP1,PFN1,PFN2,CHML,TRAPPC1,PIK3R2…
Cell	Introns and exons	GO: Molecular Function	GO:0032403	protein complex binding	0.0001311	0.2868	0.004156	0.03436	188	1071	MAP1A,MAP4,ACHE,MAX,ACTB,ADORA1,AP2A1,AP2A2,MIF,ULK1,STX7,AMFR,SMARCA5,GIT1,ANXA6,ANXA7,DBNL,APBB1,APEX1,MBD3,MB21D2,PSMG1,CCAR2,ADAM9,RAB11A,NEFM,MYO3A,NFKBIA,NFYB,NME1,NME2,CAPZB,CCNE1,ATP6V0D1,CD44,CD81,PDCL,PCNA,CDK4,VAPB,VAPA,CDKN1A,PDGFA,CETN3,ITGB1BP1,RPRD1B,KIF3B,PKM,CRIPT,PSMF1,AKAP5,UBQLN1,H2AFY,PPP1CA,PPP2CA,CLIP3,PPP2R2A,PPP4C,PPP5C,CTR9,PRKACA,CALY,CTNNB1,CTSB,CTSL,PRNP,RNF40,HP1BP3,…
Cell	Introns and exons	GO: Molecular Function	GO:0042809	vitamin D receptor binding	0.0001413	0.3091	0.004393	0.03632	9	17	MED30,MED4,MED24,THRAP3,MED16,RXRB,SNW1,TAF7,TAF11
Cell	Introns and exons	GO: Molecular Function	GO:0003727	single-stranded RNA binding	0.0001426	0.3119	0.004393	0.03632	24	81	CBX4,POLR2D,POLR2G,LSM14A,EIF4A3,DDX1,EIF4B,RPS7,MCRS1,SYNCRIP,PABPC1,KHDRBS1,SNRPC,RBMXL1,JMJD6,CBX6,U2AF2,HMGB1,HNRNPA1,HNRNPC,HNRNPF,EIF4H,CNBP,PAIP2B
Cell	Introns and exons	GO: Molecular Function	GO:0008092	cytoskeletal protein binding	0.0001472	0.3219	0.004434	0.03666	159	886	MAP1A,MAP4,ACTA1,ACTB,RAB8A,ALDOA,VPS18,ENC1,DBNL,APBB1,RHOA,RAB11A,BBS4,NCK1,NDN,NEFM,MYO3A,CDK5R1,NME1,CDK5R2,CALM1,CALM2,CALM3,MYO1H,CAPZA2,CAPZB,ARL8A,PDCD5,TMSB10,VAPB,VAPA,RAB11B,CETN3,CFL1,CFL2,BCL7B,TMOD2,PFN1,PFN2,KIF3B,SNX6,CLTC,CRIPT,MAPK8IP1,AKAP5,CRMP1,PPP2CA,CLIP3,PPP2R2A,PPP5C,FEZ1,DYNLL2,MYL12B,PRNP,TWF1,BLOC1S6,FBXO25,STMN3,WDR1,RAB3A,RAB3B,RAB6A,RALA,TOR1A,RDX,TPGS1,ARPC5,RGS2,A…
Cell	Introns and exons	GO: Molecular Function	GO:0001098	basal transcription machinery binding	0.00015	0.3281	0.004434	0.03666	12	28	LEO1,RUVBL1,CCAR2,RPRD1B,CTR9,ELP3,ELP2,FBL,NOP58,RTRAF,RUVBL2,SMYD2
Cell	Introns and exons	GO: Molecular Function	GO:0001099	basal RNA polymerase II transcription machinery binding	0.00015	0.3281	0.004434	0.03666	12	28	LEO1,RUVBL1,CCAR2,RPRD1B,CTR9,ELP3,ELP2,FBL,NOP58,RTRAF,RUVBL2,SMYD2
Cell	Introns and exons	GO: Molecular Function	GO:0016791	phosphatase activity	0.0001534	0.3355	0.004473	0.03698	61	282	ACP1,NT5C3B,PHPT1,PLPP1,SSU72,BPGM,SYNJ2,PIP4P1,MTMR6,MTMR4,PGAM1,ENOPH1,PGP,MINPP1,PPM1A,PPM1G,PPP1CA,PPP1CB,PPP2CA,PPP2CB,PPP2R1A,PPP2R2A,PPP2R5D,PPP4C,PPP3R1,PPP5C,PPP6C,MAP2K1,APTX,IMPAD1,PTPN11,DUSP1,DUSP3,DUSP6,DUSP7,DUSP8,PLPP6,CPPED1,NT5C3A,HDHD2,BPNT1,MDP1,SBF1,PIP4P2,NTPCR,PHOSPHO2,G6PC3,DUSP28,DUSP14,PLPP7,CTDNEP1,PTP4A3,PPP1R15B,UBLCP1,ACP4,IMPA1,INPP1,PTP4A1,SGPP1,PDXP,PTP4A2
Cell	Introns and exons	GO: Molecular Function	GO:0031491	nucleosome binding	0.0001798	0.3932	0.005173	0.04277	16	45	ACTB,SMARCA5,MBD3,H2AFY,HP1BP3,RBBP4,RNF4,ZNHIT1,SMARCB1,SMARCE1,H2AFZ,H3F3A,H3F3B,HDAC2,HMGN1,HNRNPC
Cell	Introns and exons	GO: Molecular Function	GO:0051219	phosphoprotein binding	0.0002106	0.4607	0.005983	0.04947	23	78	GPRIN1,LEO1,CBX4,BAG1,CACNB1,CAV2,CD44,PIN1,CRK,CRMP1,CSNK1D,CSNK1G2,MAPK3,APTX,PIH1D1,THRAP3,FKBP4,RRAGA,SNCA,GRB2,LRP11,YWHAB,YWHAE
Cell	Introns and exons	GO: Molecular Function	GO:0001671	ATPase activator activity	0.0002484	0.5433	0.00695	0.05746	9	18	ATP1B2,RAB3A,RAB4A,RAB6A,DNAJB6,AHSA1,DNAJC2,DNAJC7,DNAJB1
Cell	Introns and exons	GO: Molecular Function	GO:0051021	GDP-dissociation inhibitor binding	0.0002542	0.556	0.00695	0.05746	5	6	RHOA,CDC42,RAB5A,RAC1,HSP90AA1
Cell	Introns and exons	GO: Molecular Function	GO:0036402	proteasome-activating ATPase activity	0.0002542	0.556	0.00695	0.05746	5	6	PSMC1,PSMC2,PSMC3,PSMC5,PSMC6
Cell	Introns and exons	GO: Molecular Function	GO:0015631	tubulin binding	0.0002574	0.563	0.00695	0.05746	62	293	MAP1A,MAP4,ALDOA,RAB11A,BBS4,NDN,NEFM,NME1,CAPZB,ARL8A,PDCD5,VAPB,VAPA,CETN3,KIF3B,CRIPT,CLIP3,PPP5C,FEZ1,PRNP,STMN3,TPGS1,RGS2,ARL8B,SBDS,RPS3,MAP6D1,APC2,KATNB1,KATNAL1,APPBP2,FNTA,MAPRE1,SIRT2,CCT5,SNCB,SNCA,HSPH1,MAP1LC3A,RCC2,GNAS,MAPRE2,GOLGA2,TBCA,TBCC,STMN2,TPPP,B9D2,RITA1,CHP1,GABARAP,GABARAPL2,AGBL5,GABARAPL1,STMN4,NDEL1,KIF3C,KIF5A,MAP1LC3B,KLC1,CCSAP,STMN1
Cell	Introns and exons	GO: Molecular Function	GO:0005198	structural molecule activity	0.0002653	0.5801	0.007075	0.05849	138	762	MAP1A,MAP4,ACTA1,ACTB,ACTG1,RPL22L1,LAMTOR2,LAMTOR3,EIF3A,EIF3B,MYBPH,MYL6,NCK1,NEFM,NEFL,RPL14,CAV2,CLDN12,INA,COPB2,RPL23,MRPL57,CLTA,CLTB,CLTC,MAPK8IP1,RPL36,PSMD13,G3BP2,LAMTOR1,ARPC5,ARPC4,ARPC3,ACTR3,ACTR2,RPS27L,TMEM33,ARPC2,MRTO4,IMP3,RPL3,RPL4,RPL5,RPL7,RPL7A,RSL24D1,RPL8,RPL9,RPL11,RPL12,RPL13,RPL15,RPL17,RPL18,RPL18A,RPL19,RPL21,RPL22,RPL23A,RPL24,RPL26,RPL27,RPL30,RPL27A,RPL28,RPL29,R…
Cell	Introns and exons	GO: Molecular Function	GO:0030544	Hsp70 protein binding	0.0003156	0.6903	0.008317	0.06876	13	34	PPID,STUB1,RPS3,FKBP1A,HIKESHI,DNAJC2,ST13,STIP1,NUP62,DNAJB2,DNAJA1,DNAJB1,BAG6
Cell	Introns and exons	GO: Molecular Function	GO:0031492	nucleosomal DNA binding	0.0003275	0.7163	0.008527	0.0705	12	30	ACTB,MBD3,H2AFY,RBBP4,SMARCB1,SMARCE1,H2AFZ,H3F3A,H3F3B,HDAC2,HMGN1,HNRNPC
Cell	Introns and exons	GO: Molecular Function	GO:1990381	ubiquitin-specific protease binding	0.0003727	0.8152	0.00959	0.07929	7	12	AMFR,DERL1,RAD23A,CHMP3,SELENOS,VCP,BAG6
Cell	Introns and exons	GO: Molecular Function	GO:0019788	NEDD8 transferase activity	0.0004139	0.9053	0.01041	0.08603	4	4	UBE2M,RNF7,UBE2F,RBX1
Cell	Introns and exons	GO: Molecular Function	GO:0032051	clathrin light chain binding	0.0004139	0.9053	0.01041	0.08603	4	4	CLTC,CALY,NSG2,NSG1
Cell	Introns and exons	GO: Molecular Function	GO:0046966	thyroid hormone receptor binding	0.0004684	1	0.01152	0.09525	12	31	MED30,MED4,ZNHIT3,MED24,THRAP3,MED16,RXRB,TAF7,TAF11,GTF2B,NUP62,PRMT2
Cell	Introns and exons	GO: Molecular Function	GO:0051087	chaperone binding	0.0004688	1	0.01152	0.09525	23	82	AMFR,BAG1,PFDN4,DNAJB5,BAG5,BAG4,PRNP,DNAJB6,DNAJA2,DNAJA4,PFDN6,AHSA1,GNB5,ST13,ERP29,STIP1,TBCA,TBCC,CDC37,SDF2L1,DNAJB2,DNAJA1,DNAJB1
Cell	Introns and exons	GO: Molecular Function	GO:0010485	H4 histone acetyltransferase activity	0.0005569	1	0.01338	0.1107	8	16	HAT1,ELP3,NAA60,KAT8,MCRS1,NAA50,KAT2A,USP22
Cell	Introns and exons	GO: Molecular Function	GO:0070628	proteasome binding	0.0005569	1	0.01338	0.1107	8	16	AMFR,PSMG1,PSMF1,UCHL5,SGTA,DNAJB2,VCP,BAG6
Cell	Introns and exons	GO: Molecular Function	GO:0030374	ligand-dependent nuclear receptor transcription coactivator activity	0.0005957	1	0.01401	0.1158	17	54	MED30,MED4,SFR1,BUD31,WDR77,MED24,ZMIZ2,THRAP3,SRA1,MED16,RXRB,TADA3,USP22,TSG101,HMGA1,ENY2,ATXN7L3
Cell	Introns and exons	GO: Molecular Function	GO:0043022	ribosome binding	0.0005957	1	0.01401	0.1158	17	54	ABCF1,SPCS1,EIF3C,PTTG1,OLA1,YTHDF1,EEF2,EIF2S1,SBDS,EIF5A,ETF1,EIF3K,SEC61B,EIF5A2,EIF6,BAG6,RPSA
Cell	Introns and exons	GO: Molecular Function	GO:0008097	5S rRNA binding	0.0007853	1	0.01808	0.1495	5	7	EEF2,RPL3,RPL4,RPL5,RPL7
Cell	Introns and exons	GO: Molecular Function	GO:0008312	7S RNA binding	0.0007853	1	0.01808	0.1495	5	7	SRP9,SRP14,SRP19,SRP68,SRP72
Cell	Introns and exons	GO: Molecular Function	GO:0000774	adenyl-nucleotide exchange factor activity	0.000831	1	0.01893	0.1565	6	10	BAG1,PFN1,PFN2,BAG5,BAG4,HSPH1
Cell	Introns and exons	GO: Molecular Function	GO:0016407	acetyltransferase activity	0.0009639	1	0.02173	0.1797	30	123	NAT8L,ACAT2,GNPAT,HAT1,EDF1,PAFAH1B2,PAFAH1B3,MBOAT7,NAT9,MED24,ELP3,NAA60,ATAT1,KAT8,MCRS1,TADA3,KAT5,NAA50,TADA1,YKT6,SMARCE1,KAT2A,TAF9,TAF10,TAF12,USP22,KAT7,NAT14,HRASLS,NAA30
Cell	Introns and exons	GO: Molecular Function	GO:0061733	peptide-lysine-N-acetyltransferase activity	0.0009826	1	0.02193	0.1813	18	61	HAT1,EDF1,MED24,ELP3,NAA60,ATAT1,KAT8,MCRS1,TADA3,KAT5,NAA50,TADA1,KAT2A,TAF9,TAF10,TAF12,USP22,KAT7
Cell	Introns and exons	GO: Molecular Function	GO:0003746	translation elongation factor activity	0.001021	1	0.02232	0.1845	9	21	EEF1E1,EEF1A1,EEF1A2,EEF1B2,EEF1D,EEF1G,EEF2,EIF5A,EIF5A2
Cell	Introns and exons	GO: Molecular Function	GO:0043539	protein serine/threonine kinase activator activity	0.001021	1	0.02232	0.1845	9	21	CDK5R1,CDK5R2,CALM1,CALM2,CALM3,MAP2K1,FAM20A,SPRY2,CAB39
Cell	Introns and exons	GO: Molecular Function	GO:0035639	purine ribonucleoside triphosphate binding	0.001094	1	0.02369	0.1959	292	1815	MKKS,AARS,ABCF1,HIPK1,ACTA1,RAB22A,ACTB,SCYL1,ACTG1,RAB8A,GRK2,MAP3K10,AK1,PIP4K2B,AKT1,ULK1,STK24,DYRK2,SMARCA5,TRIB2,ANXA6,STK32C,YARS,PDXK,ARF1,ARF3,ARF4,ARF6,STK16,RHOA,RHOB,ARL1,TARSL2,RUVBL1,ASNA1,ASNS,RTCA,DDX25,RASL11B,ATP2B4,ATP6V1A,ATP6V1B2,RAB11A,DRG1,IDNK,GMPS,MYO3A,RAB4B,EIF2B2,NME1,NME2,RAB12,DIRAS1,MYO1H,UBA3,UBE2M,ARL8A,PAPSS1,CCT6A,PEBP1,CDC34,CDC42,CDK4,NOLC1,RAB11B,CHD3,PFKL,PF…
Cell	Introns and exons	GO: Molecular Function	GO:0001883	purine nucleoside binding	0.001186	1	0.02522	0.2085	294	1831	MKKS,AARS,ABCF1,HIPK1,ACTA1,RAB22A,ACTB,SCYL1,ACTG1,RAB8A,ADORA1,GRK2,MAP3K10,AK1,PIP4K2B,AKT1,ULK1,STK24,DYRK2,OARD1,SMARCA5,TRIB2,ANXA6,STK32C,APRT,YARS,PDXK,ARF1,ARF3,ARF4,ARF6,STK16,RHOA,RHOB,ARL1,TARSL2,RUVBL1,ASNA1,ASNS,RTCA,DDX25,RASL11B,ATP2B4,ATP6V1A,ATP6V1B2,RAB11A,DRG1,IDNK,GMPS,MYO3A,RAB4B,EIF2B2,NME1,NME2,RAB12,DIRAS1,MYO1H,UBA3,UBE2M,ARL8A,PAPSS1,CCT6A,PEBP1,CDC34,CDC42,CDK4,NOLC1,R…
Cell	Introns and exons	GO: Molecular Function	GO:0001882	nucleoside binding	0.001194	1	0.02522	0.2085	295	1838	MKKS,AARS,ABCF1,HIPK1,ACTA1,RAB22A,ACTB,SCYL1,ACTG1,RAB8A,ADORA1,GRK2,MAP3K10,AK1,PIP4K2B,AKT1,ULK1,STK24,DYRK2,OARD1,SMARCA5,TRIB2,ANXA6,STK32C,APRT,YARS,PDXK,ARF1,ARF3,ARF4,ARF6,STK16,RHOA,RHOB,ARL1,TARSL2,RUVBL1,ASNA1,ASNS,RTCA,DDX25,RASL11B,ATP2B4,ATP6V1A,ATP6V1B2,RAB11A,DRG1,IDNK,GMPS,MYO3A,RAB4B,EIF2B2,NME1,NME2,RAB12,DIRAS1,MYO1H,UBA3,UBE2M,ARL8A,PAPSS1,CCT6A,PEBP1,CDC34,CDC42,CDK4,NOLC1,R…
Cell	Introns and exons	GO: Molecular Function	GO:0017076	purine nucleotide binding	0.001199	1	0.02522	0.2085	301	1879	MKKS,AARS,ABCF1,HIPK1,ACTA1,RAB22A,ACTB,SCYL1,ACTG1,RAB8A,GRK2,MAP3K10,AK1,PIP4K2B,AKT1,ULK1,STK24,DYRK2,SMARCA5,TRIB2,ANXA6,STK32C,APRT,YARS,PDXK,ARF1,ARF3,ARF4,ARF6,STK16,RHOA,RHOB,ARL1,TARSL2,RUVBL1,ASNA1,ASNS,RTCA,DDX25,RASL11B,ATP2B4,ATP6V1A,ATP6V1B2,BAG1,RAB11A,DRG1,IDNK,GMPS,MYO3A,RAB4B,EIF2B2,NME1,NME2,RAB12,DIRAS1,MYO1H,UBA3,UBE2M,ARL8A,PAPSS1,CCT6A,PEBP1,CDC34,CDC42,CDK4,NOLC1,RAB11B,CH…
Cell	Introns and exons	GO: Molecular Function	GO:0004722	protein serine/threonine phosphatase activity	0.001483	1	0.03069	0.2538	19	68	SSU72,MTMR6,MTMR4,PPM1A,PPM1G,PPP1CA,PPP1CB,PPP2CA,PPP2CB,PPP2R1A,PPP2R2A,PPP2R5D,PPP4C,PPP3R1,PPP5C,PPP6C,CTDNEP1,PPP1R15B,UBLCP1
Cell	Introns and exons	GO: Molecular Function	GO:0032549	ribonucleoside binding	0.001488	1	0.03069	0.2538	293	1831	MKKS,AARS,ABCF1,HIPK1,ACTA1,RAB22A,ACTB,SCYL1,ACTG1,RAB8A,GRK2,MAP3K10,AK1,PIP4K2B,AKT1,ULK1,STK24,DYRK2,SMARCA5,TRIB2,ANXA6,STK32C,APRT,YARS,PDXK,ARF1,ARF3,ARF4,ARF6,STK16,RHOA,RHOB,ARL1,TARSL2,RUVBL1,ASNA1,ASNS,RTCA,DDX25,RASL11B,ATP2B4,ATP6V1A,ATP6V1B2,RAB11A,DRG1,IDNK,GMPS,MYO3A,RAB4B,EIF2B2,NME1,NME2,RAB12,DIRAS1,MYO1H,UBA3,UBE2M,ARL8A,PAPSS1,CCT6A,PEBP1,CDC34,CDC42,CDK4,NOLC1,RAB11B,CHD3,PF…
Cell	Introns and exons	GO: Molecular Function	GO:0051022	Rho GDP-dissociation inhibitor binding	0.001561	1	0.03132	0.259	4	5	RHOA,CDC42,RAC1,HSP90AA1
Cell	Introns and exons	GO: Molecular Function	GO:1990446	U1 snRNP binding	0.001561	1	0.03132	0.259	4	5	SNRPB,SNRPD1,SNRPD2,SNRPD3
Cell	Introns and exons	GO: Molecular Function	GO:0050815	phosphoserine residue binding	0.001561	1	0.03132	0.259	4	5	LEO1,PIN1,YWHAB,YWHAE
Cell	Introns and exons	GO: Molecular Function	GO:0017070	U6 snRNA binding	0.001617	1	0.03185	0.2634	6	11	LSM2,LSM4,EIF5A,PRPF8,LSM8,LSM3
Cell	Introns and exons	GO: Molecular Function	GO:0019211	phosphatase activator activity	0.001617	1	0.03185	0.2634	6	11	CALM1,CALM2,CALM3,PTPA,B3GAT3,GTF2F1
Cell	Introns and exons	GO: Molecular Function	GO:0044325	ion channel binding	0.00166	1	0.03241	0.2679	30	127	KCNAB2,PHPT1,CALM1,CALM2,CALM3,CBARP,AP2M1,EPN1,PPP2CA,CTNNB1,HERPUD1,PRNP,RIMS3,KCNIP2,S100A10,FKBP1A,FKBP1B,SCN3B,SRI,GPD1L,VAMP2,PPP1R9B,YWHAQ,SUMO1,HSP90AA1,HSP90AB1,YWHAE,YWHAH,KCNJ11,GOPC
Cell	Introns and exons	GO: Molecular Function	GO:0032550	purine ribonucleoside binding	0.001686	1	0.03263	0.2698	292	1828	MKKS,AARS,ABCF1,HIPK1,ACTA1,RAB22A,ACTB,SCYL1,ACTG1,RAB8A,GRK2,MAP3K10,AK1,PIP4K2B,AKT1,ULK1,STK24,DYRK2,SMARCA5,TRIB2,ANXA6,STK32C,APRT,YARS,PDXK,ARF1,ARF3,ARF4,ARF6,STK16,RHOA,RHOB,ARL1,TARSL2,RUVBL1,ASNA1,ASNS,RTCA,DDX25,RASL11B,ATP2B4,ATP6V1A,ATP6V1B2,RAB11A,DRG1,IDNK,GMPS,MYO3A,RAB4B,EIF2B2,NME1,NME2,RAB12,DIRAS1,MYO1H,UBA3,UBE2M,ARL8A,PAPSS1,CCT6A,PEBP1,CDC34,CDC42,CDK4,NOLC1,RAB11B,CHD3,PF…
Cell	Introns and exons	GO: Molecular Function	GO:0034212	peptide N-acetyltransferase activity	0.001789	1	0.03432	0.2837	19	69	HAT1,EDF1,MED24,ELP3,NAA60,ATAT1,KAT8,MCRS1,TADA3,KAT5,NAA50,TADA1,KAT2A,TAF9,TAF10,TAF12,USP22,KAT7,NAA30
Cell	Introns and exons	GO: Molecular Function	GO:0072542	protein phosphatase activator activity	0.001857	1	0.03485	0.2882	5	8	CALM1,CALM2,CALM3,PTPA,B3GAT3
Cell	Introns and exons	GO: Molecular Function	GO:0030957	Tat protein binding	0.001857	1	0.03485	0.2882	5	8	ACTB,NPM1,TRIM32,SMARCB1,GABARAPL1
Cell	Introns and exons	GO: Molecular Function	GO:0008080	N-acetyltransferase activity	0.001865	1	0.03485	0.2882	26	106	NAT8L,HAT1,EDF1,MBOAT7,NAT9,MED24,ELP3,NAA60,ATAT1,KAT8,MCRS1,TADA3,KAT5,NAA50,TADA1,YKT6,SMARCE1,KAT2A,TAF9,TAF10,TAF12,USP22,KAT7,NAT14,HRASLS,NAA30
Cell	Introns and exons	GO: Molecular Function	GO:0044183	protein binding involved in protein folding	0.00208	1	0.03855	0.3187	7	15	CCT6A,PFDN1,PFDN2,PDCL3,DNAJB6,CCT2,CCT3
Cell	Introns and exons	GO: Molecular Function	GO:0042578	phosphoric ester hydrolase activity	0.00215	1	0.03942	0.3259	80	429	ACP1,REXO1,ADORA1,APEX1,NT5C3B,PHPT1,PLPP1,SSU72,BPGM,SYNJ2,PIP4P1,CCKBR,MTMR6,MTMR4,PDE6D,PDE1B,PGAM1,CHRM1,ENOPH1,PGP,MINPP1,PPM1A,PPM1G,PPP1CA,PPP1CB,PPP2CA,PPP2CB,PPP2R1A,PPP2R2A,PPP2R5D,PPP4C,PPP3R1,PPP5C,PPP6C,MAP2K1,APTX,IMPAD1,PTPN11,ENPP5,DUSP1,DUSP3,DUSP6,DUSP7,DUSP8,DTD2,PLPP6,HDDC3,CPPED1,NT5C3A,HDHD2,BPNT1,MDP1,SBF1,PIP4P2,NTPCR,PHOSPHO2,GDE1,G6PC3,SMPD1,IAH1,DTD1,DUSP28,GNA11,GNAS,G…
Cell	Introns and exons	GO: Molecular Function	GO:0004402	histone acetyltransferase activity	0.002188	1	0.03942	0.3259	17	60	HAT1,EDF1,MED24,ELP3,NAA60,KAT8,MCRS1,TADA3,KAT5,NAA50,TADA1,KAT2A,TAF9,TAF10,TAF12,USP22,KAT7
Cell	Introns and exons	GO: Molecular Function	GO:0043175	RNA polymerase core enzyme binding	0.002196	1	0.03942	0.3259	9	23	CCAR2,SPTY2D1,RPRD1B,CTR9,ELP3,ELP2,MAF1,RTRAF,SMYD2
Cell	Introns and exons	GO: Molecular Function	GO:0031489	myosin V binding	0.002235	1	0.03942	0.3259	8	19	RAB8A,RAB11A,RAB11B,RAB3A,RAB3B,RAB6A,RAB14,RAB10
Cell	Introns and exons	GO: Molecular Function	GO:0005527	macrolide binding	0.002235	1	0.03942	0.3259	8	19	TTC9B,TTC9C,PPID,FKBP1A,FKBP1B,FKBP2,FKBP3,FKBP4
Cell	Introns and exons	GO: Molecular Function	GO:0005528	FK506 binding	0.002235	1	0.03942	0.3259	8	19	TTC9B,TTC9C,PPID,FKBP1A,FKBP1B,FKBP2,FKBP3,FKBP4
Cell	Introns and exons	GO: Molecular Function	GO:0060090	binding, bridging	0.002347	1	0.04106	0.3395	39	181	MEN1,AP2A1,AP2A2,AMFR,VPS18,ARHGAP1,PPP4R2,NCK1,NEFL,CAV2,AP2M1,AP2S1,MAPK8IP1,SH2B1,CRK,CRKL,PSMC6,PTPN11,PDCD6,ARPC4,NMD3,TOB1,TRIM17,STUB1,RACK1,SLA2,FKBP4,SDCBP,KHDRBS1,FSCN1,VPS11,ST13,GRB2,CBX5,MAPK8IP2,RUSC1,FLRT3,LASP1,STAM
Cell	Introns and exons	GO: Molecular Function	GO:0032553	ribonucleotide binding	0.002392	1	0.04151	0.3432	298	1880	MKKS,AARS,ABCF1,HIPK1,ACTA1,RAB22A,ACTB,SCYL1,ACTG1,RAB8A,GRK2,MAP3K10,AK1,PIP4K2B,AKT1,ULK1,STK24,DYRK2,SMARCA5,TRIB2,ANXA6,STK32C,APRT,YARS,PDXK,ARF1,ARF3,ARF4,ARF6,STK16,RHOA,RHOB,ARL1,TARSL2,RUVBL1,ASNA1,ASNS,RTCA,DDX25,RASL11B,ATP2B4,ATP6V1A,ATP6V1B2,RAB11A,CREG1,DRG1,IDNK,GMPS,MYO3A,RAB4B,EIF2B2,NME1,NME2,RAB12,DIRAS1,MYO1H,UBA3,UBE2M,ARL8A,PAPSS1,CCT6A,PEBP1,CDC34,CDC42,CDK4,NOLC1,RAB11B,C…
Cell	Introns and exons	GO: Molecular Function	GO:0032555	purine ribonucleotide binding	0.002753	1	0.04713	0.3897	295	1864	MKKS,AARS,ABCF1,HIPK1,ACTA1,RAB22A,ACTB,SCYL1,ACTG1,RAB8A,GRK2,MAP3K10,AK1,PIP4K2B,AKT1,ULK1,STK24,DYRK2,SMARCA5,TRIB2,ANXA6,STK32C,APRT,YARS,PDXK,ARF1,ARF3,ARF4,ARF6,STK16,RHOA,RHOB,ARL1,TARSL2,RUVBL1,ASNA1,ASNS,RTCA,DDX25,RASL11B,ATP2B4,ATP6V1A,ATP6V1B2,RAB11A,DRG1,IDNK,GMPS,MYO3A,RAB4B,EIF2B2,NME1,NME2,RAB12,DIRAS1,MYO1H,UBA3,UBE2M,ARL8A,PAPSS1,CCT6A,PEBP1,CDC34,CDC42,CDK4,NOLC1,RAB11B,CHD3,PF…
Cell	Introns and exons	GO: Molecular Function	GO:0019905	syntaxin binding	0.002793	1	0.04713	0.3897	24	98	STX7,SYT13,DOC2A,VPS18,RAB11A,NAPG,NAPA,CAV2,SEC22B,TMED9,RNF40,BLOC1S6,RAB4A,STX6,BET1,SNAP47,VPS52,NAPB,VPS11,CPLX2,CPLX1,VAMP2,SYT5,GOLGA2
Cell	Introns and exons	GO: Molecular Function	GO:0070063	RNA polymerase binding	0.002797	1	0.04713	0.3897	12	37	CCAR2,SPTY2D1,RPRD1B,RRN3,CTR9,ELP3,ELP2,MAF1,ANP32B,RTRAF,TAF10,SMYD2
Cell	Introns and exons	GO: Molecular Function	GO:0030515	snoRNA binding	0.002802	1	0.04713	0.3897	10	28	SNU13,GAR1,IMP3,NOP10,NUDT16L1,NHP2,NOP58,TSR1,UTP6,NUDT4
Cell	Introns and exons	GO: Molecular Function	GO:0097602	cullin family protein binding	0.002861	1	0.0477	0.3944	6	12	RNF7,RBX1,KCTD17,ANAPC11,SKP1,DCUN1D4
Cell	Introns and exons	GO: Molecular Function	GO:0051427	hormone receptor binding	0.002879	1	0.0477	0.3944	39	183	PARP1,MED30,MED4,BUD31,CCNE1,PCNA,ZNHIT3,DDX54,PPID,CRY2,RNF14,IPO13,CTNNB1,PSMC5,MED24,PTPN11,THRAP3,DNMT1,RAN,MED16,RNF4,RNF6,ETS2,RXRB,FKBP4,KAT5,SNW1,GNAS,TAF7,TAF10,TAF11,GTF2B,HIF1A,NUP62,HMGA1,PRMT2,XBP1,YWHAH,JAK1
Cell	Introns and exons	GO: Molecular Function	GO:0045182	translation regulator activity	0.003018	1	0.04804	0.3972	13	42	ABCF1,NANOS1,NEURL1,PCBP1,CIRBP,PURA,PURB,RPS27L,RPS9,PABPC1,PAIP1,PPP1R15B,PAIP2B
Cell	Introns and exons	GO: Molecular Function	GO:0031800	type 3 metabotropic glutamate receptor binding	0.003031	1	0.04804	0.3972	3	3	CALM1,CALM2,CALM3
Cell	Introns and exons	GO: Molecular Function	GO:0019776	Atg8 ligase activity	0.003031	1	0.04804	0.3972	3	3	ATG12,ATG5,ATG3
Cell	Introns and exons	GO: Molecular Function	GO:0004727	prenylated protein tyrosine phosphatase activity	0.003031	1	0.04804	0.3972	3	3	PTP4A3,PTP4A1,PTP4A2
Cell	Introns and exons	GO: Molecular Function	GO:0031997	N-terminal myristoylation domain binding	0.003031	1	0.04804	0.3972	3	3	CALM1,CALM2,CALM3
Cell	Introns and exons	GO: Molecular Function	GO:0005483	soluble NSF attachment protein activity	0.003031	1	0.04804	0.3972	3	3	NAPG,NAPA,NAPB
Cell	Introns and exons	GO: Biological Process	GO:0022613	ribonucleoprotein complex biogenesis	5.618e-57	4.659e-53	4.659e-53	4.473e-52	203	468	ABCF1,WDR18,ZNF622,DENR,RRP1,EIF3A,EIF3B,EIF3C,EIF3D,EIF3F,EIF3G,LSM2,EIF3H,EIF3I,EIF3J,SRSF9,NCL,CDC123,BYSL,SNU13,NOP2,NPM1,NOL3,RPL14,PA2G4,NOLC1,ABT1,CIRBP,RPL23,GAR1,CLNS1A,CNOT7,NOC4L,LSM4,NOCT,PRMT7,WDR77,EXOSC4,EXOSC9,RPL36,POLR2D,DDX56,AAR2,WDR74,RRN3,CSNK1D,CSNK1E,LSM14A,PRPF31,FBLL1,RSL1D1,EIF4A3,DDX1,DDX6,FAM103A1,PIH1D1,RAN,IPO4,RPS27L,NMD3,GEMIN7,SBDS,EIF4B,EIF5,MRTO4,MPHOSPH10,IMP3…
Cell	Introns and exons	GO: Biological Process	GO:0016071	mRNA metabolic process	1.274e-54	1.057e-50	5.284e-51	5.073e-50	248	664	MAGOH,ESS2,DCPS,LEO1,NT5C3B,SSU72,PPP4R2,CCAR2,LSM2,SRSF9,ZPR1,PPIL3,BUD31,SNU13,CPSF2,NANOS1,NPM1,NOL3,RPL14,CDC5L,PCBP1,CEBPG,CNOT8,RPL23,SCAF1,SCNM1,CLNS1A,CNOT7,RBM15B,TSEN34,LSM4,NOCT,PRMT7,PLRG1,WDR77,EXOSC4,EXOSC9,RPL36,POLR2B,POLR2C,POLR2D,BAG4,POLR2E,POLR2F,POLR2G,POLR2H,POLR2I,POLR2J,POLR2K,POLR2L,RBM42,SYF2,WTAP,AAR2,PPP1R8,PPP2CA,PPP2R1A,PPP2R2A,CTR9,PRKACA,CSTF1,CHTOP,SF3B5,PRPF31,EI…
Cell	Introns and exons	GO: Biological Process	GO:0006413	translational initiation	5.639e-54	4.677e-50	1.559e-50	1.497e-49	119	194	ABCF1,C8orf88,DENR,ATF4,EIF3A,EIF3B,EIF3C,EIF3D,EIF3F,EIF3G,EIF3H,EIF3I,EIF3J,NCK1,CDC123,EIF2B2,EIF2B5,EIF2S2,NPM1,RPL14,RPL23,EIF4E2,RPL36,POLR2D,POLR2G,PPP1CA,DDX1,YTHDF1,EIF1AX,EIF2S1,EIF2B1,EIF4A1,EIF4B,EIF4E,EIF4G2,EIF5,EIF1,RPL3,RPL4,RPL5,RPL7,RPL7A,RPL8,RPL9,RPL11,RPL12,RPL13,RPL15,RPL17,RPL18,RPL18A,RPL19,RPL21,RPL22,RPL23A,RPL24,RPL26,RPL27,RPL30,RPL27A,RPL28,RPL29,RPL31,RPL32,RPL37,RPL…
Cell	Introns and exons	GO: Biological Process	GO:0006396	RNA processing	3.139e-51	2.603e-47	6.508e-48	6.248e-47	298	913	AARS,MAGOH,ESS2,WDR18,DCPS,LEO1,RRP1,SSU72,PPP4R2,RTCA,CCAR2,LSM2,SRSF9,NCL,ZPR1,PPIL3,BUD31,BYSL,SNU13,CPSF2,NOP2,NPM1,NOL3,RPL14,PA2G4,CDC5L,PCBP1,NOLC1,ABT1,FAM98B,RPL23,SCAF1,SCNM1,GAR1,CLNS1A,CNOT7,DDX54,RBM15B,TSEN34,NOC4L,LSM4,NOCT,PRMT7,C2orf49,PLRG1,WDR77,EXOSC4,EXOSC9,RPL36,POLR2B,POLR2C,POLR2D,POLR2E,POLR2F,POLR2G,POLR2H,POLR2I,POLR2J,POLR2K,POLR2L,RBM42,DDX56,SYF2,WTAP,AAR2,PPP1R8,PPP…
Cell	Introns and exons	GO: Biological Process	GO:0006613	cotranslational protein targeting to membrane	1.095e-48	9.082e-45	1.816e-45	1.744e-44	79	101	RPL14,SRPRB,RPL23,RPL36,TRAM1L1,RPL3,RPL4,RPL5,RPL7,RPL7A,RPL8,RPL9,RPL11,RPL12,RPL13,RPL15,RPL17,RPL18,RPL18A,RPL19,RPL21,RPL22,RPL23A,RPL24,RPL26,RPL27,RPL30,RPL27A,RPL28,RPL29,RPL31,RPL32,RPL37,RPL37A,RPL38,RPL41,RPLP0,RPLP1,RPLP2,RPS2,RPS3,RPS5,RPS6,RPS7,RPS8,RPS9,RPS10,RPS11,RPS12,RPS13,RPS15,RPS16,RPS17,RPS19,RPS20,RPS21,RPS23,RPS24,RPS25,RPS26,RPS27,RPS27A,RPS28,RPS29,FAU,SRP9,SRP14,SRP19,…
Cell	Introns and exons	GO: Biological Process	GO:0045047	protein targeting to ER	4.215e-48	3.496e-44	5.826e-45	5.594e-44	79	102	SPCS1,RPL14,SRPRB,RPL23,RPL36,SPCS2,CHMP4B,RPL3,RPL4,RPL5,RPL7,RPL7A,RPL8,RPL9,RPL11,RPL12,RPL13,RPL15,RPL17,RPL18,RPL18A,RPL19,RPL21,RPL22,RPL23A,RPL24,RPL26,RPL27,RPL30,RPL27A,RPL28,RPL29,RPL31,RPL32,RPL37,RPL37A,RPL38,RPL41,RPLP0,RPLP1,RPLP2,RPS2,RPS3,RPS5,RPS6,RPS7,RPS8,RPS9,RPS10,RPS11,RPS12,RPS13,RPS15,RPS16,RPS17,RPS19,RPS20,RPS21,RPS23,RPS24,RPS25,RPS26,RPS27,RPS27A,RPS28,RPS29,FAU,SRP9,S…
Cell	Introns and exons	GO: Biological Process	GO:0044265	cellular macromolecule catabolic process	7.091e-48	5.882e-44	8.402e-45	8.067e-44	305	977	MAGOH,KCTD13,DNAJB9,BAP1,AKT1,FBXO45,CUL4A,CUL3,AMFR,TRIB2,DCPS,ENC1,NT5C3B,COPS3,DDRGK1,CCAR2,LSM2,ZFAND2A,RNF19B,NEDD8,SQSTM1,ZPR1,ANAPC16,NANOS1,RAB12,RNF8,RPL14,CBFA2T3,CD81,BUB3,CDC34,PTTG1,TP53INP2,CNOT8,RPL23,PDCL3,ANAPC2,CNOT7,LSM4,NOCT,EXOSC4,EXOSC9,RPL36,PSMF1,UBQLN1,DERL1,RNF185,POLR2D,BAG5,POLR2G,FBXL15,NR1D1,RNF14,PPP1R8,PPP2CA,PPP2CB,PPP2R1A,PPP2R2A,RNF7,UBXN11,CSNK1D,CSNK1E,SOCS5,P…
Cell	Introns and exons	GO: Biological Process	GO:0006614	SRP-dependent cotranslational protein targeting to membrane	2.007e-47	1.665e-43	2.081e-44	1.998e-43	75	94	RPL14,SRPRB,RPL23,RPL36,RPL3,RPL4,RPL5,RPL7,RPL7A,RPL8,RPL9,RPL11,RPL12,RPL13,RPL15,RPL17,RPL18,RPL18A,RPL19,RPL21,RPL22,RPL23A,RPL24,RPL26,RPL27,RPL30,RPL27A,RPL28,RPL29,RPL31,RPL32,RPL37,RPL37A,RPL38,RPL41,RPLP0,RPLP1,RPLP2,RPS2,RPS3,RPS5,RPS6,RPS7,RPS8,RPS9,RPS10,RPS11,RPS12,RPS13,RPS15,RPS16,RPS17,RPS19,RPS20,RPS21,RPS23,RPS24,RPS25,RPS26,RPS27,RPS27A,RPS28,RPS29,FAU,SRP9,SRP14,SRP19,SRP68,SR…
Cell	Introns and exons	GO: Biological Process	GO:0072599	establishment of protein localization to endoplasmic reticulum	3.521e-47	2.92e-43	3.245e-44	3.115e-43	80	106	SPCS1,RPL14,SRPRB,RPL23,RPL36,SPCS2,CHMP4B,RPL3,RPL4,RPL5,RPL7,RPL7A,RPL8,RPL9,RPL11,RPL12,RPL13,RPL15,RPL17,RPL18,RPL18A,RPL19,RPL21,RPL22,RPL23A,RPL24,RPL26,RPL27,RPL30,RPL27A,RPL28,RPL29,RPL31,RPL32,RPL37,RPL37A,RPL38,RPL41,RPLP0,RPLP1,RPLP2,RPS2,RPS3,RPS5,RPS6,RPS7,RPS8,RPS9,RPS10,RPS11,RPS12,RPS13,RPS15,RPS16,RPS17,RPS19,RPS20,RPS21,RPS23,RPS24,RPS25,RPS26,RPS27,RPS27A,RPS28,RPS29,FAU,SRP9,S…
Cell	Introns and exons	GO: Biological Process	GO:0034613	cellular protein localization	4.94e-47	4.097e-43	4.097e-44	3.934e-43	439	1666	SEH1L,SYS1,RAB8A,BAP1,ADORA1,ADPRH,PARP1,STX18,AP2A1,AP2A2,AKT1,NLGN2,STX7,DYRK2,VPS18,LAMTOR2,SPCS1,KCNAB2,BLZF1,ARCN1,TSPAN33,ARF4,ARF6,RHOA,RHOB,ARL1,MT3,RUVBL1,USO1,ASNA1,SSNA1,DACT3,LAMTOR3,DYNLL1,VAMP4,BECN1,MXI1,SNX3,BAG1,RAB11A,NAPG,NAPA,BBS4,CDK5R1,BSG,ZPR1,NFKBIA,NFKBIB,AP1M1,NMT1,AP3D1,NPM1,CACNB1,CACNB3,NOL3,NUCB1,OAZ1,OAZ2,RPL14,RILPL1,AIP,CAV2,CHAMP1,GRASP,CCT6A,PDCD5,SYNGR1,HGS,ZDH…
Cell	Introns and exons	GO: Biological Process	GO:0070727	cellular macromolecule localization	2.753e-46	2.284e-42	2.076e-43	1.993e-42	439	1676	SEH1L,SYS1,RAB8A,BAP1,ADORA1,ADPRH,PARP1,STX18,AP2A1,AP2A2,AKT1,NLGN2,STX7,DYRK2,VPS18,LAMTOR2,SPCS1,KCNAB2,BLZF1,ARCN1,TSPAN33,ARF4,ARF6,RHOA,RHOB,ARL1,MT3,RUVBL1,USO1,ASNA1,SSNA1,DACT3,LAMTOR3,DYNLL1,VAMP4,BECN1,MXI1,SNX3,BAG1,RAB11A,NAPG,NAPA,BBS4,CDK5R1,BSG,ZPR1,NFKBIA,NFKBIB,AP1M1,NMT1,AP3D1,NPM1,CACNB1,CACNB3,NOL3,NUCB1,OAZ1,OAZ2,RPL14,RILPL1,AIP,CAV2,CHAMP1,GRASP,CCT6A,PDCD5,SYNGR1,HGS,ZDH…
Cell	Introns and exons	GO: Biological Process	GO:0006886	intracellular protein transport	7.255e-45	6.017e-41	5.014e-42	4.814e-41	325	1105	SYS1,BAP1,ADORA1,ADPRH,PARP1,STX18,AP2A1,AP2A2,AKT1,STX7,DYRK2,VPS18,SPCS1,BLZF1,ARCN1,RHOA,RHOB,MT3,RUVBL1,USO1,SSNA1,DACT3,DYNLL1,VAMP4,BECN1,MXI1,SNX3,NAPG,NAPA,CDK5R1,BSG,ZPR1,NFKBIA,NFKBIB,AP1M1,AP3D1,NPM1,CACNB1,NOL3,NUCB1,OAZ1,OAZ2,RPL14,RILPL1,AIP,GRASP,PDCD5,SYNGR1,HGS,PRDX1,CDC42,CDKN1A,CFL1,ITGB1BP1,COPB2,PEX7,PEX13,CHML,CHRM1,SRPRB,RPL23,AP2M1,AP1S1,AP2S1,AP3S1,SNX6,PIK3R2,CLTA,CLTB,C…
Cell	Introns and exons	GO: Biological Process	GO:0015031	protein transport	2.762e-43	2.291e-39	1.762e-40	1.692e-39	481	1948	SEH1L,ACHE,RAB22A,MCL1,SYS1,RAB8A,BAP1,ADORA1,ADPRH,PARP1,STX18,AP2A1,AP2A2,MIF,AKT1,NLGN2,STX7,C5orf30,DYRK2,VPS18,MCFD2,SPCS1,ANXA5,APBB1,BLZF1,ARCN1,ARF1,ARF3,ARF4,ARF6,RHOA,RHOB,MT3,PHPT1,RUVBL1,USO1,CNIH4,SSNA1,DACT3,DYNLL1,VAMP4,BECN1,MXI1,ATP6V1A,ATP6V1B2,ATP6V1C1,ATP6V1E1,SNX3,ATP6V1G2,ADAM9,RNF19B,NACA,RAB11A,NAPG,NAPA,BBS4,NCL,CDK5R1,BNIP1,RAB4B,BSG,BTF3,ZPR1,NFKBIA,NFKBIB,AP1M1,VPS51,A…
Cell	Introns and exons	GO: Biological Process	GO:0070972	protein localization to endoplasmic reticulum	5.743e-43	4.764e-39	3.403e-40	3.267e-39	84	125	SPCS1,RPL14,VAPA,SRPRB,RPL23,RPL36,SPCS2,CHMP4B,RPL3,RPL4,RPL5,RPL7,RPL7A,RPL8,RPL9,RPL11,RPL12,RPL13,RPL15,RPL17,RPL18,RPL18A,RPL19,RPL21,RPL22,RPL23A,RPL24,RPL26,RPL27,RPL30,RPL27A,RPL28,RPL29,RPL31,RPL32,RPL37,RPL37A,RPL38,RPL41,RPLP0,RPLP1,RPLP2,RPS2,RPS3,RPS5,RPS6,RPS7,RPS8,RPS9,RPS10,RPS11,RPS12,RPS13,RPS15,RPS16,RPS17,RPS19,RPS20,RPS21,RPS23,RPS24,RPS25,RPS26,RPS27,RPS27A,RPS28,RPS29,FAU,S…
Cell	Introns and exons	GO: Biological Process	GO:0006364	rRNA processing	1.35e-42	1.119e-38	7.462e-40	7.164e-39	127	260	WDR18,RRP1,NCL,BYSL,SNU13,NOP2,RPL14,PA2G4,NOLC1,ABT1,RPL23,GAR1,NOC4L,EXOSC4,EXOSC9,RPL36,DDX56,CSNK1D,CSNK1E,FBLL1,RSL1D1,EIF4A3,RPS27L,SBDS,MRTO4,MPHOSPH10,IMP3,RPL3,RPL4,RPL5,RPL7,RPL7A,RPL8,RPL9,RPL11,RPL12,RPL13,RPL15,RPL17,RPL18,RPL18A,RPL19,RPL21,DDX47,RPL22,RPL23A,RPL24,RPL26,RPL27,RPL30,RPL27A,RPL28,RPL29,RPL31,RPL32,RPL37,RPL37A,RPL38,RPL41,RPLP0,RPLP1,RPLP2,FBL,RPS2,RPS3,RPS5,RPS6,RPS…
Cell	Introns and exons	GO: Biological Process	GO:0000184	nuclear-transcribed mRNA catabolic process, nonsense-mediated decay	2.099e-42	1.741e-38	1.088e-39	1.045e-38	82	121	MAGOH,RPL14,RPL23,RPL36,PPP2CA,PPP2R1A,PPP2R2A,EIF4A3,RBM8A,MAGOHB,RPL3,RPL4,RPL5,RPL7,RPL7A,RPL8,RPL9,RPL11,RPL12,RPL13,RPL15,RPL17,RPL18,RPL18A,RPL19,RPL21,RPL22,RPL23A,RPL24,RPL26,RPL27,RPL30,RPL27A,RPL28,RPL29,RPL31,RPL32,RPL37,RPL37A,RPL38,RPL41,RPLP0,RPLP1,RPLP2,RPS2,RPS3,RPS5,RPS6,RPS7,RPS8,ETF1,RPS9,RPS10,RPS11,RPS12,RPS13,RPS15,RPS16,RPS17,RPS19,RPS20,RPS21,RPS23,RPS24,RPS25,RPS26,RPS27,…
Cell	Introns and exons	GO: Biological Process	GO:0000956	nuclear-transcribed mRNA catabolic process	5.369e-42	4.453e-38	2.619e-39	2.515e-38	109	202	MAGOH,DCPS,NT5C3B,LSM2,NANOS1,RPL14,CNOT8,RPL23,CNOT7,LSM4,NOCT,EXOSC4,EXOSC9,RPL36,POLR2D,POLR2G,PPP2CA,PPP2R1A,PPP2R2A,EIF4A3,DDX6,RBM8A,THRAP3,MAGOHB,TOB1,EIF4A1,EIF4B,EIF4E,MRTO4,RPL3,RPL4,RPL5,RPL7,RPL7A,RPL8,RPL9,RPL11,RPL12,RPL13,RPL15,RPL17,RPL18,RPL18A,RPL19,RPL21,RPL22,RPL23A,RPL24,RPL26,RPL27,RPL30,RPL27A,RPL28,RPL29,RPL31,RPL32,RPL37,RPL37A,RPL38,RPL41,RPLP0,RPLP1,RPLP2,RPS2,RPS3,RPS5…
Cell	Introns and exons	GO: Biological Process	GO:0016072	rRNA metabolic process	8.288e-42	6.874e-38	3.819e-39	3.666e-38	128	267	WDR18,RRP1,NCL,BYSL,SNU13,NOP2,RPL14,PA2G4,NOLC1,ABT1,RPL23,GAR1,NOC4L,EXOSC4,EXOSC9,RPL36,DDX56,CSNK1D,CSNK1E,FBLL1,RSL1D1,EIF4A3,RPS27L,SBDS,MRTO4,MPHOSPH10,IMP3,RPL3,RPL4,RPL5,RPL7,RPL7A,RPL8,RPL9,RPL11,RPL12,RPL13,RPL15,RPL17,RPL18,RPL18A,RPL19,RPL21,DDX47,RPL22,RPL23A,RPL24,RPL26,RPL27,RPL30,RPL27A,RPL28,RPL29,RPL31,RPL32,RPL37,RPL37A,RPL38,RPL41,RPLP0,RPLP1,RPLP2,FBL,RPS2,RPS3,RPS5,RPS6,RPS…
Cell	Introns and exons	GO: Biological Process	GO:0009057	macromolecule catabolic process	2.551e-40	2.116e-36	1.113e-37	1.069e-36	338	1223	MAGOH,KCTD13,DNAJB9,BAP1,AKT1,FBXO45,CUL4A,CUL3,AMFR,TRIB2,DCPS,ENC1,NT5C3B,COPS3,DDRGK1,CCAR2,CHID1,LSM2,BECN1,ZFAND2A,SNX3,ADAM9,RNF19B,NEDD8,SQSTM1,ZPR1,ANAPC16,NANOS1,RAB12,CALM1,CALM2,CALM3,RNF8,OAZ1,OAZ2,RPL14,ODC1,CBFA2T3,HGS,CD44,CD81,BUB3,CDC34,CDC42,DEDD,PTTG1,PFKM,TP53INP2,CNOT8,RPL23,PIN1,PDCL3,ANAPC2,CNOT7,LSM4,NOCT,EXOSC4,EXOSC9,RPL36,PSMF1,UBQLN1,DERL1,RNF185,POLR2D,BAG5,POLR2G,FBX…
Cell	Introns and exons	GO: Biological Process	GO:0019080	viral gene expression	6.272e-40	5.202e-36	2.601e-37	2.497e-36	102	187	SEH1L,EIF3A,EIF3B,EIF3D,EIF3F,EIF3G,NOTCH1,RPL14,PFN1,RPL23,RPL36,POLR2B,POLR2C,POLR2D,POLR2E,POLR2F,POLR2G,POLR2H,POLR2I,POLR2J,NELFB,POLR2K,POLR2L,TRIM27,RPL3,RPL4,RPL5,RPL7,RPL7A,RPL8,RPL9,RPL11,RPL12,RPL13,RPL15,RPL17,RPL18,RPL18A,RPL19,RPL21,RPL22,RPL23A,RPL24,RPL26,RPL27,RPL30,RPL27A,RPL28,RPL29,RPL31,RPL32,RPL37,RPL37A,RPL38,RPL41,RPLP0,RPLP1,RPLP2,RPS2,RPS3,RPS5,RPS6,RPS7,RPS8,RPS9,RPS10,…
Cell	Introns and exons	GO: Biological Process	GO:0042254	ribosome biogenesis	1.472e-39	1.221e-35	5.815e-37	5.583e-36	140	322	ABCF1,WDR18,ZNF622,RRP1,NCL,BYSL,SNU13,NOP2,NPM1,RPL14,PA2G4,NOLC1,ABT1,RPL23,GAR1,NOC4L,EXOSC4,EXOSC9,RPL36,DDX56,WDR74,RRN3,CSNK1D,CSNK1E,FBLL1,RSL1D1,EIF4A3,RAN,IPO4,RPS27L,NMD3,SBDS,MRTO4,MPHOSPH10,IMP3,RPL3,RPL4,RPL5,RPL7,RPL7A,RSL24D1,RPL8,RPL9,RPL11,RPL12,RPL13,RPL15,RPL17,RPL18,RPL18A,RPL19,RPL21,DDX47,RPL22,BRIX1,RPL23A,RPL24,RPL26,RPL27,RPL30,RPL27A,RPL28,RPL29,RPL31,RPL32,RPL37,RPL37A,…
Cell	Introns and exons	GO: Biological Process	GO:0034660	ncRNA metabolic process	4.083e-39	3.387e-35	1.539e-36	1.478e-35	198	563	AARS,WDR18,LRRC47,YARS,RRP1,TARSL2,NCL,BYSL,SNU13,NOP2,RPL14,PA2G4,DEDD,NOLC1,AIMP1,ABT1,FAM98B,RPRD1B,RPL23,GAR1,NABP2,TSEN34,NOC4L,C2orf49,EXOSC4,EXOSC9,RPL36,EEF1E1,POLR2B,POLR2C,POLR2D,POLR2E,POLR2F,POLR2G,POLR2H,POLR2I,POLR2J,POLR2K,POLR2L,DDX56,H2AFY,PPA1,CSNK1D,CSNK1E,FBLL1,RSL1D1,EIF4A3,DARS,NSUN2,DDX1,PIH1D1,TSEN15,TRMT12,FARSB,YRDC,ELP3,DTD2,GTF3C6,RPS27L,SBDS,MRTO4,MPHOSPH10,IMP3,RPL3,…
Cell	Introns and exons	GO: Biological Process	GO:0044033	multi-organism metabolic process	5.993e-39	4.97e-35	2.161e-36	2.075e-35	107	207	SEH1L,EIF3A,EIF3B,EIF3D,EIF3F,EIF3G,NOTCH1,RPL14,PCBP1,VAPB,PFN1,RPL23,ATG5,RPL36,POLR2B,POLR2C,POLR2D,POLR2E,POLR2F,POLR2G,POLR2H,POLR2I,POLR2J,NELFB,POLR2K,POLR2L,MAP2K1,MAP2K7,TRIM27,RPL3,RPL4,RPL5,RPL7,RPL7A,RPL8,RPL9,RPL11,RPL12,RPL13,RPL15,RPL17,RPL18,RPL18A,RPL19,RPL21,RPL22,RPL23A,RPL24,RPL26,RPL27,RPL30,RPL27A,RPL28,RPL29,RPL31,RPL32,RPL37,RPL37A,RPL38,RPL41,RPLP0,RPLP1,RPLP2,RPS2,RPS3,R…
Cell	Introns and exons	GO: Biological Process	GO:0006402	mRNA catabolic process	6.668e-38	5.531e-34	2.304e-35	2.212e-34	109	218	MAGOH,DCPS,NT5C3B,LSM2,NANOS1,RPL14,CNOT8,RPL23,CNOT7,LSM4,NOCT,EXOSC4,EXOSC9,RPL36,POLR2D,POLR2G,PPP2CA,PPP2R1A,PPP2R2A,EIF4A3,DDX6,RBM8A,THRAP3,MAGOHB,TOB1,EIF4A1,EIF4B,EIF4E,MRTO4,RPL3,RPL4,RPL5,RPL7,RPL7A,RPL8,RPL9,RPL11,RPL12,RPL13,RPL15,RPL17,RPL18,RPL18A,RPL19,RPL21,RPL22,RPL23A,RPL24,RPL26,RPL27,RPL30,RPL27A,RPL28,RPL29,RPL31,RPL32,RPL37,RPL37A,RPL38,RPL41,RPLP0,RPLP1,RPLP2,RPS2,RPS3,RPS5…
Cell	Introns and exons	GO: Biological Process	GO:0019083	viral transcription	9.295e-37	7.709e-33	3.084e-34	2.96e-33	95	176	SEH1L,NOTCH1,RPL14,PFN1,RPL23,RPL36,POLR2B,POLR2C,POLR2D,POLR2E,POLR2F,POLR2G,POLR2H,POLR2I,POLR2J,NELFB,POLR2K,POLR2L,TRIM27,RPL3,RPL4,RPL5,RPL7,RPL7A,RPL8,RPL9,RPL11,RPL12,RPL13,RPL15,RPL17,RPL18,RPL18A,RPL19,RPL21,RPL22,RPL23A,RPL24,RPL26,RPL27,RPL30,RPL27A,RPL28,RPL29,RPL31,RPL32,RPL37,RPL37A,RPL38,RPL41,RPLP0,RPLP1,RPLP2,RPS2,RPS3,RPS5,RPS6,RPS7,RPS8,RPS9,RPS10,RPS11,RPS12,RPS13,RPS15,RPS16,…
Cell	Introns and exons	GO: Biological Process	GO:0006401	RNA catabolic process	4.007e-36	3.323e-32	1.278e-33	1.227e-32	115	247	MAGOH,DCPS,NT5C3B,LSM2,ZPR1,NANOS1,RPL14,CNOT8,RPL23,CNOT7,LSM4,NOCT,EXOSC4,EXOSC9,RPL36,POLR2D,POLR2G,PPP1R8,PPP2CA,PPP2R1A,PPP2R2A,EIF4A3,DDX6,RBM8A,THRAP3,MAGOHB,TOB1,ABCE1,EIF4A1,EIF4B,EIF4E,MRTO4,RPL3,RPL4,RPL5,RPL7,RPL7A,RPL8,RPL9,RPL11,RPL12,RPL13,RPL15,RPL17,RPL18,RPL18A,RPL19,RPL21,RPL22,RPL23A,RPL24,RPL26,RPL27,RPL30,RPL27A,RPL28,RPL29,RPL31,RPL32,RPL37,RPL37A,RPL38,RPL41,RPLP0,RPLP1,RP…
Cell	Introns and exons	GO: Biological Process	GO:0006612	protein targeting to membrane	1.688e-35	1.4e-31	5.184e-33	4.977e-32	99	194	ADORA1,CDK5R1,BSG,CACNB1,RPL14,ITGB1BP1,SRPRB,RPL23,RPL36,PRKCI,MYL12B,MYADM,PEX19,PEX5,CHMP4B,TRAM1L1,RPL3,RPL4,RPL5,RPL7,RPL7A,RPL8,RPL9,DMTN,RPL11,RPL12,RPL13,RPL15,RPL17,RPL18,RPL18A,RPL19,RPL21,RPL22,RPL23A,RPL24,RPL26,RPL27,RPL30,RPL27A,RPL28,RPL29,RPL31,RPL32,RPL37,RPL37A,RPL38,RPL41,RPLP0,RPLP1,RPLP2,RPS2,RPS3,RPS5,RPS6,RPS7,RPS8,RPS9,RPS10,RPS11,RPS12,RPS13,RPS15,RPS16,RPS17,RPS19,RPS20,…
Cell	Introns and exons	GO: Biological Process	GO:0090150	establishment of protein localization to membrane	7.39e-32	6.13e-28	2.189e-29	2.102e-28	142	377	SYS1,ADORA1,AKT1,BLZF1,TSPAN33,ARF6,ASNA1,DYNLL1,VAMP4,RAB11A,CDK5R1,BSG,NMT1,CACNB1,RPL14,RILPL1,PDCD5,RAB11B,ITGB1BP1,SRPRB,RPL23,PIK3R2,RPL36,CLIP3,PPP3R1,DYNLL2,PRKCI,MYL12B,MYADM,PEX19,PEX5,RDX,CHMP4B,TRAM1L1,GOLGA7,FLOT1,RPL3,RPL4,RPL5,RPL7,RPL7A,RPL8,RPL9,DMTN,RPL11,RPL12,RPL13,RPL15,RPL17,RPL18,RPL18A,RPL19,RPL21,RPL22,RPL23A,RPL24,RPL26,RPL27,RPL30,RPL27A,RPL28,RPL29,RPL31,RPL32,RPL37,RP…
Cell	Introns and exons	GO: Biological Process	GO:0033365	protein localization to organelle	2.217e-31	1.838e-27	6.339e-29	6.086e-28	257	919	SYS1,BAP1,PARP1,AKT1,DYRK2,SPCS1,ARF4,ARF6,RHOA,ARL1,MT3,RUVBL1,ASNA1,DACT3,DYNLL1,BECN1,MXI1,BAG1,RAB11A,BBS4,ZPR1,NFKBIA,NFKBIB,NMT1,AP3D1,NPM1,NOL3,RPL14,AIP,CAV2,CHAMP1,CCT6A,PDCD5,HGS,PRDX1,CD81,VAPA,CDKN1A,CFL1,PEX7,PEX13,SRPRB,TERF2IP,RPL23,MIS12,PIK3R2,PIN1,NABP2,SNX10,TOLLIP,CRIPT,ATG9A,PLRG1,RPL36,AKAP5,TNPO2,BAG4,H2AFY,GOSR2,PPM1A,CRY2,PPP2CA,CSE1L,PPP3R1,CSNK1D,DYNLL2,IPO13,MAPK3,CTNN…
Cell	Introns and exons	GO: Biological Process	GO:0008380	RNA splicing	2.634e-31	2.185e-27	7.283e-29	6.992e-28	147	402	MAGOH,ESS2,DCPS,PPP4R2,CCAR2,LSM2,SRSF9,ZPR1,PPIL3,BUD31,SNU13,CPSF2,NPM1,NOL3,CDC5L,PCBP1,FAM98B,SCAF1,SCNM1,CLNS1A,RBM15B,TSEN34,LSM4,PRMT7,C2orf49,PLRG1,WDR77,POLR2B,POLR2C,POLR2D,POLR2E,POLR2F,POLR2G,POLR2H,POLR2I,POLR2J,POLR2K,POLR2L,RBM42,SYF2,WTAP,AAR2,PPP1R8,PPP2CA,PPP2R1A,CSTF1,SF3B5,PRPF31,EIF4A3,DDX1,RBM8A,TSEN15,THRAP3,SNRNP25,MAGOHB,GEMIN7,UBL5,ZMAT2,ALYREF,MPHOSPH10,PSPC1,DDX47,SF3B…
Cell	Introns and exons	GO: Biological Process	GO:0034470	ncRNA processing	3.904e-31	3.238e-27	1.044e-28	1.003e-27	146	399	AARS,WDR18,RRP1,NCL,BYSL,SNU13,NOP2,RPL14,PA2G4,NOLC1,ABT1,FAM98B,RPL23,GAR1,TSEN34,NOC4L,C2orf49,EXOSC4,EXOSC9,RPL36,DDX56,CSNK1D,CSNK1E,FBLL1,RSL1D1,EIF4A3,NSUN2,DDX1,TSEN15,TRMT12,YRDC,ELP3,RPS27L,SBDS,MRTO4,MPHOSPH10,IMP3,RPL3,RPL4,RPL5,RPL7,RPL7A,RPL8,RPL9,RPL11,RPL12,RPL13,RPL15,RPL17,RPL18,RPL18A,RPL19,RPL21,DDX47,RPL22,RPL23A,UBA5,POP7,RPL24,RPL26,RPL27,RPL30,RPL27A,RPL28,RPL29,RPL31,RPL3…
Cell	Introns and exons	GO: Biological Process	GO:0016032	viral process	4.07e-30	3.376e-26	1.055e-27	1.013e-26	222	759	SEH1L,GRK2,PDZD8,WDR48,CUL4A,VPS18,RHOA,DYNLL1,EIF3A,EIF3B,EIF3D,EIF3F,EIF3G,BECN1,SNX3,NACA,BANF1,NFKBIA,AP1M1,NOTCH1,NPM1,RPL14,CAV2,CCNA2,CD81,PCBP1,CHMP1A,VAPB,VAPA,CFL1,PFN1,RPL23,PDCL3,RBM15B,HCFC2,ATG5,RPL36,DERL1,POLR2B,POLR2C,POLR2D,POLR2E,POLR2F,POLR2G,POLR2H,POLR2I,POLR2J,NELFB,POLR2K,POLR2L,PPIA,PPID,CHMP2B,CTBP1,MAPK3,CTSB,PSMA4,PSMA7,PSMB1,PSMB2,PSMB3,PSMB4,PSMB5,PSMB6,PSMB7,PSMB10,…
Cell	Introns and exons	GO: Biological Process	GO:0044248	cellular catabolic process	7.877e-30	6.533e-26	1.98e-27	1.901e-26	420	1828	MAGOH,KCTD13,ACHE,DNAJB9,BAP1,ADH5,MIF,PIP4K2B,AKT1,ULK1,FBXO45,CUL4A,CUL3,AMFR,TRIB2,DCPS,ENC1,NT5C3B,COPS3,MT3,RUVBL1,DDRGK1,CCAR2,LSM2,BECN1,ATP2B4,ATP6V1A,ZFAND2A,ATP6V1B2,ATP6V1C1,ATP6V1E1,ATP6V1G2,ADAM9,RNF19B,IDNK,NEDD8,BLVRA,CDK5R1,BPGM,SQSTM1,ZPR1,ANAPC16,NANOS1,RAB12,CALM1,CALM2,CALM3,CAPNS1,RNF8,RPL14,CBFA2T3,ATP6V0D1,PAFAH1B2,PRDX1,CD81,BUB3,CDC34,CDO1,PTTG1,PDE1B,PEX7,PEX13,PFKM,PGAM…
Cell	Introns and exons	GO: Biological Process	GO:0010498	proteasomal protein catabolic process	8.423e-30	6.986e-26	2.055e-27	1.973e-26	149	422	KCTD13,DNAJB9,AKT1,FBXO45,CUL4A,CUL3,AMFR,TRIB2,ENC1,DDRGK1,CCAR2,ZFAND2A,RNF19B,ANAPC16,CBFA2T3,BUB3,CDC34,PTTG1,ANAPC2,PSMF1,UBQLN1,DERL1,RNF185,BAG5,FBXL15,NR1D1,RNF14,PPP2CB,RNF7,UBXN11,CSNK1D,CSNK1E,SOCS5,PRKACA,UBXN2A,CTNNB1,HERPUD1,PSMA2,PSMA4,PSMA5,PSMA6,PSMA7,PSMB1,PSMB2,PSMB3,PSMB4,PSMB5,PSMB6,PSMB7,PSMB10,PSMC1,PSMC2,PSMC3,PSMC5,PSMC6,PSMD2,PSMD3,PSMD4,PSMD5,RNF40,PSMD8,PSMD11,PSMD12,P…
Cell	Introns and exons	GO: Biological Process	GO:0044764	multi-organism cellular process	2.583e-29	2.142e-25	6.121e-27	5.877e-26	223	773	SEH1L,GRK2,PDZD8,WDR48,CUL4A,VPS18,RHOA,DYNLL1,EIF3A,EIF3B,EIF3D,EIF3F,EIF3G,BECN1,SNX3,NACA,BANF1,NFKBIA,AP1M1,NOTCH1,NPM1,RPL14,CAV2,CCNA2,CD81,PCBP1,CHMP1A,VAPB,VAPA,CFL1,PFN1,RPL23,PDCL3,RBM15B,HCFC2,ATG5,RPL36,DERL1,POLR2B,POLR2C,POLR2D,POLR2E,POLR2F,POLR2G,POLR2H,POLR2I,POLR2J,NELFB,POLR2K,POLR2L,PPIA,PPID,CHMP2B,CTBP1,LSM14A,MAPK3,CTSB,PSMA4,PSMA7,PSMB1,PSMB2,PSMB3,PSMB4,PSMB5,PSMB6,PSMB7,…
Cell	Introns and exons	GO: Biological Process	GO:0044419	interspecies interaction between organisms	1.863e-28	1.545e-24	4.175e-26	4.008e-25	228	808	SEH1L,GRK2,PDZD8,WDR48,CUL4A,VPS18,RHOA,DYNLL1,EIF3A,EIF3B,EIF3D,EIF3F,EIF3G,BECN1,SNX3,NACA,BANF1,SQSTM1,NFKBIA,AP1M1,NOTCH1,NPM1,RPL14,CAV2,CCNA2,CD81,PCBP1,CHMP1A,VAPB,VAPA,CFL1,PFN1,RPL23,PDCL3,RBM15B,HCFC2,ATG5,RPL36,DERL1,POLR2B,POLR2C,POLR2D,POLR2E,POLR2F,POLR2G,POLR2H,POLR2I,POLR2J,NELFB,POLR2K,POLR2L,PPIA,PPID,CHMP2B,CTBP1,MAPK3,CTSB,PSMA4,PSMA7,PSMB1,PSMB2,PSMB3,PSMB4,PSMB5,PSMB6,PSMB7,…
Cell	Introns and exons	GO: Biological Process	GO:0044403	symbiosis, encompassing mutualism through parasitism	1.863e-28	1.545e-24	4.175e-26	4.008e-25	228	808	SEH1L,GRK2,PDZD8,WDR48,CUL4A,VPS18,RHOA,DYNLL1,EIF3A,EIF3B,EIF3D,EIF3F,EIF3G,BECN1,SNX3,NACA,BANF1,SQSTM1,NFKBIA,AP1M1,NOTCH1,NPM1,RPL14,CAV2,CCNA2,CD81,PCBP1,CHMP1A,VAPB,VAPA,CFL1,PFN1,RPL23,PDCL3,RBM15B,HCFC2,ATG5,RPL36,DERL1,POLR2B,POLR2C,POLR2D,POLR2E,POLR2F,POLR2G,POLR2H,POLR2I,POLR2J,NELFB,POLR2K,POLR2L,PPIA,PPID,CHMP2B,CTBP1,MAPK3,CTSB,PSMA4,PSMA7,PSMB1,PSMB2,PSMB3,PSMB4,PSMB5,PSMB6,PSMB7,…
Cell	Introns and exons	GO: Biological Process	GO:0006412	translation	2.92e-28	2.422e-24	6.373e-26	6.119e-25	199	667	AARS,MAGOH,ABCF1,LRRC47,AKT1,RPL22L1,C8orf88,ENC1,DENR,YARS,TARSL2,N6AMT1,DDX25,ATF4,EIF3A,EIF3B,EIF3C,EIF3D,EIF3F,EIF3G,EIF3H,EIF3I,EIF3J,NACA,NCK1,CDC123,EIF2B2,EIF2B5,EIF2S2,SNU13,NANOS1,NPM1,RPL14,PA2G4,NEURL1,CDK4,AIMP1,PER1,CNOT8,MTPN,CIRBP,RPL23,MRPL57,CNOT7,EIF4E2,RPL36,FXR2,EEF1E1,POLR2D,POLR2G,PPA1,PPP1CA,LSM14A,MAPK3,MAP2K1,RSL1D1,EIF4A3,DARS,DDX1,DDX6,YTHDF1,PURA,PURB,RBM8A,RAN,FARSB,…
Cell	Introns and exons	GO: Biological Process	GO:0000375	RNA splicing, via transesterification reactions	7.031e-28	5.831e-24	1.495e-25	1.435e-24	119	309	MAGOH,ESS2,DCPS,LSM2,SRSF9,PPIL3,BUD31,SNU13,CPSF2,NPM1,NOL3,CDC5L,PCBP1,CLNS1A,RBM15B,LSM4,PRMT7,PLRG1,WDR77,POLR2B,POLR2C,POLR2D,POLR2E,POLR2F,POLR2G,POLR2H,POLR2I,POLR2J,POLR2K,POLR2L,RBM42,SYF2,WTAP,AAR2,CSTF1,SF3B5,PRPF31,EIF4A3,DDX1,RBM8A,THRAP3,SNRNP25,GEMIN7,UBL5,ZMAT2,ALYREF,MPHOSPH10,PSPC1,SF3B4,SAP18,SMNDC1,SF3A1,NSRP1,PRMT5,CD2BP2,DDX41,SYNCRIP,SRSF3,SRSF4,DNAJC8,CWC15,SLU7,PRPF8,PABP…
Cell	Introns and exons	GO: Biological Process	GO:0019058	viral life cycle	8.126e-28	6.74e-24	1.685e-25	1.618e-24	151	447	SEH1L,GRK2,VPS18,EIF3A,EIF3B,EIF3D,EIF3F,EIF3G,SNX3,NOTCH1,RPL14,CAV2,CD81,PCBP1,CHMP1A,VAPB,VAPA,PFN1,RPL23,ATG5,RPL36,DERL1,POLR2B,POLR2C,POLR2D,POLR2E,POLR2F,POLR2G,POLR2H,POLR2I,POLR2J,NELFB,POLR2K,POLR2L,PPIA,PPID,CHMP2B,CTBP1,CTSB,DDB1,DDX6,CHMP7,RAB1A,RAD23A,RAN,CHMP6,PDCD6IP,TRIM27,CHMP4B,ALYREF,VPS28,RPL3,RPL4,RPL5,RPL7,RPL7A,RPL8,RPL9,RPL11,RPL12,RPL13,RPL15,RPL17,RPL18,RPL18A,RPL19,RPL…
Cell	Introns and exons	GO: Biological Process	GO:0022618	ribonucleoprotein complex assembly	9.165e-28	7.602e-24	1.854e-25	1.78e-24	93	208	DENR,EIF3A,EIF3B,EIF3C,EIF3D,EIF3F,EIF3G,LSM2,EIF3H,EIF3I,EIF3J,SRSF9,CDC123,NPM1,NOL3,ABT1,CIRBP,CLNS1A,CNOT7,LSM4,NOCT,PRMT7,WDR77,POLR2D,AAR2,LSM14A,PRPF31,DDX1,DDX6,FAM103A1,PIH1D1,RPS27L,GEMIN7,SBDS,EIF4B,EIF5,MRTO4,RPL3,RPL5,RSL24D1,RPL11,RPL12,BRIX1,RPL23A,RPL24,RPL38,RPS2,RPS5,SF3A1,RPS10,RPS15,RPS17,RPS19,RPS25,RPS27,PRMT5,CD2BP2,EIF3L,RPF2,NIP7,EIF3M,SLU7,PRPF8,TSR1,SMN1,USP39,SNRPB,SNR…
Cell	Introns and exons	GO: Biological Process	GO:0061024	membrane organization	1.933e-27	1.604e-23	3.781e-25	3.63e-24	280	1091	SEH1L,SYS1,RAB8A,ADORA1,ADPRH,STX18,AKT1,NLGN2,EEA1,STX7,SYT13,GNPAT,DOC2A,CUL3,VPS18,MCFD2,CNIH2,ANXA7,BLZF1,ARF1,TSPAN33,ARF6,MT3,USO1,UQCC3,ASNA1,SSNA1,DYNLL1,VAMP4,BECN1,SNX3,RAB11A,NAPG,NAPA,BANF1,CDK5R1,BNIP1,BSG,NMT1,AP3D1,CACNB1,CACNB3,NOL3,RPL14,RILPL1,CAV2,PDCD5,HGS,ZDHHC22,CHMP1A,VAPB,VAPA,RAB11B,ITGB1BP1,SRPRB,TRAPPC1,RPL23,AP2M1,AP2S1,PIK3R2,CLTC,CRIPT,ATG9A,RPL36,BAG4,SEC22B,GOSR2,P…
Cell	Introns and exons	GO: Biological Process	GO:0072594	establishment of protein localization to organelle	1.96e-27	1.626e-23	3.781e-25	3.63e-24	199	676	SYS1,BAP1,PARP1,AKT1,DYRK2,SPCS1,RHOA,MT3,RUVBL1,DACT3,DYNLL1,BECN1,MXI1,RAB11A,ZPR1,NFKBIA,NFKBIB,NMT1,NOL3,RPL14,AIP,CCT6A,PDCD5,HGS,PRDX1,CDKN1A,CFL1,PEX7,PEX13,SRPRB,RPL23,PIK3R2,NABP2,RPL36,AKAP5,TNPO2,BAG4,H2AFY,GOSR2,PPM1A,CRY2,PPP2CA,CSE1L,PPP3R1,DYNLL2,IPO13,MAPK3,CTNNB1,SPCS2,PSMB7,PSMD8,KEAP1,G3BP2,FAM20B,PEX19,PEX5,PIH1D1,RAB6A,RAN,RANBP1,SAE1,IPO4,CHMP4B,UBL5,TOB1,VPS28,NUTF2,RPL3,RP…
Cell	Introns and exons	GO: Biological Process	GO:0043161	proteasome-mediated ubiquitin-dependent protein catabolic process	2.137e-27	1.772e-23	4.028e-25	3.867e-24	138	393	KCTD13,DNAJB9,AKT1,FBXO45,CUL4A,CUL3,AMFR,TRIB2,CCAR2,ZFAND2A,RNF19B,ANAPC16,CBFA2T3,BUB3,CDC34,PTTG1,ANAPC2,PSMF1,UBQLN1,DERL1,RNF185,BAG5,FBXL15,RNF14,PPP2CB,RNF7,UBXN11,CSNK1D,CSNK1E,SOCS5,UBXN2A,CTNNB1,HERPUD1,PSMA2,PSMA4,PSMA5,PSMA6,PSMA7,PSMB1,PSMB2,PSMB3,PSMB4,PSMB5,PSMB6,PSMB7,PSMB10,PSMC1,PSMC2,PSMC3,PSMC5,PSMC6,PSMD2,PSMD3,PSMD4,PSMD5,PSMD8,PSMD11,PSMD12,PSMD13,PSME1,PSME2,KEAP1,DDB1,FB…
Cell	Introns and exons	GO: Biological Process	GO:0072657	protein localization to membrane	2.433e-27	2.018e-23	4.484e-25	4.305e-24	165	515	SYS1,RAB8A,ADORA1,AKT1,NLGN2,STX7,BLZF1,TSPAN33,ARF6,ASNA1,SSNA1,DYNLL1,VAMP4,RAB11A,CDK5R1,BSG,NMT1,AP3D1,CACNB1,CACNB3,RPL14,RILPL1,PDCD5,HGS,ZDHHC22,RAB11B,ITGB1BP1,SRPRB,RPL23,AP2M1,PIK3R2,CLTC,CRIPT,RPL36,BAG4,CLIP3,PPP3R1,DYNLL2,PRKCI,MYL12B,MYADM,PEX19,PEX5,RAC1,RAP2A,RDX,CHMP4B,TRAM1L1,GOLGA7,FLOT1,RPL3,RPL4,RPL5,RPL7,RPL7A,RPL8,RPL9,DMTN,RPL11,RPL12,RPL13,RPL15,RPL17,RPL18,RPL18A,RPL19,R…
Cell	Introns and exons	GO: Biological Process	GO:0071826	ribonucleoprotein complex subunit organization	2.788e-27	2.312e-23	5.027e-25	4.826e-24	95	218	DENR,EIF3A,EIF3B,EIF3C,EIF3D,EIF3F,EIF3G,LSM2,EIF3H,EIF3I,EIF3J,SRSF9,CDC123,NPM1,NOL3,ABT1,CIRBP,CLNS1A,CNOT7,LSM4,NOCT,PRMT7,WDR77,POLR2D,AAR2,LSM14A,PRPF31,DDX1,DDX6,FAM103A1,PIH1D1,RPS27L,GEMIN7,SBDS,EIF4B,EIF5,MRTO4,RPL3,RPL5,RSL24D1,RPL11,RPL12,BRIX1,RPL23A,RPL24,RPL38,RPS2,RPS5,SF3A1,RPS10,RPS15,RPS17,RPS19,RPS25,RPS27,PRMT5,CD2BP2,EIF3L,RPF2,NIP7,EIF3M,SLU7,PRPF8,TSR1,SMN1,USP39,SNRPB,SNR…
Cell	Introns and exons	GO: Biological Process	GO:0006605	protein targeting	9.096e-27	7.544e-23	1.605e-24	1.541e-23	207	723	SYS1,BAP1,ADORA1,PARP1,AKT1,DYRK2,SPCS1,RHOA,MT3,RUVBL1,DACT3,BECN1,MXI1,CDK5R1,BSG,ZPR1,NFKBIA,NFKBIB,CACNB1,NOL3,NUCB1,RPL14,AIP,PDCD5,SYNGR1,HGS,PRDX1,CDKN1A,CFL1,ITGB1BP1,PEX7,PEX13,SRPRB,RPL23,PIK3R2,RPL36,AKAP5,TNPO2,BAG4,GOSR2,PPM1A,CRY2,PPP2CA,CSE1L,PPP3R1,IPO13,PRKCI,MAPK3,CTNNB1,MYL12B,MYADM,SPCS2,PSMB7,PSMD8,KEAP1,G3BP2,FAM20B,PEX19,PEX5,RAB6A,RAN,RANBP1,SAE1,IPO4,CHMP4B,UBL5,TOB1,TRAM…
Cell	Introns and exons	GO: Biological Process	GO:0000377	RNA splicing, via transesterification reactions with bulged adenosine as nucleophile	1.206e-26	1e-22	2.041e-24	1.96e-23	116	305	MAGOH,ESS2,DCPS,LSM2,SRSF9,PPIL3,BUD31,SNU13,CPSF2,NPM1,NOL3,CDC5L,PCBP1,CLNS1A,RBM15B,LSM4,PRMT7,PLRG1,WDR77,POLR2B,POLR2C,POLR2D,POLR2E,POLR2F,POLR2G,POLR2H,POLR2I,POLR2J,POLR2K,POLR2L,RBM42,SYF2,WTAP,AAR2,CSTF1,SF3B5,PRPF31,EIF4A3,DDX1,RBM8A,THRAP3,SNRNP25,GEMIN7,UBL5,ZMAT2,ALYREF,PSPC1,SF3B4,SAP18,SF3A1,NSRP1,PRMT5,CD2BP2,DDX41,SYNCRIP,SRSF3,SRSF4,DNAJC8,CWC15,SLU7,PRPF8,PABPC1,NCBP2,SNW1,SF3…
Cell	Introns and exons	GO: Biological Process	GO:0000398	mRNA splicing, via spliceosome	1.206e-26	1e-22	2.041e-24	1.96e-23	116	305	MAGOH,ESS2,DCPS,LSM2,SRSF9,PPIL3,BUD31,SNU13,CPSF2,NPM1,NOL3,CDC5L,PCBP1,CLNS1A,RBM15B,LSM4,PRMT7,PLRG1,WDR77,POLR2B,POLR2C,POLR2D,POLR2E,POLR2F,POLR2G,POLR2H,POLR2I,POLR2J,POLR2K,POLR2L,RBM42,SYF2,WTAP,AAR2,CSTF1,SF3B5,PRPF31,EIF4A3,DDX1,RBM8A,THRAP3,SNRNP25,GEMIN7,UBL5,ZMAT2,ALYREF,PSPC1,SF3B4,SAP18,SF3A1,NSRP1,PRMT5,CD2BP2,DDX41,SYNCRIP,SRSF3,SRSF4,DNAJC8,CWC15,SLU7,PRPF8,PABPC1,NCBP2,SNW1,SF3…
Cell	Introns and exons	GO: Biological Process	GO:0043043	peptide biosynthetic process	1.572e-26	1.304e-22	2.608e-24	2.503e-23	201	696	AARS,MAGOH,ABCF1,LRRC47,AKT1,RPL22L1,C8orf88,ENC1,DENR,YARS,TARSL2,N6AMT1,DDX25,ATF4,EIF3A,EIF3B,EIF3C,EIF3D,EIF3F,EIF3G,EIF3H,EIF3I,EIF3J,NACA,NCK1,CDC123,EIF2B2,EIF2B5,EIF2S2,SNU13,NANOS1,NPM1,RPL14,PA2G4,NEURL1,CDK4,AIMP1,PER1,CNOT8,MTPN,CIRBP,RPL23,MRPL57,GGCT,CNOT7,EIF4E2,RPL36,FXR2,EEF1E1,POLR2D,POLR2G,PPA1,PPP1CA,LSM14A,MAPK3,MAP2K1,RSL1D1,EIF4A3,DARS,DDX1,DDX6,YTHDF1,PURA,PURB,RBM8A,RAN,F…
Cell	Introns and exons	GO: Biological Process	GO:0010608	posttranscriptional regulation of gene expression	3.471e-26	2.879e-22	5.645e-24	5.42e-23	154	475	AARS,MAGOH,ABCF1,AKT1,C8orf88,ENC1,APEX1,DDX25,ATF4,EIF3A,EIF3B,EIF3C,EIF3D,EIF3F,EIF3G,EIF3H,EIF3I,EIF3J,NCK1,CDC123,EIF2B2,EIF2B5,NANOS1,NPM1,PA2G4,NEURL1,CDK4,PER1,CNOT8,MTPN,CIRBP,CNOT7,NOCT,EXOSC4,EIF4E2,EXOSC9,PSMF1,FXR2,POLR2D,POLR2G,PPP1CA,LSM14A,MAPK3,MAP2K1,SERBP1,EIF4A3,PSMA2,PSMA4,PSMA5,PSMA6,PSMA7,PSMB1,PSMB2,PSMB3,PSMB4,PSMB5,PSMB6,PSMB7,PSMB10,PSMC1,PSMC2,PSMC3,PSMC5,PSMC6,PSMD2,PS…
Cell	Introns and exons	GO: Biological Process	GO:0043604	amide biosynthetic process	2.194e-25	1.82e-21	3.5e-23	3.36e-22	215	780	AARS,MAGOH,ABCF1,LRRC47,AKT1,RPL22L1,DEGS2,C8orf88,ENC1,DEGS1,DENR,YARS,TARSL2,ORMDL2,N6AMT1,ASNS,DDX25,ATF4,EIF3A,EIF3B,EIF3C,EIF3D,EIF3F,EIF3G,EIF3H,EIF3I,EIF3J,NACA,NCK1,CDC123,EIF2B2,EIF2B5,EIF2S2,SNU13,NANOS1,NPM1,RPL14,PA2G4,NEURL1,CDK4,AIMP1,PER1,CNOT8,MTPN,CIRBP,RPL23,MRPL57,GGCT,CNOT7,EIF4E2,RPL36,FXR2,EEF1E1,POLR2D,POLR2G,PPA1,PPP1CA,LSM14A,MAPK3,MAP2K1,RSL1D1,EIF4A3,DARS,DDX1,DDX6,YTHD…
Cell	Introns and exons	GO: Biological Process	GO:0034622	cellular macromolecular complex assembly	8.306e-25	6.889e-21	1.3e-22	1.248e-21	254	991	MKKS,PARP1,HIST1H4D,PSMG4,CUL4A,VPS18,SMARCA5,DBNL,HAT1,DENR,ARF1,ARF6,RHOA,RUVBL1,UQCC3,PSMG1,EIF3A,EIF3B,EIF3C,EIF3D,EIF3F,EIF3G,LSM2,EIF3H,EIF3I,EIF3J,VAMP4,SRSF9,CENPX,NAP1L5,NAP1L4,NAPA,BBS4,NCK1,NEFL,CDC123,SPTY2D1,NPM1,NOL3,CAPZA2,CAPZB,TMOD2,ABT1,PFN1,PFN2,MTPN,CIRBP,AP2S1,MIS12,PIK3R2,CLNS1A,CNOT7,LSM4,NOCT,PRMT7,WDR77,ASF1A,TNPO2,POLR2D,BAG4,H2AFY,PPM1A,AAR2,CLIP3,CSNK1D,CSNK2B,CALY,LSM…
Cell	Introns and exons	GO: Biological Process	GO:0006397	mRNA processing	2.735e-24	2.268e-20	4.201e-22	4.033e-21	151	479	MAGOH,ESS2,DCPS,LEO1,SSU72,PPP4R2,CCAR2,LSM2,SRSF9,ZPR1,PPIL3,BUD31,SNU13,CPSF2,NPM1,NOL3,CDC5L,PCBP1,SCAF1,SCNM1,CLNS1A,CNOT7,RBM15B,TSEN34,LSM4,NOCT,PRMT7,PLRG1,WDR77,POLR2B,POLR2C,POLR2D,POLR2E,POLR2F,POLR2G,POLR2H,POLR2I,POLR2J,POLR2K,POLR2L,RBM42,SYF2,WTAP,AAR2,PPP1R8,CTR9,PRKACA,CSTF1,CHTOP,SF3B5,PRPF31,EIF4A3,RNF40,DDX1,FAM103A1,RBM8A,TSEN15,THRAP3,SNRNP25,MAGOHB,GEMIN7,UBL5,TOB1,ZMAT2,ALY…
Cell	Introns and exons	GO: Biological Process	GO:0070647	protein modification by small protein conjugation or removal	1.507e-23	1.25e-19	2.272e-21	2.181e-20	257	1026	SEH1L,KCTD13,BAP1,PARP1,AKT1,FBXO33,FBXO45,WDR48,CUL4A,CUL3,AMFR,TRIB2,MED30,LEO1,ENC1,COPS3,CBX4,BABAM1,DDRGK1,EIF3F,CENPX,RNF19B,BLMH,NEDD8,ANAPC16,SPSB3,NSMCE1,NPM1,RNF8,UBA3,UBE2M,NEURL1,BUB3,CDC34,CDC42,PCNA,PTTG1,COPS2,ASB8,PIN1,PDCL3,ANAPC2,MED21,TOLLIP,MED7,ANAPC13,DCAF12,ATG5,PSMF1,UBQLN1,DERL1,PHF23,RNF185,BAG5,FBXL15,NDFIP2,KBTBD2,RNF14,RNF7,CTR9,SOCS5,UBE2F,UBXN2A,CTNNB1,HERPUD1,NSMCE…
Cell	Introns and exons	GO: Biological Process	GO:0034655	nucleobase-containing compound catabolic process	2.103e-23	1.744e-19	3.114e-21	2.99e-20	136	418	MAGOH,MIF,DCPS,NT5C3B,LSM2,ZPR1,NANOS1,RPL14,CBFA2T3,PDE1B,PGAM1,CNOT8,RPL23,CNOT7,LSM4,NOCT,DCTPP1,EXOSC4,EXOSC9,RPL36,POLR2D,POLR2G,PPP1R8,PPP2CA,PPP2R1A,PPP2R2A,PRKAG1,EIF4A3,DDX6,CANT1,ENPP5,RBM8A,THRAP3,MAGOHB,TYMP,TOB1,ABCE1,EIF4A1,EIF4B,EIF4E,MRTO4,RPL3,RPL4,RPL5,RPL7,RPL7A,RPL8,RPL9,RPL11,RPL12,RPL13,RPL15,RPL17,RPL18,RPL18A,RPL19,NUDT18,RPL21,RPL22,RPL23A,RPL24,RPL26,RPL27,RPL30,RPL27A,R…
Cell	Introns and exons	GO: Biological Process	GO:1901575	organic substance catabolic process	8.1e-23	6.718e-19	1.179e-20	1.132e-19	410	1910	MAGOH,KCTD13,ACHE,DNAJB9,BAP1,ADH5,ADORA1,MIF,AKT1,NCEH1,ALDOA,FBXO45,MPI,CUL4A,CUL3,AMFR,TRIB2,DCPS,ENC1,NT5C3B,COPS3,MT3,DDRGK1,CCAR2,CHID1,LSM2,BECN1,ATP2B4,ZFAND2A,SNX3,ADAM9,RNF19B,IDNK,NEDD8,BLVRA,BPGM,SYNJ2,SQSTM1,ZPR1,ANAPC16,NANOS1,RAB12,CALM1,CALM2,CALM3,RNF8,OAZ1,OAZ2,RPL14,ODC1,CBFA2T3,PAFAH1B2,PAFAH1B3,HGS,CD44,CD81,BUB3,CDC34,CDC42,DEDD,CDO1,PTTG1,PDE1B,PEX7,PEX13,PFKL,PFKM,PGAM1,TP…
Cell	Introns and exons	GO: Biological Process	GO:0032446	protein modification by small protein conjugation	1.784e-22	1.479e-18	2.55e-20	2.449e-19	231	903	SEH1L,KCTD13,PARP1,AKT1,FBXO33,FBXO45,WDR48,CUL4A,CUL3,AMFR,TRIB2,MED30,LEO1,ENC1,CBX4,DDRGK1,CENPX,RNF19B,BLMH,NEDD8,ANAPC16,SPSB3,NSMCE1,NPM1,RNF8,UBA3,UBE2M,NEURL1,BUB3,CDC34,CDC42,PCNA,PTTG1,ASB8,PIN1,PDCL3,ANAPC2,MED21,TOLLIP,MED7,ANAPC13,DCAF12,ATG5,PSMF1,UBQLN1,DERL1,PHF23,RNF185,BAG5,FBXL15,NDFIP2,KBTBD2,RNF14,RNF7,CTR9,SOCS5,UBE2F,UBXN2A,CTNNB1,HERPUD1,NSMCE4A,KLHL24,TRPC4AP,DCAF8,PSMA2,…
Cell	Introns and exons	GO: Biological Process	GO:0006511	ubiquitin-dependent protein catabolic process	1.95e-22	1.617e-18	2.741e-20	2.632e-19	170	590	KCTD13,DNAJB9,BAP1,AKT1,FBXO45,CUL4A,CUL3,AMFR,TRIB2,COPS3,CCAR2,ZFAND2A,RNF19B,NEDD8,SQSTM1,ANAPC16,RNF8,CBFA2T3,BUB3,CDC34,PTTG1,TP53INP2,PDCL3,ANAPC2,PSMF1,UBQLN1,DERL1,RNF185,BAG5,FBXL15,RNF14,PPP2CB,RNF7,UBXN11,CSNK1D,CSNK1E,SOCS5,UBXN2A,CTNNB1,HERPUD1,TRPC4AP,PSMA2,PSMA4,PSMA5,PSMA6,PSMA7,PSMB1,PSMB2,PSMB3,PSMB4,PSMB5,PSMB6,PSMB7,PSMB10,PSMC1,PSMC2,PSMC3,PSMC5,PSMC6,PSMD2,PSMD3,PSMD4,PSMD5,…
Cell	Introns and exons	GO: Biological Process	GO:0043632	modification-dependent macromolecule catabolic process	2.444e-22	2.027e-18	3.379e-20	3.244e-19	173	606	KCTD13,DNAJB9,BAP1,AKT1,FBXO45,CUL4A,CUL3,AMFR,TRIB2,COPS3,CCAR2,ZFAND2A,RNF19B,NEDD8,SQSTM1,ANAPC16,RNF8,CBFA2T3,BUB3,CDC34,PTTG1,TP53INP2,PDCL3,ANAPC2,EXOSC9,PSMF1,UBQLN1,DERL1,RNF185,BAG5,FBXL15,RNF14,PPP2CB,RNF7,UBXN11,CSNK1D,CSNK1E,SOCS5,UBXN2A,CTNNB1,HERPUD1,TRPC4AP,PSMA2,PSMA4,PSMA5,PSMA6,PSMA7,PSMB1,PSMB2,PSMB3,PSMB4,PSMB5,PSMB6,PSMB7,PSMB10,PSMC1,PSMC2,PSMC3,PSMC5,PSMC6,PSMD2,PSMD3,PSMD4…
Cell	Introns and exons	GO: Biological Process	GO:0051603	proteolysis involved in cellular protein catabolic process	2.909e-22	2.412e-18	3.955e-20	3.797e-19	184	662	KCTD13,DNAJB9,BAP1,AKT1,FBXO45,CUL4A,CUL3,AMFR,TRIB2,ENC1,COPS3,DDRGK1,CCAR2,ZFAND2A,RNF19B,NEDD8,SQSTM1,ANAPC16,RNF8,CBFA2T3,BUB3,CDC34,PTTG1,TP53INP2,PDCL3,ANAPC2,PSMF1,UBQLN1,DERL1,RNF185,BAG5,FBXL15,NR1D1,RNF14,PPP2CB,RNF7,UBXN11,CSNK1D,CSNK1E,SOCS5,PRKACA,UBXN2A,CTNNB1,CTSB,CTSL,HERPUD1,TRPC4AP,PSMA2,PSMA4,PSMA5,PSMA6,PSMA7,PSMB1,PSMB2,PSMB3,PSMB4,PSMB5,PSMB6,PSMB7,PSMB10,PSMC1,PSMC2,PSMC3,P…
Cell	Introns and exons	GO: Biological Process	GO:0019941	modification-dependent protein catabolic process	3.562e-22	2.955e-18	4.765e-20	4.575e-19	171	598	KCTD13,DNAJB9,BAP1,AKT1,FBXO45,CUL4A,CUL3,AMFR,TRIB2,COPS3,CCAR2,ZFAND2A,RNF19B,NEDD8,SQSTM1,ANAPC16,RNF8,CBFA2T3,BUB3,CDC34,PTTG1,TP53INP2,PDCL3,ANAPC2,PSMF1,UBQLN1,DERL1,RNF185,BAG5,FBXL15,RNF14,PPP2CB,RNF7,UBXN11,CSNK1D,CSNK1E,SOCS5,UBXN2A,CTNNB1,HERPUD1,TRPC4AP,PSMA2,PSMA4,PSMA5,PSMA6,PSMA7,PSMB1,PSMB2,PSMB3,PSMB4,PSMB5,PSMB6,PSMB7,PSMB10,PSMC1,PSMC2,PSMC3,PSMC5,PSMC6,PSMD2,PSMD3,PSMD4,PSMD5,…
Cell	Introns and exons	GO: Biological Process	GO:0065003	macromolecular complex assembly	4.221e-22	3.501e-18	5.557e-20	5.335e-19	393	1825	MKKS,KCTD13,ACHE,MAX,MEN1,PARP1,HIST1H4D,MIF,ALAD,ULK1,ALDOA,PSMG4,CUL4A,CUL3,AMFR,VPS18,SMARCA5,LEO1,MCFD2,ANXA5,CNIH2,ANXA6,DBNL,KCNAB2,HAT1,LMO4,DENR,ARF1,ARF6,RHOA,RUVBL1,USO1,UQCC3,PSMG1,EIF3A,EIF3B,EIF3C,EIF3D,EIF3F,EIF3G,LSM2,EIF3H,EIF3I,EIF3J,VAMP4,SRSF9,CENPX,NAP1L5,RAB11A,NAP1L4,NAPG,NAPA,BBS4,NCK1,NEFL,PYGO2,CDC123,SQSTM1,WRAP73,NME2,SPTY2D1,NPM1,NOL3,CAPZA2,CAPZB,CAV2,CCK,PDCL,CDC42,C…
Cell	Introns and exons	GO: Biological Process	GO:0016567	protein ubiquitination	8.413e-22	6.978e-18	1.09e-19	1.047e-18	206	781	KCTD13,AKT1,FBXO33,FBXO45,WDR48,CUL4A,CUL3,AMFR,TRIB2,MED30,LEO1,ENC1,CENPX,RNF19B,BLMH,ANAPC16,SPSB3,NSMCE1,NPM1,RNF8,UBE2M,NEURL1,BUB3,CDC34,CDC42,PTTG1,ASB8,PIN1,PDCL3,ANAPC2,MED21,MED7,ANAPC13,DCAF12,ATG5,PSMF1,UBQLN1,DERL1,PHF23,RNF185,BAG5,FBXL15,NDFIP2,KBTBD2,RNF14,RNF7,CTR9,SOCS5,UBE2F,UBXN2A,HERPUD1,KLHL24,TRPC4AP,DCAF8,PSMA2,PSMA4,PSMA5,PSMA6,PSMA7,PSMB1,PSMB2,PSMB3,PSMB4,PSMB5,PSMB6,PS…
Cell	Introns and exons	GO: Biological Process	GO:0044257	cellular protein catabolic process	9.613e-22	7.973e-18	1.227e-19	1.178e-18	189	694	KCTD13,DNAJB9,BAP1,AKT1,FBXO45,CUL4A,CUL3,AMFR,TRIB2,ENC1,COPS3,DDRGK1,CCAR2,ZFAND2A,RNF19B,NEDD8,SQSTM1,ANAPC16,RAB12,RNF8,CBFA2T3,CD81,BUB3,CDC34,PTTG1,TP53INP2,PDCL3,ANAPC2,PSMF1,UBQLN1,DERL1,RNF185,BAG5,FBXL15,NR1D1,RNF14,PPP2CB,RNF7,UBXN11,CSNK1D,CSNK1E,SOCS5,PRKACA,UBXN2A,CTNNB1,CTSB,CTSL,HERPUD1,TRPC4AP,PSMA2,PSMA4,PSMA5,PSMA6,PSMA7,PSMB1,PSMB2,PSMB3,PSMB4,PSMB5,PSMB6,PSMB7,PSMB10,PSMC1,PS…
Cell	Introns and exons	GO: Biological Process	GO:0009894	regulation of catabolic process	1.029e-21	8.534e-18	1.293e-19	1.241e-18	205	777	ADORA1,MIF,PIP4K2B,AKT1,ULK1,CUL4A,CUL3,TRIB2,MT3,RUVBL1,DDRGK1,CCAR2,BECN1,ATP2B4,ATP6V1A,ZFAND2A,ATP6V1B2,ATP6V1C1,ATP6V1E1,SNX3,ATP6V1G2,ADAM9,RNF19B,CDK5R1,BPGM,SQSTM1,ANAPC16,NANOS1,RAB12,CAPNS1,OAZ1,OAZ2,ODC1,CBFA2T3,ATP6V0D1,PAFAH1B2,HGS,CD81,BUB3,CDC42,DEDD,PGAM1,TP53INP2,CNOT8,RRAGD,SNX6,PIK3R2,PIN1,PDCL3,ANAPC2,CNOT7,ATG5,PSMF1,UBQLN1,PHF23,BAG5,POLR2G,ATP6V1G1,SEC22B,VPS26A,PPP1CA,PPP1…
Cell	Introns and exons	GO: Biological Process	GO:0031329	regulation of cellular catabolic process	2.222e-21	1.843e-17	2.75e-19	2.64e-18	182	663	MIF,PIP4K2B,AKT1,ULK1,CUL3,TRIB2,MT3,RUVBL1,DDRGK1,CCAR2,BECN1,ATP2B4,ATP6V1A,ZFAND2A,ATP6V1B2,ATP6V1C1,ATP6V1E1,ATP6V1G2,ADAM9,RNF19B,CDK5R1,BPGM,SQSTM1,ANAPC16,NANOS1,RAB12,CAPNS1,CBFA2T3,ATP6V0D1,PAFAH1B2,CD81,BUB3,PGAM1,TP53INP2,CNOT8,RRAGD,SNX6,PIK3R2,PDCL3,ANAPC2,CNOT7,ATG5,PSMF1,UBQLN1,PHF23,BAG5,POLR2G,ATP6V1G1,VPS26A,PPP1CA,PPP1CB,RNF14,FEZ2,FEZ1,CSNK1D,CSNK1E,SOCS5,PRKACA,CST3,PRKAG1,MA…
Cell	Introns and exons	GO: Biological Process	GO:0044270	cellular nitrogen compound catabolic process	8.037e-21	6.666e-17	9.802e-19	9.411e-18	140	462	MAGOH,MIF,DCPS,NT5C3B,LSM2,BLVRA,ZPR1,NANOS1,RPL14,CBFA2T3,PDE1B,PGAM1,CNOT8,RPL23,CNOT7,LSM4,NOCT,DCTPP1,EXOSC4,EXOSC9,RPL36,POLR2D,POLR2G,PPP1R8,PPP2CA,PPP2R1A,PPP2R2A,PRKAG1,EIF4A3,DDX6,CANT1,ENPP5,RBM8A,THRAP3,MAGOHB,TYMP,TOB1,ABCE1,EIF4A1,EIF4B,EIF4E,MRTO4,RPL3,RPL4,RPL5,RPL7,RPL7A,RPL8,RPL9,RPL11,RPL12,RPL13,RPL15,RPL17,RPL18,RPL18A,RPL19,NUDT18,RPL21,RPL22,RPL23A,RPL24,RPL26,RPL27,RPL30,RP…
Cell	Introns and exons	GO: Biological Process	GO:0046700	heterocycle catabolic process	1.244e-20	1.032e-16	1.495e-18	1.436e-17	140	464	MAGOH,MIF,DCPS,NT5C3B,LSM2,BLVRA,ZPR1,NANOS1,RPL14,CBFA2T3,PDE1B,PGAM1,CNOT8,RPL23,CNOT7,LSM4,NOCT,DCTPP1,EXOSC4,EXOSC9,RPL36,POLR2D,POLR2G,PPP1R8,PPP2CA,PPP2R1A,PPP2R2A,PRKAG1,EIF4A3,DDX6,CANT1,ENPP5,RBM8A,THRAP3,MAGOHB,TYMP,TOB1,ABCE1,EIF4A1,EIF4B,EIF4E,MRTO4,RPL3,RPL4,RPL5,RPL7,RPL7A,RPL8,RPL9,RPL11,RPL12,RPL13,RPL15,RPL17,RPL18,RPL18A,RPL19,NUDT18,RPL21,RPL22,RPL23A,RPL24,RPL26,RPL27,RPL30,RP…
Cell	Introns and exons	GO: Biological Process	GO:1903050	regulation of proteolysis involved in cellular protein catabolic process	3.05e-20	2.529e-16	3.613e-18	3.469e-17	96	267	AKT1,CUL3,TRIB2,DDRGK1,CCAR2,ZFAND2A,RNF19B,ANAPC16,CBFA2T3,BUB3,PDCL3,ANAPC2,PSMF1,UBQLN1,BAG5,RNF14,CSNK1D,CSNK1E,SOCS5,PRKACA,HERPUD1,PSMA2,PSMA4,PSMA5,PSMA6,PSMA7,PSMB1,PSMB2,PSMB3,PSMB4,PSMB5,PSMB6,PSMB7,PSMB10,PSMC1,PSMC2,PSMC3,PSMC5,PSMC6,PSMD2,PSMD3,PSMD4,PSMD5,RNF40,PSMD8,PSMD11,PSMD12,PSMD13,PSME1,PSME2,KEAP1,PSMD6,FBXO22,RAD23A,RAD23B,DUSP1,UBXN1,DYNC1LI1,PSME3,STUB1,RPS27A,FZR1,RACK1,…
Cell	Introns and exons	GO: Biological Process	GO:0019439	aromatic compound catabolic process	3.785e-20	3.14e-16	4.422e-18	4.245e-17	141	474	MAGOH,MIF,DCPS,NT5C3B,LSM2,BLVRA,ZPR1,NANOS1,RPL14,CBFA2T3,PDE1B,PGAM1,CNOT8,RPL23,CNOT7,LSM4,NOCT,DCTPP1,EXOSC4,EXOSC9,RPL36,POLR2D,POLR2G,PPP1R8,PPP2CA,PPP2R1A,PPP2R2A,PRKAG1,EIF4A3,DDX6,CANT1,ENPP5,RBM8A,THRAP3,MAGOHB,TYMP,TOB1,ABCE1,EIF4A1,EIF4B,EIF4E,MRTO4,RPL3,RPL4,RPL5,RPL7,RPL7A,RPL8,RPL9,RPL11,RPL12,RPL13,RPL15,RPL17,RPL18,RPL18A,RPL19,NUDT18,RPL21,RPL22,RPL23A,RPL24,RPL26,RPL27,RPL30,RP…
Cell	Introns and exons	GO: Biological Process	GO:0000278	mitotic cell cycle	4.053e-20	3.361e-16	4.669e-18	4.482e-17	245	1016	SEH1L,MAP4,RAB8A,MEN1,AKT1,STK24,CUL4A,CUL3,APEX1,RHOA,BABAM1,RUVBL1,ASNS,SSNA1,DYNLL1,BECN1,CENPX,RAB11A,BBS4,BANF1,CDC123,ZPR1,WRAP73,ANAPC16,NPM1,CALM1,CALM2,CALM3,RNF8,UBA3,ARL8A,CAV2,CHAMP1,CCNA2,CCND2,CCNE1,CCNG1,CCNG2,PEBP1,CDC5L,BUB3,CDC34,CDC42,PCNA,CDK4,CHMP1A,CDKN1A,NOLC1,CDKN2D,PTTG1,CETN3,CFL1,CNOT8,BOD1,MIS12,KIF3B,ZNF655,PIN1,NABP2,ANAPC2,CNOT7,CLTC,SAC3D1,PLRG1,ANAPC13,PSMF1,FBXL1…
Cell	Introns and exons	GO: Biological Process	GO:0051436	negative regulation of ubiquitin-protein ligase activity involved in mitotic cell cycle	5.341e-20	4.43e-16	6.068e-18	5.826e-17	43	71	ANAPC16,BUB3,ANAPC2,PSMF1,PSMA2,PSMA4,PSMA5,PSMA6,PSMA7,PSMB1,PSMB2,PSMB3,PSMB4,PSMB5,PSMB6,PSMB7,PSMB10,PSMC1,PSMC2,PSMC3,PSMC5,PSMC6,PSMD2,PSMD3,PSMD4,PSMD5,PSMD8,PSMD11,PSMD12,PSMD13,PSME1,PSME2,PSMD6,PSME3,RPS27A,FZR1,ANAPC7,ANAPC11,UBA52,UBB,UBC,UBE2D1,UBE2E1
Cell	Introns and exons	GO: Biological Process	GO:0031145	anaphase-promoting complex-dependent catabolic process	5.528e-20	4.585e-16	6.196e-18	5.949e-17	45	77	ANAPC16,BUB3,PTTG1,ANAPC2,PSMF1,PSMA2,PSMA4,PSMA5,PSMA6,PSMA7,PSMB1,PSMB2,PSMB3,PSMB4,PSMB5,PSMB6,PSMB7,PSMB10,PSMC1,PSMC2,PSMC3,PSMC5,PSMC6,PSMD2,PSMD3,PSMD4,PSMD5,PSMD8,PSMD11,PSMD12,PSMD13,PSME1,PSME2,PSMD6,PSME3,RPS27A,FZR1,ANAPC7,ANAPC11,UBE2S,UBA52,UBB,UBC,UBE2D1,UBE2E1
Cell	Introns and exons	GO: Biological Process	GO:0006518	peptide metabolic process	8.077e-20	6.699e-16	8.932e-18	8.575e-17	213	847	AARS,MAGOH,ABCF1,LRRC47,AKT1,RPL22L1,C8orf88,SPCS1,ENC1,DENR,YARS,TARSL2,N6AMT1,DDX25,ATF4,EIF3A,EIF3B,EIF3C,EIF3D,EIF3F,EIF3G,EIF3H,EIF3I,EIF3J,BECN1,NACA,SEC11C,NCK1,CDC123,EIF2B2,EIF2B5,EIF2S2,SNU13,NANOS1,NPM1,RPL14,PA2G4,NEURL1,CDK4,AIMP1,PER1,CNOT8,MTPN,CIRBP,RPL23,MRPL57,GDAP1L1,GGCT,CNOT7,EIF4E2,RPL36,FXR2,EEF1E1,POLR2D,POLR2G,PPA1,PPP1CA,CSNK1E,LSM14A,MAPK3,MAP2K1,RSL1D1,EIF4A3,SPCS2,DAR…
Cell	Introns and exons	GO: Biological Process	GO:0051439	regulation of ubiquitin-protein ligase activity involved in mitotic cell cycle	1.151e-19	9.545e-16	1.256e-17	1.206e-16	43	72	ANAPC16,BUB3,ANAPC2,PSMF1,PSMA2,PSMA4,PSMA5,PSMA6,PSMA7,PSMB1,PSMB2,PSMB3,PSMB4,PSMB5,PSMB6,PSMB7,PSMB10,PSMC1,PSMC2,PSMC3,PSMC5,PSMC6,PSMD2,PSMD3,PSMD4,PSMD5,PSMD8,PSMD11,PSMD12,PSMD13,PSME1,PSME2,PSMD6,PSME3,RPS27A,FZR1,ANAPC7,ANAPC11,UBA52,UBB,UBC,UBE2D1,UBE2E1
Cell	Introns and exons	GO: Biological Process	GO:1903362	regulation of cellular protein catabolic process	2.33e-19	1.933e-15	2.51e-17	2.41e-16	99	287	AKT1,CUL3,TRIB2,DDRGK1,CCAR2,ZFAND2A,RNF19B,ANAPC16,CBFA2T3,CD81,BUB3,PDCL3,ANAPC2,PSMF1,UBQLN1,BAG5,RNF14,CSNK1D,CSNK1E,SOCS5,PRKACA,HERPUD1,PSMA2,PSMA4,PSMA5,PSMA6,PSMA7,PSMB1,PSMB2,PSMB3,PSMB4,PSMB5,PSMB6,PSMB7,PSMB10,PSMC1,PSMC2,PSMC3,PSMC5,PSMC6,PSMD2,PSMD3,PSMD4,PSMD5,RNF40,PSMD8,PSMD11,PSMD12,PSMD13,PSME1,PSME2,KEAP1,PSMD6,FBXO22,RAD23A,RAD23B,DUSP1,RDX,UBXN1,DYNC1LI1,PSME3,STUB1,RPS27A,FZ…
Cell	Introns and exons	GO: Biological Process	GO:0051437	positive regulation of ubiquitin-protein ligase activity involved in regulation of mitotic cell cycle transition	2.391e-19	1.983e-15	2.542e-17	2.441e-16	44	76	ANAPC16,BUB3,ANAPC2,PSMF1,PSMA2,PSMA4,PSMA5,PSMA6,PSMA7,PSMB1,PSMB2,PSMB3,PSMB4,PSMB5,PSMB6,PSMB7,PSMB10,PSMC1,PSMC2,PSMC3,PSMC5,PSMC6,PSMD2,PSMD3,PSMD4,PSMD5,PSMD8,PSMD11,PSMD12,PSMD13,PSME1,PSME2,PSMD6,PSME3,RPS27A,FZR1,ANAPC7,ANAPC11,SKP1,UBA52,UBB,UBC,UBE2D1,UBE2E1
Cell	Introns and exons	GO: Biological Process	GO:1904667	negative regulation of ubiquitin protein ligase activity	2.43e-19	2.016e-15	2.552e-17	2.45e-16	43	73	ANAPC16,BUB3,ANAPC2,PSMF1,PSMA2,PSMA4,PSMA5,PSMA6,PSMA7,PSMB1,PSMB2,PSMB3,PSMB4,PSMB5,PSMB6,PSMB7,PSMB10,PSMC1,PSMC2,PSMC3,PSMC5,PSMC6,PSMD2,PSMD3,PSMD4,PSMD5,PSMD8,PSMD11,PSMD12,PSMD13,PSME1,PSME2,PSMD6,PSME3,RPS27A,FZR1,ANAPC7,ANAPC11,UBA52,UBB,UBC,UBE2D1,UBE2E1
Cell	Introns and exons	GO: Biological Process	GO:1903052	positive regulation of proteolysis involved in cellular protein catabolic process	4.306e-19	3.571e-15	4.464e-17	4.286e-16	73	180	AKT1,CUL3,TRIB2,DDRGK1,ZFAND2A,RNF19B,ANAPC16,CBFA2T3,BUB3,ANAPC2,PSMF1,UBQLN1,RNF14,CSNK1D,CSNK1E,SOCS5,HERPUD1,PSMA2,PSMA4,PSMA5,PSMA6,PSMA7,PSMB1,PSMB2,PSMB3,PSMB4,PSMB5,PSMB6,PSMB7,PSMB10,PSMC1,PSMC2,PSMC3,PSMC5,PSMC6,PSMD2,PSMD3,PSMD4,PSMD5,RNF40,PSMD8,PSMD11,PSMD12,PSMD13,PSME1,PSME2,KEAP1,PSMD6,FBXO22,PSME3,STUB1,RPS27A,FZR1,RACK1,ANAPC7,SGTA,ANAPC11,SKP1,SIRT2,SUMO3,PLK2,HSPBP1,UBA52,UBB,…
Cell	Introns and exons	GO: Biological Process	GO:0042176	regulation of protein catabolic process	5.018e-19	4.162e-15	5.138e-17	4.933e-16	126	414	AKT1,CUL4A,CUL3,TRIB2,DDRGK1,CCAR2,ZFAND2A,SNX3,ADAM9,RNF19B,ANAPC16,OAZ1,OAZ2,ODC1,CBFA2T3,HGS,CD81,BUB3,CDC42,DEDD,PIN1,PDCL3,ANAPC2,PSMF1,UBQLN1,BAG5,SEC22B,RNF14,PPP2CA,CSNK1D,CSNK1E,SOCS5,PRKACA,CST3,UBXN2A,HERPUD1,PSMA2,PSMA4,PSMA5,PSMA6,PSMA7,PSMB1,PSMB2,PSMB3,PSMB4,PSMB5,PSMB6,PSMB7,PSMB10,PSMC1,PSMC2,PSMC3,PSMC5,PSMC6,PSMD2,PSMD3,PSMD4,PSMD5,RNF40,PSMD8,PSMD11,PSMD12,PSMD13,PSME1,PSME2,K…
Cell	Introns and exons	GO: Biological Process	GO:0051443	positive regulation of ubiquitin-protein transferase activity	5.23e-19	4.337e-15	5.289e-17	5.078e-16	52	103	TRIB2,ANAPC16,BUB3,PIN1,ANAPC2,PSMF1,PSMA2,PSMA4,PSMA5,PSMA6,PSMA7,PSMB1,PSMB2,PSMB3,PSMB4,PSMB5,PSMB6,PSMB7,PSMB10,PSMC1,PSMC2,PSMC3,PSMC5,PSMC6,PSMD2,PSMD3,PSMD4,PSMD5,PSMD8,PSMD11,PSMD12,PSMD13,PSME1,PSME2,PSMD6,PSME3,TOPORS,STUB1,RPS27A,FZR1,ANAPC7,ANAPC11,SKP1,DCUN1D4,UBE2S,UBA52,UBB,UBC,UBE2D1,UBE2E1,UBE2L3,UBE2N
Cell	Introns and exons	GO: Biological Process	GO:0030163	protein catabolic process	5.6e-19	4.645e-15	5.596e-17	5.373e-16	210	844	KCTD13,DNAJB9,BAP1,AKT1,FBXO45,CUL4A,CUL3,AMFR,TRIB2,ENC1,COPS3,DDRGK1,CCAR2,ZFAND2A,SNX3,ADAM9,RNF19B,NEDD8,SQSTM1,ANAPC16,RAB12,RNF8,OAZ1,OAZ2,ODC1,CBFA2T3,HGS,CD81,BUB3,CDC34,CDC42,DEDD,PTTG1,TP53INP2,PIN1,PDCL3,ANAPC2,PSMF1,UBQLN1,DERL1,RNF185,BAG5,FBXL15,SEC22B,NR1D1,RNF14,PPP2CA,PPP2CB,RNF7,UBXN11,CSNK1D,CSNK1E,SOCS5,PRKACA,CST3,UBXN2A,CTNNB1,CTSB,CTSD,CTSL,HERPUD1,TRPC4AP,PSMA2,PSMA4,PSMA5…
Cell	Introns and exons	GO: Biological Process	GO:0006900	vesicle budding from membrane	7.3e-19	6.055e-15	7.208e-17	6.92e-16	57	121	CUL3,MCFD2,CNIH2,ARF1,USO1,SNX3,NAPA,CHMP1A,VAPB,VAPA,TRAPPC1,AP2S1,SEC22B,GOSR2,CHMP2B,SEC24C,PPP6C,CSNK1D,CALY,TMED9,PRKCI,CNIH3,CHMP7,RAB1A,CHMP6,PDCD6IP,CHMP4B,SAR1B,CNIH1,KLHL12,VPS28,EPS15,BET1,S100A10,TRAPPC4,SEC23A,SEC13,CHMP5,VTA1,SEC31A,NSG2,NSG1,CHMP3,TRAPPC3,TRAPPC2L,VPS4A,CHMP2A,GOLGA2,SEC23IP,SNF8,TRAPPC5,TSG101,GORASP1,SAR1A,TRAPPC6B,CHMP1B,RAB1B
Cell	Introns and exons	GO: Biological Process	GO:1904668	positive regulation of ubiquitin protein ligase activity	8.858e-19	7.346e-15	8.636e-17	8.291e-16	45	81	ANAPC16,BUB3,ANAPC2,PSMF1,PSMA2,PSMA4,PSMA5,PSMA6,PSMA7,PSMB1,PSMB2,PSMB3,PSMB4,PSMB5,PSMB6,PSMB7,PSMB10,PSMC1,PSMC2,PSMC3,PSMC5,PSMC6,PSMD2,PSMD3,PSMD4,PSMD5,PSMD8,PSMD11,PSMD12,PSMD13,PSME1,PSME2,PSMD6,PSME3,RPS27A,FZR1,ANAPC7,ANAPC11,SKP1,UBE2S,UBA52,UBB,UBC,UBE2D1,UBE2E1
Cell	Introns and exons	GO: Biological Process	GO:1903364	positive regulation of cellular protein catabolic process	8.954e-19	7.427e-15	8.636e-17	8.291e-16	76	194	AKT1,CUL3,TRIB2,DDRGK1,ZFAND2A,RNF19B,ANAPC16,CBFA2T3,CD81,BUB3,ANAPC2,PSMF1,UBQLN1,RNF14,CSNK1D,CSNK1E,SOCS5,HERPUD1,PSMA2,PSMA4,PSMA5,PSMA6,PSMA7,PSMB1,PSMB2,PSMB3,PSMB4,PSMB5,PSMB6,PSMB7,PSMB10,PSMC1,PSMC2,PSMC3,PSMC5,PSMC6,PSMD2,PSMD3,PSMD4,PSMD5,RNF40,PSMD8,PSMD11,PSMD12,PSMD13,PSME1,PSME2,KEAP1,PSMD6,FBXO22,RDX,PSME3,STUB1,RPS27A,FZR1,RACK1,ANAPC7,SGTA,ANAPC11,SKP1,SIRT2,SUMO3,VPS11,PLK2,HS…
Cell	Introns and exons	GO: Biological Process	GO:0051351	positive regulation of ligase activity	2.081e-18	1.726e-14	1.984e-16	1.905e-15	53	109	TRIB2,ANAPC16,BUB3,PIN1,ANAPC2,PSMF1,PSMA2,PSMA4,PSMA5,PSMA6,PSMA7,PSMB1,PSMB2,PSMB3,PSMB4,PSMB5,PSMB6,PSMB7,PSMB10,PSMC1,PSMC2,PSMC3,PSMC5,PSMC6,PSMD2,PSMD3,PSMD4,PSMD5,PSMD8,PSMD11,PSMD12,PSMD13,PSME1,PSME2,PSMD6,PSME3,TOPORS,RPL5,STUB1,RPS27A,FZR1,ANAPC7,ANAPC11,SKP1,DCUN1D4,UBE2S,UBA52,UBB,UBC,UBE2D1,UBE2E1,UBE2L3,UBE2N
Cell	Introns and exons	GO: Biological Process	GO:1903047	mitotic cell cycle process	2.532e-18	2.1e-14	2.387e-16	2.292e-15	224	931	SEH1L,MAP4,RAB8A,AKT1,CUL4A,CUL3,APEX1,RHOA,BABAM1,RUVBL1,SSNA1,DYNLL1,BECN1,CENPX,RAB11A,BBS4,BANF1,ZPR1,WRAP73,ANAPC16,NPM1,CALM1,CALM2,CALM3,RNF8,ARL8A,CAV2,CHAMP1,CCNA2,CCND2,CCNE1,CCNG1,CCNG2,PEBP1,BUB3,CDC34,CDC42,PCNA,CDK4,CHMP1A,CDKN1A,NOLC1,CDKN2D,PTTG1,CETN3,CFL1,CNOT8,BOD1,MIS12,KIF3B,ZNF655,PIN1,NABP2,ANAPC2,CNOT7,CLTC,SAC3D1,PLRG1,ANAPC13,PSMF1,FBXL15,H2AFY,SYF2,SH2B1,CHMP2B,PPP1CB,P…
Cell	Introns and exons	GO: Biological Process	GO:1901361	organic cyclic compound catabolic process	2.696e-18	2.236e-14	2.512e-16	2.412e-15	144	510	MAGOH,MIF,DCPS,NT5C3B,MT3,LSM2,BLVRA,ZPR1,NANOS1,RPL14,CBFA2T3,PDE1B,PGAM1,CNOT8,RPL23,CNOT7,LSM4,NOCT,DCTPP1,EXOSC4,EXOSC9,RPL36,POLR2D,POLR2G,PPP1R8,PPP2CA,PPP2R1A,PPP2R2A,PRKAG1,EIF4A3,SNX17,DDX6,CANT1,ENPP5,RBM8A,THRAP3,MAGOHB,TYMP,TOB1,ABCE1,EIF4A1,EIF4B,EIF4E,MRTO4,RPL3,RPL4,RPL5,RPL7,RPL7A,RPL8,RPL9,RPL11,RPL12,RPL13,RPL15,RPL17,RPL18,RPL18A,RPL19,NUDT18,RPL21,RPL22,RPL23A,RPL24,RPL26,RPL2…
Cell	Introns and exons	GO: Biological Process	GO:0051352	negative regulation of ligase activity	3.229e-18	2.678e-14	2.976e-16	2.857e-15	45	83	ANAPC16,BUB3,ANAPC2,PSMF1,BAG5,PSMA2,PSMA4,PSMA5,PSMA6,PSMA7,PSMB1,PSMB2,PSMB3,PSMB4,PSMB5,PSMB6,PSMB7,PSMB10,PSMC1,PSMC2,PSMC3,PSMC5,PSMC6,PSMD2,PSMD3,PSMD4,PSMD5,PSMD8,PSMD11,PSMD12,PSMD13,PSME1,PSME2,PSMD6,PSME3,RPS27A,FZR1,ANAPC7,ANAPC11,UBA52,UBB,UBC,UBE2D1,UBE2E1,TFIP11
Cell	Introns and exons	GO: Biological Process	GO:0051444	negative regulation of ubiquitin-protein transferase activity	6.92e-18	5.74e-14	6.307e-16	6.056e-15	44	81	ANAPC16,BUB3,ANAPC2,PSMF1,BAG5,PSMA2,PSMA4,PSMA5,PSMA6,PSMA7,PSMB1,PSMB2,PSMB3,PSMB4,PSMB5,PSMB6,PSMB7,PSMB10,PSMC1,PSMC2,PSMC3,PSMC5,PSMC6,PSMD2,PSMD3,PSMD4,PSMD5,PSMD8,PSMD11,PSMD12,PSMD13,PSME1,PSME2,PSMD6,PSME3,RPS27A,FZR1,ANAPC7,ANAPC11,UBA52,UBB,UBC,UBE2D1,UBE2E1
Cell	Introns and exons	GO: Biological Process	GO:0007049	cell cycle	1.109e-17	9.194e-14	9.929e-16	9.532e-15	366	1766	SEH1L,MAP4,RAB8A,BAP1,MEN1,MIF,AK1,AKT1,STK24,CUL4A,CUL3,LAMTOR2,GIT1,C6orf89,NTMT1,APBB1,APEX1,ARF6,RHOA,RHOB,CCDC124,BABAM1,RUVBL1,ASNS,SSNA1,LAMTOR3,CCAR2,DYNLL1,BECN1,PEA15,ATP2B4,CENPX,RAB11A,BBS4,BANF1,CDK5R1,CDC123,ZPR1,WRAP73,ANAPC16,CDK5R2,NPM1,CALM1,CALM2,CALM3,RNF8,UBA3,ARL8A,CAV2,CHAMP1,CCNA2,CCND2,CCNE1,CCNG1,CCNG2,PA2G4,PEBP1,CDC5L,BUB3,CDC34,CDC42,PCNA,CDK4,CHMP1A,CDKN1A,NOLC1,CDKN…
Cell	Introns and exons	GO: Biological Process	GO:1904666	regulation of ubiquitin protein ligase activity	1.113e-17	9.234e-14	9.929e-16	9.532e-15	45	85	ANAPC16,BUB3,ANAPC2,PSMF1,PSMA2,PSMA4,PSMA5,PSMA6,PSMA7,PSMB1,PSMB2,PSMB3,PSMB4,PSMB5,PSMB6,PSMB7,PSMB10,PSMC1,PSMC2,PSMC3,PSMC5,PSMC6,PSMD2,PSMD3,PSMD4,PSMD5,PSMD8,PSMD11,PSMD12,PSMD13,PSME1,PSME2,PSMD6,PSME3,RPS27A,FZR1,ANAPC7,ANAPC11,SKP1,UBE2S,UBA52,UBB,UBC,UBE2D1,UBE2E1
Cell	Introns and exons	GO: Biological Process	GO:0051438	regulation of ubiquitin-protein transferase activity	1.417e-17	1.175e-13	1.25e-15	1.201e-14	55	120	TRIB2,ANAPC16,BUB3,PIN1,ANAPC2,PSMF1,BAG5,PSMA2,PSMA4,PSMA5,PSMA6,PSMA7,PSMB1,PSMB2,PSMB3,PSMB4,PSMB5,PSMB6,PSMB7,PSMB10,PSMC1,PSMC2,PSMC3,PSMC5,PSMC6,PSMD2,PSMD3,PSMD4,PSMD5,PSMD8,PSMD11,PSMD12,PSMD13,PSME1,PSME2,PSMD6,FEM1B,PSME3,TOPORS,STUB1,RPS27A,FZR1,FEM1A,ANAPC7,ANAPC11,SKP1,DCUN1D4,UBE2S,UBA52,UBB,UBC,UBE2D1,UBE2E1,UBE2L3,UBE2N
Cell	Introns and exons	GO: Biological Process	GO:0006457	protein folding	1.435e-17	1.19e-13	1.253e-15	1.203e-14	84	236	MKKS,AARS,TTC9B,B2M,BAG1,TTC9C,PPIL3,AIP,CCT6A,PDCD5,PDCL,VAPA,GNG2,PFDN1,PFDN2,PFDN4,PFDN5,TXNL1,PDCL3,DNAJB5,MPDU1,BAG5,BAG4,PPIA,PPID,PDIA4,CSNK2B,EMC6,MLEC,PEX19,DNAJB6,TOR1A,HSPA14,STUB1,DNAJA2,DNAJA4,PFDN6,FKBP1A,FKBP1B,FKBP2,FKBP3,FKBP4,HSPA4L,CCT4,CCT2,DNAJC2,CCT5,GNB5,PPIL1,CCT8,PTGES3,DNAJB11,EMC1,HSPH1,RUVBL2,ST13,MESD,ERP29,GNAI1,GNAI2,GNAZ,GNB1,GNB2,TBCA,TBCC,TCP1,TOR2A,CDC37,CCT3,HS…
Cell	Introns and exons	GO: Biological Process	GO:0031396	regulation of protein ubiquitination	1.618e-17	1.342e-13	1.398e-15	1.342e-14	91	267	WDR48,TRIB2,CENPX,ANAPC16,NPM1,BUB3,PIN1,PDCL3,ANAPC2,ATG5,PSMF1,UBQLN1,DERL1,PHF23,BAG5,NDFIP2,CTR9,UBXN2A,HERPUD1,PSMA2,PSMA4,PSMA5,PSMA6,PSMA7,PSMB1,PSMB2,PSMB3,PSMB4,PSMB5,PSMB6,PSMB7,PSMB10,PSMC1,PSMC2,PSMC3,PSMC5,PSMC6,PSMD2,PSMD3,PSMD4,PSMD5,RNF40,PSMD8,PSMD11,PSMD12,PSMD13,PSME1,PSME2,FBXO2,PSMD6,RASSF5,FBXO22,UBXN1,FEM1B,PSME3,VPS28,TOPORS,STUB1,RPS3,TBC1D7,RPS27A,FZR1,FEM1A,FKBP1A,ANAPC…
Cell	Introns and exons	GO: Biological Process	GO:1903320	regulation of protein modification by small protein conjugation or removal	1.924e-17	1.595e-13	1.645e-15	1.579e-14	96	290	WDR48,TRIB2,CENPX,ANAPC16,NPM1,BUB3,PIN1,PDCL3,ANAPC2,TOLLIP,ATG5,PSMF1,UBQLN1,DERL1,PHF23,BAG5,NDFIP2,CTR9,UBXN2A,CTNNB1,HERPUD1,PSMA2,PSMA4,PSMA5,PSMA6,PSMA7,PSMB1,PSMB2,PSMB3,PSMB4,PSMB5,PSMB6,PSMB7,PSMB10,PSMC1,PSMC2,PSMC3,PSMC5,PSMC6,PSMD2,PSMD3,PSMD4,PSMD5,RNF40,PSMD8,PSMD11,PSMD12,PSMD13,PSME1,PSME2,FBXO2,PSMD6,RASSF5,FBXO22,UBXN1,FEM1B,RNF4,EGR1,PSME3,VPS28,TOPORS,STUB1,RPS3,TBC1D7,RPS27A…
Cell	Introns and exons	GO: Biological Process	GO:0048193	Golgi vesicle transport	5.118e-17	4.245e-13	4.331e-15	4.158e-14	106	340	SCYL1,SYS1,RAB8A,STX18,AP2A1,CUL3,MCFD2,CNIH2,BLZF1,ARCN1,ARF1,ARF3,ARF4,ARL1,USO1,CNIH4,DYNLL1,VAMP4,NAPG,NAPA,BNIP1,VAPB,VAPA,COPB2,TRAPPC1,KIF3B,NRBP1,SCAMP1,SEC22B,GOSR2,SEC24C,PPP6C,CSNK1D,DYNLL2,TMED9,PRKCI,DCTN1,CNIH3,ARFGAP3,RAB1A,RAB2A,RAB6A,COG7,TMED7,SCAMP3,GOLGA7,SAR1B,CNIH1,KLHL12,STX6,EPS15,BET1,BET1L,EHD3,ACSL3,RACK1,TRAPPC4,SEC23B,SEC23A,VTI1B,SEC13,COPZ1,COPG1,DCTN2,SEC31A,RAB14,…
Cell	Introns and exons	GO: Biological Process	GO:0051340	regulation of ligase activity	5.591e-17	4.637e-13	4.684e-15	4.497e-14	55	123	TRIB2,ANAPC16,BUB3,PIN1,ANAPC2,PSMF1,BAG5,PSMA2,PSMA4,PSMA5,PSMA6,PSMA7,PSMB1,PSMB2,PSMB3,PSMB4,PSMB5,PSMB6,PSMB7,PSMB10,PSMC1,PSMC2,PSMC3,PSMC5,PSMC6,PSMD2,PSMD3,PSMD4,PSMD5,PSMD8,PSMD11,PSMD12,PSMD13,PSME1,PSME2,PSMD6,PSME3,TOPORS,RPL5,STUB1,RPS27A,FZR1,ANAPC7,ANAPC11,SKP1,DCUN1D4,UBE2S,UBA52,UBB,UBC,UBE2D1,UBE2E1,UBE2L3,UBE2N,TFIP11
Cell	Introns and exons	GO: Biological Process	GO:0045732	positive regulation of protein catabolic process	7.051e-17	5.848e-13	5.848e-15	5.615e-14	90	268	AKT1,CUL4A,CUL3,TRIB2,DDRGK1,ZFAND2A,ADAM9,RNF19B,ANAPC16,OAZ1,OAZ2,CBFA2T3,CD81,BUB3,ANAPC2,PSMF1,UBQLN1,SEC22B,RNF14,CSNK1D,CSNK1E,SOCS5,HERPUD1,PSMA2,PSMA4,PSMA5,PSMA6,PSMA7,PSMB1,PSMB2,PSMB3,PSMB4,PSMB5,PSMB6,PSMB7,PSMB10,PSMC1,PSMC2,PSMC3,PSMC5,PSMC6,PSMD2,PSMD3,PSMD4,PSMD5,RNF40,PSMD8,PSMD11,PSMD12,PSMD13,PSME1,PSME2,KEAP1,PSMD6,FBXO22,EGLN2,RDX,PSME3,VPS28,STUB1,APC2,RPS27A,FZR1,RACK1,ANAP…
Cell	Introns and exons	GO: Biological Process	GO:2000060	positive regulation of protein ubiquitination involved in ubiquitin-dependent protein catabolic process	9.143e-17	7.583e-13	7.508e-15	7.208e-14	46	92	ANAPC16,BUB3,ANAPC2,PSMF1,PSMA2,PSMA4,PSMA5,PSMA6,PSMA7,PSMB1,PSMB2,PSMB3,PSMB4,PSMB5,PSMB6,PSMB7,PSMB10,PSMC1,PSMC2,PSMC3,PSMC5,PSMC6,PSMD2,PSMD3,PSMD4,PSMD5,PSMD8,PSMD11,PSMD12,PSMD13,PSME1,PSME2,PSMD6,FBXO22,PSME3,RPS27A,FZR1,ANAPC7,ANAPC11,SKP1,SUMO3,UBA52,UBB,UBC,UBE2D1,UBE2E1
Cell	Introns and exons	GO: Biological Process	GO:0043603	cellular amide metabolic process	1.275e-16	1.057e-12	1.037e-14	9.951e-14	235	1023	AARS,MAGOH,ABCF1,LRRC47,AKT1,RPL22L1,DEGS2,C8orf88,SPCS1,ENC1,DEGS1,DENR,YARS,TARSL2,ORMDL2,N6AMT1,ASNS,DDX25,ATF4,EIF3A,EIF3B,EIF3C,EIF3D,EIF3F,EIF3G,EIF3H,EIF3I,EIF3J,BECN1,NACA,SEC11C,NCK1,BPGM,CDC123,EIF2B2,EIF2B5,EIF2S2,SNU13,NANOS1,NPM1,RPL14,PA2G4,NEURL1,CDK4,AIMP1,PER1,PGAM1,CNOT8,MTPN,CIRBP,RPL23,MRPL57,GDAP1L1,GGCT,CNOT7,EIF4E2,RPL36,FXR2,EEF1E1,POLR2D,POLR2G,PPA1,PPP1CA,PPP2CA,PPP2R1A,…
Cell	Introns and exons	GO: Biological Process	GO:0031398	positive regulation of protein ubiquitination	1.75e-16	1.452e-12	1.409e-14	1.353e-13	71	189	TRIB2,CENPX,ANAPC16,NPM1,BUB3,PIN1,ANAPC2,PSMF1,UBQLN1,DERL1,PHF23,NDFIP2,CTR9,PSMA2,PSMA4,PSMA5,PSMA6,PSMA7,PSMB1,PSMB2,PSMB3,PSMB4,PSMB5,PSMB6,PSMB7,PSMB10,PSMC1,PSMC2,PSMC3,PSMC5,PSMC6,PSMD2,PSMD3,PSMD4,PSMD5,RNF40,PSMD8,PSMD11,PSMD12,PSMD13,PSME1,PSME2,PSMD6,RASSF5,FBXO22,PSME3,TOPORS,STUB1,TBC1D7,RPS27A,FZR1,FKBP1A,ANAPC7,ANAPC11,SKP1,SUMO3,DCUN1D4,UBE2S,NSMCE3,HSPBP1,UBA52,UBB,UBC,UBE2D1,UB…
Cell	Introns and exons	GO: Biological Process	GO:0016197	endosomal transport	2.28e-16	1.891e-12	1.818e-14	1.746e-13	87	259	SYS1,AP2A1,EEA1,VPS18,ARF1,RHOB,ARL1,BECN1,SNX3,RAB11A,SQSTM1,AP1M1,VPS51,AP3D1,RAB12,HGS,RAB11B,AP1S1,SNX6,PIK3C3,CLTC,VPS26A,GOSR2,CHMP2B,TBC1D10B,TMED9,MAPK3,MAP2K1,SNX17,DCTN1,CHMP7,BLOC1S6,RAB5A,RAB6A,RAB5C,CHMP6,RDX,TRIM27,CHMP4B,TBC1D10A,VPS28,STX6,EPS15,AP5S1,BET1L,RPS27A,FAM160A2,EHD3,VPS52,VTI1B,VPS26B,CHMP5,VTA1,VPS25,RAB14,YKT6,VPS35,NSG1,CHMP3,RAB21,SNX1,SNX2,VPS29,SNX5,VPS11,VPS4A,S…
Cell	Introns and exons	GO: Biological Process	GO:0006888	ER to Golgi vesicle-mediated transport	2.786e-16	2.311e-12	2.201e-14	2.113e-13	68	178	STX18,CUL3,MCFD2,CNIH2,ARCN1,ARF1,ARF4,USO1,CNIH4,DYNLL1,VAMP4,NAPA,VAPB,VAPA,COPB2,TRAPPC1,NRBP1,SEC22B,GOSR2,SEC24C,PPP6C,CSNK1D,DYNLL2,TMED9,DCTN1,CNIH3,ARFGAP3,RAB1A,RAB2A,COG7,TMED7,SAR1B,CNIH1,KLHL12,BET1,BET1L,TRAPPC4,SEC23B,SEC23A,VTI1B,SEC13,COPZ1,COPG1,DCTN2,SEC31A,ARFGAP2,YKT6,DYNC2LI1,DCTN6,TRAPPC3,TRAPPC2L,DCTN5,USE1,BCAP29,ERP29,GOLGA2,TMEM115,TMED3,SEC23IP,DCTN3,TRAPPC5,COPE,GORASP…
Cell	Introns and exons	GO: Biological Process	GO:0007034	vacuolar transport	3.665e-16	3.04e-12	2.868e-14	2.753e-13	93	288	SYS1,AP2A1,EEA1,VPS18,ARF1,RHOB,ARL1,BECN1,SNX3,RAB11A,SQSTM1,AP1M1,VPS51,AP3D1,RAB12,HGS,CHMP1A,RAB11B,AP1S1,SNX6,PIK3C3,CLTC,NDFIP2,VPS26A,GOSR2,CHMP2B,TMEM106B,TBC1D10B,TMED9,MAPK3,MAP2K1,SNX17,DCTN1,CHMP7,BLOC1S6,RAB5A,RAB6A,RAB5C,CHMP6,RDX,TRIM27,CHMP4B,TBC1D10A,VPS28,STX6,EPS15,AP5S1,BET1L,RPS27A,FAM160A2,EHD3,VPS52,VTI1B,VPS26B,CHMP5,VTA1,VPS25,RAB14,YKT6,VPS35,NSG1,CHMP3,RAB21,SNX1,SNX2,V…
Cell	Introns and exons	GO: Biological Process	GO:0051348	negative regulation of transferase activity	4.076e-16	3.38e-12	3.159e-14	3.033e-13	112	378	MEN1,AKT1,CUL3,TRIB2,PHPT1,NCK1,ANAPC16,NPM1,ERRFI1,BUB3,PCP4,CDKN1A,CDKN2D,ITGB1BP1,SNX6,ANAPC2,SH3BP5,MAPK8IP1,PSMF1,BAG5,H2AFY,PPP1R1A,PPP2CA,PPP2R1A,SOCS5,PRKAR1A,PRKAR1B,PRKAR2B,TEN1,PSMA2,PSMA4,PSMA5,PSMA6,PSMA7,PSMB1,PSMB2,PSMB3,PSMB4,PSMB5,PSMB6,PSMB7,PSMB10,PSMC1,PSMC2,PSMC3,PSMC5,PSMC6,PSMD2,PSMD3,PSMD4,PSMD5,PSMD8,PSMD11,PSMD12,PSMD13,PSME1,PSME2,PSMD6,DUSP1,DUSP3,DUSP6,DUSP7,DUSP8,PRK…
Cell	Introns and exons	GO: Biological Process	GO:0000209	protein polyubiquitination	6.498e-16	5.39e-12	4.991e-14	4.791e-13	85	254	CUL3,AMFR,RNF19B,BLMH,RNF8,CDC34,ANAPC2,ANAPC13,PSMF1,RNF14,UBE2F,PSMA2,PSMA4,PSMA5,PSMA6,PSMA7,PSMB1,PSMB2,PSMB3,PSMB4,PSMB5,PSMB6,PSMB7,PSMB10,PSMC1,PSMC2,PSMC3,PSMC5,PSMC6,PSMD2,PSMD3,PSMD4,PSMD5,RNF40,PSMD8,PSMD11,PSMD12,PSMD13,PSME1,PSME2,FBXO2,PSMD6,FBXO22,FBXO3,RBX1,TRIM27,RNF4,RNF5,RNF6,FBXO31,RNF41,PSME3,TOPORS,STUB1,RNF181,RPS27A,RNF187,FZR1,ANAPC7,UBE2E3,DTL,OTUB1,RNF34,ANAPC11,SIAH2,S…
Cell	Introns and exons	GO: Biological Process	GO:1903322	positive regulation of protein modification by small protein conjugation or removal	6.861e-16	5.69e-12	5.22e-14	5.012e-13	74	206	TRIB2,CENPX,ANAPC16,NPM1,BUB3,PIN1,ANAPC2,TOLLIP,PSMF1,UBQLN1,DERL1,PHF23,NDFIP2,CTR9,PSMA2,PSMA4,PSMA5,PSMA6,PSMA7,PSMB1,PSMB2,PSMB3,PSMB4,PSMB5,PSMB6,PSMB7,PSMB10,PSMC1,PSMC2,PSMC3,PSMC5,PSMC6,PSMD2,PSMD3,PSMD4,PSMD5,RNF40,PSMD8,PSMD11,PSMD12,PSMD13,PSME1,PSME2,PSMD6,RASSF5,FBXO22,PSME3,TOPORS,STUB1,TBC1D7,RPS27A,FZR1,FKBP1A,ANAPC7,ANAPC11,SKP1,SUMO3,DCUN1D4,UBE2S,NSMCE3,RASD2,HSPBP1,UBA52,UBB,…
Cell	Introns and exons	GO: Biological Process	GO:0006914	autophagy	9.798e-16	8.126e-12	7.388e-14	7.092e-13	153	590	MAP1A,PIP4K2B,AKT1,ULK1,VPS18,LAMTOR2,ANXA5,ANXA7,MT3,RUVBL1,LAMTOR3,DYNLL1,BECN1,ATP6V1A,ATP6V1B2,ATP6V1C1,ATP6V1E1,ATP6V1G2,NEFM,CDK5R1,BNIP1,SQSTM1,NME2,VPS51,RAB12,CAPNS1,ATP6V0D1,ATG12,PAFAH1B2,HGS,PEX13,TP53INP2,YIPF1,RRAGD,SNX6,PIK3C3,PIK3R2,TOLLIP,LSM4,ATG9A,ATG5,UBQLN1,PHF23,FXR2,RNF185,ATP6V1G1,VPS26A,CHMP2B,FEZ2,FEZ1,DYNLL2,PRKAG1,MAPK3,CTSB,MAP2K1,CTSD,FAM131B,WIPI2,EMC6,PSAP,RIMS3,PH…
Cell	Introns and exons	GO: Biological Process	GO:1901566	organonitrogen compound biosynthetic process	1.172e-15	9.72e-12	8.757e-14	8.407e-13	304	1444	AARS,MAGOH,ABCF1,ACHE,LRRC47,AP2A1,AK1,AKT1,ALAD,RPL22L1,DEGS2,ALDOA,MOCS2,AMD1,C8orf88,ENC1,APRT,DEGS1,DENR,YARS,PDXK,TARSL2,PLPP1,ORMDL2,UQCC3,N6AMT1,ASNS,DDX25,ATF4,EIF3A,EIF3B,EIF3C,EIF3D,EIF3F,EIF3G,EIF3H,EIF3I,EIF3J,ATP2B4,B4GALT2,SNX3,NACA,NCK1,GMPS,CDC123,NFE2L1,EIF2B2,EIF2B5,EIF2S2,SNU13,NME1,NME2,NANOS1,NPM1,CALM1,CALM2,CALM3,OAZ1,OAZ2,RPL14,ODC1,PAPSS1,PA2G4,NEURL1,PDCL,CDK4,VAPB,VAPA,…
Cell	Introns and exons	GO: Biological Process	GO:0043488	regulation of mRNA stability	2.681e-15	2.224e-11	1.985e-13	1.906e-12	58	144	AKT1,APEX1,CIRBP,NOCT,EXOSC4,EXOSC9,PSMF1,SERBP1,PSMA2,PSMA4,PSMA5,PSMA6,PSMA7,PSMB1,PSMB2,PSMB3,PSMB4,PSMB5,PSMB6,PSMB7,PSMB10,PSMC1,PSMC2,PSMC3,PSMC5,PSMC6,PSMD2,PSMD3,PSMD4,PSMD5,PSMD8,PSMD11,PSMD12,PSMD13,PSME1,PSME2,PSMD6,THRAP3,PSME3,RPS27A,YTHDF2,SYNCRIP,SET,PABPC1,PAIP1,EXOSC7,HNRNPA0,HNRNPC,HNRNPD,UBA52,UBB,UBC,HSPA8,DCP2,YWHAB,YWHAZ,EXOSC6,ANP32A
Cell	Introns and exons	GO: Biological Process	GO:0016192	vesicle-mediated transport	3.119e-15	2.587e-11	2.289e-13	2.198e-12	314	1514	ACHE,RAB22A,ACTB,SCYL1,ACTG1,SYS1,RAB8A,ADORA1,ADPRH,GRK2,STX18,AP2A1,AP2A2,ULK1,EEA1,STX7,ALDOA,SYT13,DOC2A,CUL3,VPS18,MCFD2,CNIH2,DBNL,BLZF1,ARCN1,ARF1,ARF3,ARF4,ARF6,ARL1,USO1,CNIH4,DYNLL1,VAMP4,BECN1,SNX3,B2M,RAB11A,NAPG,NAPA,NCK1,NCL,BNIP1,RAB4B,AP1M1,NME1,VPS51,CDK5R2,AP3D1,NOTCH1,CALM1,CALM2,CALM3,CAV2,UNC119,HGS,CD81,CDC42,CHMP1A,VAPB,VAPA,RAB11B,PDGFA,CYTH2,COPB2,CBARP,CHGA,PFN2,TRAPPC1,…
Cell	Introns and exons	GO: Biological Process	GO:0022402	cell cycle process	3.849e-15	3.193e-11	2.801e-13	2.689e-12	292	1385	SEH1L,MAP4,RAB8A,MEN1,MIF,AK1,AKT1,CUL4A,CUL3,LAMTOR2,GIT1,NTMT1,APBB1,APEX1,RHOA,RHOB,BABAM1,RUVBL1,SSNA1,LAMTOR3,CCAR2,DYNLL1,BECN1,PEA15,ATP2B4,CENPX,RAB11A,BBS4,BANF1,CDK5R1,CDC123,ZPR1,WRAP73,ANAPC16,NPM1,CALM1,CALM2,CALM3,RNF8,ARL8A,CAV2,CHAMP1,CCNA2,CCND2,CCNE1,CCNG1,CCNG2,PA2G4,PEBP1,CDC5L,BUB3,CDC34,CDC42,PCNA,CDK4,CHMP1A,CDKN1A,NOLC1,CDKN2D,PTTG1,CETN3,CFL1,CHD3,CNOT8,RPRD1B,BOD1,MIS12,…
Cell	Introns and exons	GO: Biological Process	GO:2000058	regulation of protein ubiquitination involved in ubiquitin-dependent protein catabolic process	3.922e-15	3.253e-11	2.829e-13	2.716e-12	47	103	ANAPC16,BUB3,PDCL3,ANAPC2,PSMF1,PSMA2,PSMA4,PSMA5,PSMA6,PSMA7,PSMB1,PSMB2,PSMB3,PSMB4,PSMB5,PSMB6,PSMB7,PSMB10,PSMC1,PSMC2,PSMC3,PSMC5,PSMC6,PSMD2,PSMD3,PSMD4,PSMD5,PSMD8,PSMD11,PSMD12,PSMD13,PSME1,PSME2,PSMD6,FBXO22,PSME3,RPS27A,FZR1,ANAPC7,ANAPC11,SKP1,SUMO3,UBA52,UBB,UBC,UBE2D1,UBE2E1
Cell	Introns and exons	GO: Biological Process	GO:0002478	antigen processing and presentation of exogenous peptide antigen	4.976e-15	4.127e-11	3.558e-13	3.416e-12	63	166	AP2A1,AP2A2,ARF1,DYNLL1,B2M,AP1M1,AP2M1,AP1S1,AP2S1,KIF3B,CLTA,CLTC,PSMF1,SEC24C,DYNLL2,CTSD,CTSL,PSMA2,PSMA4,PSMA5,PSMA6,PSMA7,PSMB1,PSMB2,PSMB3,PSMB4,PSMB5,PSMB6,PSMB7,PSMB10,PSMC1,PSMC2,PSMC3,PSMC5,PSMC6,PSMD2,PSMD3,PSMD4,PSMD5,PSMD8,PSMD11,PSMD12,PSMD13,PSME1,PSME2,DCTN1,PSMD6,ACTR1B,ACTR1A,SAR1B,PSME3,SEC23A,SEC13,DCTN2,SEC31A,DYNC2LI1,DCTN6,DCTN5,DCTN3,RAB7A,KIF3C,KIF5A,KLC1
Cell	Introns and exons	GO: Biological Process	GO:0006521	regulation of cellular amino acid metabolic process	5.8e-15	4.811e-11	4.112e-13	3.947e-12	36	66	ATP2B4,OAZ1,OAZ2,ODC1,PSMF1,PSMA2,PSMA4,PSMA5,PSMA6,PSMA7,PSMB1,PSMB2,PSMB3,PSMB4,PSMB5,PSMB6,PSMB7,PSMB10,PSMC1,PSMC2,PSMC3,PSMC5,PSMC6,PSMD2,PSMD3,PSMD4,PSMD5,PSMD8,PSMD11,PSMD12,PSMD13,PSME1,PSME2,PSMD6,PSME3,AZIN1
Cell	Introns and exons	GO: Biological Process	GO:0031400	negative regulation of protein modification process	6.177e-15	5.123e-11	4.342e-13	4.168e-12	165	666	MEN1,AKT1,CUL3,TRIB2,EIF3A,ATP2B4,BAG1,NCK1,ANAPC16,PPP1R35,NPM1,CALM1,CALM2,CALM3,PEBP1,ERRFI1,BUB3,PCP4,CDKN1A,CDKN2D,ITGB1BP1,PER1,SNX6,PIN1,PDCL3,ANAPC2,SH3BP5,ATG5,MAPK8IP1,PSMF1,BAG5,BAG4,H2AFY,PPP1R1A,CRY2,PPP2CA,PPP2R1A,PTPA,PPP5C,SOCS5,PRKAR1A,PRKAR1B,PRKAR2B,CTBP1,CTNNB1,PRNP,MYADM,PSMA2,PSMA4,PSMA5,PSMA6,PSMA7,PSMB1,PSMB2,PSMB3,PSMB4,PSMB5,PSMB6,PSMB7,PSMB10,PSMC1,PSMC2,PSMC3,PSMC5,PSM…
Cell	Introns and exons	GO: Biological Process	GO:1903321	negative regulation of protein modification by small protein conjugation or removal	8.023e-15	6.654e-11	5.592e-13	5.369e-12	57	143	ANAPC16,BUB3,PDCL3,ANAPC2,ATG5,PSMF1,BAG5,CTNNB1,PSMA2,PSMA4,PSMA5,PSMA6,PSMA7,PSMB1,PSMB2,PSMB3,PSMB4,PSMB5,PSMB6,PSMB7,PSMB10,PSMC1,PSMC2,PSMC3,PSMC5,PSMC6,PSMD2,PSMD3,PSMD4,PSMD5,PSMD8,PSMD11,PSMD12,PSMD13,PSME1,PSME2,PSMD6,UBXN1,RNF4,PSME3,VPS28,RPS3,RPS27A,FZR1,ANAPC7,OTUB1,ANAPC11,CHP1,RASD2,GTPBP4,UBA52,UBB,UBC,UBE2D1,UBE2E1,DNAJB2,DNAJA1
Cell	Introns and exons	GO: Biological Process	GO:0043487	regulation of RNA stability	1.141e-14	9.468e-11	7.89e-13	7.574e-12	58	148	AKT1,APEX1,CIRBP,NOCT,EXOSC4,EXOSC9,PSMF1,SERBP1,PSMA2,PSMA4,PSMA5,PSMA6,PSMA7,PSMB1,PSMB2,PSMB3,PSMB4,PSMB5,PSMB6,PSMB7,PSMB10,PSMC1,PSMC2,PSMC3,PSMC5,PSMC6,PSMD2,PSMD3,PSMD4,PSMD5,PSMD8,PSMD11,PSMD12,PSMD13,PSME1,PSME2,PSMD6,THRAP3,PSME3,RPS27A,YTHDF2,SYNCRIP,SET,PABPC1,PAIP1,EXOSC7,HNRNPA0,HNRNPC,HNRNPD,UBA52,UBB,UBC,HSPA8,DCP2,YWHAB,YWHAZ,EXOSC6,ANP32A
Cell	Introns and exons	GO: Biological Process	GO:0019884	antigen processing and presentation of exogenous antigen	1.254e-14	1.04e-10	8.599e-13	8.255e-12	64	173	AP2A1,AP2A2,ARF1,DYNLL1,B2M,AP1M1,AP3D1,AP2M1,AP1S1,AP2S1,KIF3B,CLTA,CLTC,PSMF1,SEC24C,DYNLL2,CTSD,CTSL,PSMA2,PSMA4,PSMA5,PSMA6,PSMA7,PSMB1,PSMB2,PSMB3,PSMB4,PSMB5,PSMB6,PSMB7,PSMB10,PSMC1,PSMC2,PSMC3,PSMC5,PSMC6,PSMD2,PSMD3,PSMD4,PSMD5,PSMD8,PSMD11,PSMD12,PSMD13,PSME1,PSME2,DCTN1,PSMD6,ACTR1B,ACTR1A,SAR1B,PSME3,SEC23A,SEC13,DCTN2,SEC31A,DYNC2LI1,DCTN6,DCTN5,DCTN3,RAB7A,KIF3C,KIF5A,KLC1
Cell	Introns and exons	GO: Biological Process	GO:0006417	regulation of translation	1.513e-14	1.255e-10	1.029e-12	9.875e-12	102	347	AARS,MAGOH,ABCF1,AKT1,C8orf88,ENC1,DDX25,ATF4,EIF3A,EIF3B,EIF3C,EIF3D,EIF3F,EIF3G,EIF3H,EIF3I,EIF3J,NCK1,CDC123,EIF2B2,EIF2B5,NANOS1,NPM1,PA2G4,NEURL1,CDK4,PER1,CNOT8,MTPN,CIRBP,CNOT7,EIF4E2,FXR2,POLR2D,POLR2G,PPP1CA,LSM14A,MAPK3,MAP2K1,EIF4A3,DDX1,DDX6,YTHDF1,PURA,PURB,RBM8A,RAN,YRDC,DTD2,RGS2,RPS27L,EEF2,TOB1,EIF2S1,EIF2B1,ZNF706,EIF4A1,EIF4B,EIF4E,EIF4G2,EIF5,EIF5A,EIF1,IMP3,RPL38,LARP6,RPS3,E…
Cell	Introns and exons	GO: Biological Process	GO:0044770	cell cycle phase transition	1.538e-14	1.276e-10	1.037e-12	9.96e-12	143	555	RAB8A,MEN1,AKT1,CUL4A,CUL3,APEX1,SSNA1,DYNLL1,ATP2B4,RAB11A,ZPR1,ANAPC16,NPM1,CALM1,CALM2,CALM3,CCNA2,CCND2,CCNE1,CCNG1,CDC5L,BUB3,CDC34,PCNA,CDK4,CDKN1A,CDKN2D,CNOT8,ZNF655,ANAPC2,CNOT7,PLRG1,PSMF1,FBXL15,H2AFY,SYF2,PPP1CB,PPP2R1A,PPP2R2A,PPP6C,CSNK1D,CSNK1E,PRKACA,PRKAR2B,CCP110,PSMA2,PSMA4,PSMA5,PSMA6,PSMA7,PSMB1,PSMB2,PSMB3,PSMB4,PSMB5,PSMB6,PSMB7,PSMB10,PSMC1,PSMC2,PSMC3,PSMC5,PSMC6,PSMD2,PS…
Cell	Introns and exons	GO: Biological Process	GO:0031397	negative regulation of protein ubiquitination	1.628e-14	1.35e-10	1.089e-12	1.045e-11	54	133	ANAPC16,BUB3,PDCL3,ANAPC2,ATG5,PSMF1,BAG5,PSMA2,PSMA4,PSMA5,PSMA6,PSMA7,PSMB1,PSMB2,PSMB3,PSMB4,PSMB5,PSMB6,PSMB7,PSMB10,PSMC1,PSMC2,PSMC3,PSMC5,PSMC6,PSMD2,PSMD3,PSMD4,PSMD5,PSMD8,PSMD11,PSMD12,PSMD13,PSME1,PSME2,PSMD6,UBXN1,PSME3,VPS28,RPS3,RPS27A,FZR1,ANAPC7,OTUB1,ANAPC11,CHP1,RASD2,GTPBP4,UBA52,UBB,UBC,UBE2D1,UBE2E1,DNAJA1
Cell	Introns and exons	GO: Biological Process	GO:0009896	positive regulation of catabolic process	2.591e-14	2.149e-10	1.719e-12	1.65e-11	115	414	MIF,PIP4K2B,AKT1,ULK1,CUL4A,CUL3,TRIB2,DDRGK1,BECN1,ZFAND2A,ADAM9,RNF19B,SQSTM1,ANAPC16,NANOS1,RAB12,OAZ1,OAZ2,CBFA2T3,PAFAH1B2,CD81,BUB3,TP53INP2,CNOT8,ANAPC2,CNOT7,ATG5,PSMF1,UBQLN1,POLR2G,SEC22B,RNF14,CSNK1D,CSNK1E,SOCS5,MAPK3,HERPUD1,PSMA2,PSMA4,PSMA5,PSMA6,PSMA7,PSMB1,PSMB2,PSMB3,PSMB4,PSMB5,PSMB6,PSMB7,PSMB10,PSMC1,PSMC2,PSMC3,PSMC5,PSMC6,PSMD2,PSMD3,PSMD4,PSMD5,RNF40,PSMD8,PSMD11,PSMD12,PS…
Cell	Introns and exons	GO: Biological Process	GO:0034248	regulation of cellular amide metabolic process	3.079e-14	2.554e-10	2.027e-12	1.946e-11	108	380	AARS,MAGOH,ABCF1,AKT1,C8orf88,ENC1,ORMDL2,DDX25,ATF4,EIF3A,EIF3B,EIF3C,EIF3D,EIF3F,EIF3G,EIF3H,EIF3I,EIF3J,NCK1,BPGM,CDC123,EIF2B2,EIF2B5,NANOS1,NPM1,PA2G4,NEURL1,CDK4,PER1,PGAM1,CNOT8,MTPN,CIRBP,CNOT7,EIF4E2,FXR2,POLR2D,POLR2G,PPP1CA,CSNK1E,LSM14A,MAPK3,MAP2K1,EIF4A3,DDX1,DDX6,YTHDF1,PURA,PURB,RBM8A,RAN,YRDC,DTD2,RGS2,RPS27L,EEF2,TOB1,EIF2S1,EIF2B1,ZNF706,EIF4A1,EIF4B,EIF4E,EIF4G2,EIF5,EIF5A,EIF…
Cell	Introns and exons	GO: Biological Process	GO:0007033	vacuole organization	4.12e-14	3.417e-10	2.691e-12	2.583e-11	73	216	RAB22A,PIP4K2B,ULK1,EEA1,VPS18,ARF1,MT3,BECN1,RAB11A,ATG12,HGS,CHMP1A,TP53INP2,PIK3C3,SNX10,ATG9A,ATG5,UBQLN1,PHF23,CHMP2B,TMEM106B,FEZ2,FEZ1,CTSD,WIPI2,EMC6,CHMP7,LAMTOR1,RAB1A,RAB5A,RAB5C,CHMP6,PDCD6IP,CHMP4B,EXOC8,RNF5,VPS28,PIP4K2C,STX6,FAM160A2,VTI1B,CHMP5,VTA1,VPS25,RAB14,TMEM127,CHMP3,GAA,VPS11,VPS4A,MAP1LC3A,CHMP2A,RBSN,CORO1A,AKTIP,ATG3,WDR45B,SNF8,SNAPIN,GABARAP,GABARAPL2,TSG101,STX12,G…
Cell	Introns and exons	GO: Biological Process	GO:0031331	positive regulation of cellular catabolic process	4.167e-14	3.456e-10	2.7e-12	2.592e-11	102	352	MIF,PIP4K2B,AKT1,ULK1,CUL3,TRIB2,DDRGK1,BECN1,ZFAND2A,ADAM9,RNF19B,SQSTM1,ANAPC16,NANOS1,RAB12,CBFA2T3,PAFAH1B2,CD81,BUB3,TP53INP2,CNOT8,ANAPC2,CNOT7,ATG5,PSMF1,UBQLN1,POLR2G,RNF14,CSNK1D,CSNK1E,SOCS5,MAPK3,HERPUD1,PSMA2,PSMA4,PSMA5,PSMA6,PSMA7,PSMB1,PSMB2,PSMB3,PSMB4,PSMB5,PSMB6,PSMB7,PSMB10,PSMC1,PSMC2,PSMC3,PSMC5,PSMC6,PSMD2,PSMD3,PSMD4,PSMD5,RNF40,PSMD8,PSMD11,PSMD12,PSMD13,PSME1,PSME2,KEAP1,…
Cell	Introns and exons	GO: Biological Process	GO:0042787	protein ubiquitination involved in ubiquitin-dependent protein catabolic process	5.214e-14	4.324e-10	3.352e-12	3.218e-11	71	208	FBXO45,CUL4A,CUL3,AMFR,RNF19B,ANAPC16,BUB3,PTTG1,PDCL3,ANAPC2,PSMF1,RNF14,RNF7,PSMA2,PSMA4,PSMA5,PSMA6,PSMA7,PSMB1,PSMB2,PSMB3,PSMB4,PSMB5,PSMB6,PSMB7,PSMB10,PSMC1,PSMC2,PSMC3,PSMC5,PSMC6,PSMD2,PSMD3,PSMD4,PSMD5,PSMD8,PSMD11,PSMD12,PSMD13,PSME1,PSME2,KEAP1,DDB1,PSMD6,FBXO22,RBX1,KLHDC8A,PSME3,STUB1,RNF181,RPS27A,FZR1,ANAPC7,RNF34,ANAPC11,SIAH2,SKP1,RNF11,TRIM32,SUMO3,RNF115,OS9,ELOC,UBA52,UBB,UBC…
Cell	Introns and exons	GO: Biological Process	GO:0006446	regulation of translational initiation	7.433e-14	6.165e-10	4.742e-12	4.553e-11	40	84	C8orf88,ATF4,EIF3A,EIF3B,EIF3C,EIF3D,EIF3F,EIF3G,EIF3H,EIF3I,EIF3J,NCK1,EIF2B2,EIF2B5,NPM1,POLR2D,POLR2G,PPP1CA,DDX1,YTHDF1,EIF2S1,EIF2B1,EIF4A1,EIF4B,EIF4G2,EIF5,EIF1,EIF1B,EIF3L,EIF3M,YTHDF2,NCBP2,KHDRBS1,EIF2AK1,EIF3K,PPP1R15B,RPL13A,EIF4H,EIF3E,PAIP2B
Cell	Introns and exons	GO: Biological Process	GO:0044772	mitotic cell cycle phase transition	8.288e-14	6.874e-10	5.248e-12	5.038e-11	136	529	RAB8A,AKT1,CUL4A,CUL3,APEX1,SSNA1,DYNLL1,RAB11A,ZPR1,ANAPC16,NPM1,CALM1,CALM2,CALM3,CCNA2,CCND2,CCNE1,CCNG1,BUB3,CDC34,PCNA,CDK4,CDKN1A,CDKN2D,CNOT8,ZNF655,ANAPC2,CNOT7,PLRG1,PSMF1,FBXL15,SYF2,PPP1CB,PPP2R1A,PPP2R2A,PPP6C,CSNK1D,CSNK1E,PRKACA,PRKAR2B,CCP110,PSMA2,PSMA4,PSMA5,PSMA6,PSMA7,PSMB1,PSMB2,PSMB3,PSMB4,PSMB5,PSMB6,PSMB7,PSMB10,PSMC1,PSMC2,PSMC3,PSMC5,PSMC6,PSMD2,PSMD3,PSMD4,PSMD5,PSMD8,PS…
Cell	Introns and exons	GO: Biological Process	GO:0051726	regulation of cell cycle	2.054e-13	1.703e-09	1.29e-11	1.239e-10	221	1008	BAP1,MEN1,MIF,AK1,AKT1,CUL4A,CUL3,LAMTOR2,GIT1,C6orf89,APBB1,APEX1,RHOA,RHOB,ASNS,LAMTOR3,CCAR2,BECN1,ATP2B4,RAB11A,BBS4,CDK5R1,CDC123,ANAPC16,CDK5R2,NPM1,CALM1,CALM2,CALM3,UBA3,CAV2,CCNA2,CCND2,CCNE1,CCNG1,CCNG2,PA2G4,PEBP1,CDC5L,BUB3,CDC42,PCNA,CDK4,CHMP1A,CDKN1A,CDKN2D,PTTG1,CNOT8,RPRD1B,KIF3B,RRAGD,PIK3C3,ZNF655,PIN1,NABP2,ANAPC2,CNOT7,PLRG1,SERTAD1,PSMF1,H2AFY,SYF2,SH2B1,PPM1A,PPM1G,CHMP2B,P…
Cell	Introns and exons	GO: Biological Process	GO:0033238	regulation of cellular amine metabolic process	2.748e-13	2.279e-09	1.713e-11	1.645e-10	42	94	ATP2B4,OAZ1,OAZ2,ODC1,PEBP1,PDE1B,PSMF1,PSMA2,PSMA4,PSMA5,PSMA6,PSMA7,PSMB1,PSMB2,PSMB3,PSMB4,PSMB5,PSMB6,PSMB7,PSMB10,PSMC1,PSMC2,PSMC3,PSMC5,PSMC6,PSMD2,PSMD3,PSMD4,PSMD5,PSMD8,PSMD11,PSMD12,PSMD13,PSME1,PSME2,PSMD6,PSME3,FABP3,ACSL3,AZIN1,SNCA,VHL
Cell	Introns and exons	GO: Biological Process	GO:0060071	Wnt signaling pathway, planar cell polarity pathway	2.8e-13	2.322e-09	1.733e-11	1.664e-10	47	113	AP2A1,AP2A2,RHOA,CDC42,PFN1,AP2M1,AP2S1,CLTC,PSMF1,PSMA2,PSMA4,PSMA5,PSMA6,PSMA7,PSMB1,PSMB2,PSMB3,PSMB4,PSMB5,PSMB6,PSMB7,PSMB10,PSMC1,PSMC2,PSMC3,PSMC5,PSMC6,PSMD2,PSMD3,PSMD4,PSMD5,PSMD8,PSMD11,PSMD12,PSMD13,PSME1,PSME2,PSMD6,PARD6A,RAC1,CELSR2,PSME3,RPS27A,UBA52,UBB,UBC,FZD3
Cell	Introns and exons	GO: Biological Process	GO:0090175	regulation of establishment of planar polarity	4.135e-13	3.429e-09	2.54e-11	2.439e-10	47	114	AP2A1,AP2A2,RHOA,CDC42,PFN1,AP2M1,AP2S1,CLTC,PSMF1,PSMA2,PSMA4,PSMA5,PSMA6,PSMA7,PSMB1,PSMB2,PSMB3,PSMB4,PSMB5,PSMB6,PSMB7,PSMB10,PSMC1,PSMC2,PSMC3,PSMC5,PSMC6,PSMD2,PSMD3,PSMD4,PSMD5,PSMD8,PSMD11,PSMD12,PSMD13,PSME1,PSME2,PSMD6,PARD6A,RAC1,CELSR2,PSME3,RPS27A,UBA52,UBB,UBC,FZD3
Cell	Introns and exons	GO: Biological Process	GO:0048002	antigen processing and presentation of peptide antigen	4.549e-13	3.773e-09	2.774e-11	2.663e-10	64	185	AP2A1,AP2A2,ARF1,DYNLL1,B2M,AP1M1,AP2M1,AP1S1,AP2S1,KIF3B,CLTA,CLTC,PSMF1,SEC24C,DYNLL2,CTSD,CTSL,PSMA2,PSMA4,PSMA5,PSMA6,PSMA7,PSMB1,PSMB2,PSMB3,PSMB4,PSMB5,PSMB6,PSMB7,PSMB10,PSMC1,PSMC2,PSMC3,PSMC5,PSMC6,PSMD2,PSMD3,PSMD4,PSMD5,PSMD8,PSMD11,PSMD12,PSMD13,PSME1,PSME2,DCTN1,PSMD6,ACTR1B,ACTR1A,SAR1B,PSME3,SEC23A,SEC13,DCTN2,SEC31A,DYNC2LI1,DCTN6,DCTN5,DCTN3,RAB7A,KIF3C,KIF5A,BAG6,KLC1
Cell	Introns and exons	GO: Biological Process	GO:0016236	macroautophagy	5.356e-13	4.443e-09	3.243e-11	3.113e-10	113	421	MAP1A,PIP4K2B,ULK1,LAMTOR2,ANXA5,RUVBL1,LAMTOR3,DYNLL1,BECN1,ATP6V1A,ATP6V1B2,ATP6V1C1,ATP6V1E1,ATP6V1G2,NEFM,CDK5R1,SQSTM1,NME2,RAB12,CAPNS1,ATP6V0D1,ATG12,PAFAH1B2,PEX13,TP53INP2,YIPF1,RRAGD,SNX6,PIK3C3,LSM4,ATG9A,ATG5,UBQLN1,PHF23,FXR2,ATP6V1G1,VPS26A,FEZ2,FEZ1,DYNLL2,PRKAG1,MAPK3,MAP2K1,CTSD,FAM131B,WIPI2,EMC6,RIMS3,PHYHIP,AKR1E2,LAMTOR1,RAB1A,RAB5A,ZNF593,CHMP4B,EXOC8,RHEB,RNF5,EIF2S1,RNF41,…
Cell	Introns and exons	GO: Biological Process	GO:0002181	cytoplasmic translation	5.567e-13	4.618e-09	3.346e-11	3.212e-10	30	54	RPL22L1,DENR,EIF3A,EIF3B,EIF3D,EIF3F,EIF3J,NCK1,CDC123,RPL36,EEF2,EIF4B,MRTO4,RPL7,RPL8,RPL9,RPL15,RPL22,RPL26,RPL29,RPL31,RPLP0,RPLP1,RPLP2,EIF3M,YTHDF2,SSB,GSPT1,RPL7L1,EIF4H
Cell	Introns and exons	GO: Biological Process	GO:0038093	Fc receptor signaling pathway	1.079e-12	8.948e-09	6.437e-11	6.18e-10	68	206	ACTB,ACTG1,NCK1,NFKBIA,CALM1,CALM2,CALM3,CDC42,PIK3R2,PSMF1,CRK,PPP3R1,MAPK3,MAP2K7,PSMA2,PSMA4,PSMA5,PSMA6,PSMA7,PSMB1,PSMB2,PSMB3,PSMB4,PSMB5,PSMB6,PSMB7,PSMB10,PSMC1,PSMC2,PSMC3,PSMC5,PSMC6,PSMD2,PSMD3,PSMD4,PSMD5,PSMD8,PSMD11,PSMD12,PSMD13,PSME1,PSME2,PSMD6,RAC1,ARPC5,ARPC4,ARPC3,ACTR3,ACTR2,ARPC2,PSME3,RPS27A,FOS,ARPC1A,NCKIPSD,SKP1,ELMO2,BRK1,GRB2,UBA52,UBB,UBC,UBE2D1,UBE2N,HRAS,HSP90AA1,HS…
Cell	Introns and exons	GO: Biological Process	GO:0006354	DNA-templated transcription, elongation	1.279e-12	1.06e-08	7.575e-11	7.272e-10	49	125	LEO1,CCAR2,RNF8,POLR2B,POLR2C,POLR2D,POLR2E,POLR2F,POLR2G,POLR1C,POLR2H,POLR2I,POLR2J,NELFB,POLR2K,POLR2L,CTR9,MAP2K1,ELP3,POLR1D,ALYREF,ELP2,ZNRD1,THOC7,NELFCD,NCBP2,WDR61,EAPP,SSRP1,CD3EAP,SUPT4H1,SUPT6H,TAF9,TAF10,TAF11,TAF12,TAF13,ELOC,ELOB,ELOA,GTF2A2,GTF2B,GTF2E2,GTF2F1,GTF2F2,HMGN1,UBTF,GTF2H5,ENY2
Cell	Introns and exons	GO: Biological Process	GO:0042273	ribosomal large subunit biogenesis	1.695e-12	1.406e-08	9.969e-11	9.571e-10	31	59	ZNF622,SNU13,NPM1,RPL14,WDR74,RSL1D1,MRTO4,RPL3,RPL5,RPL7,RPL7A,RSL24D1,RPL11,RPL12,BRIX1,RPL23A,RPL24,RPL26,RPL38,RPF2,NOP16,NHP2,MAK16,RRS1,BOP1,EBNA1BP2,PES1,RPL35,GTPBP4,RPL7L1,EIF6
Cell	Introns and exons	GO: Biological Process	GO:0051338	regulation of transferase activity	1.879e-12	1.558e-08	1.097e-10	1.054e-09	217	1006	MEN1,ADORA1,SERINC1,MIF,MAP3K10,AKT1,CUL3,TRIB2,LAMTOR2,DBNL,ZNF622,LMO4,RHOA,MT3,PHPT1,LAMTOR3,PEA15,ATP2B4,ADAM9,NCK1,CDK5R1,ANAPC16,CDK5R2,NPM1,DIRAS1,CALM1,CALM2,CALM3,CCKBR,CCNA2,CCND2,CCNE1,CCNG1,UNC119,HGS,NEURL1,ERRFI1,CD81,BUB3,CDC42,CDK4,VAPB,PCP4,CDKN1A,CDKN2D,PDGFA,ITGB1BP1,SNX6,PIK3R2,PIN1,NABP2,ANAPC2,SH3BP5,SERTAD1,MAPK8IP1,PSMF1,BAG5,H2AFY,CRK,CRKL,PPP1R1A,PPP2CA,PPP2R1A,CSNK2B,SO…
Cell	Introns and exons	GO: Biological Process	GO:0007346	regulation of mitotic cell cycle	2.106e-12	1.747e-08	1.222e-10	1.173e-09	128	508	AKT1,CUL4A,CUL3,APEX1,ASNS,BECN1,RAB11A,CDC123,ANAPC16,NPM1,CAV2,CCNA2,CCNG1,PEBP1,BUB3,CDC42,PCNA,CDK4,CHMP1A,CDKN1A,PTTG1,CNOT8,ZNF655,PIN1,NABP2,ANAPC2,CNOT7,PLRG1,PSMF1,H2AFY,SYF2,SH2B1,CHMP2B,CTNNB1,PSMA2,PSMA4,PSMA5,PSMA6,PSMA7,PSMB1,PSMB2,PSMB3,PSMB4,PSMB5,PSMB6,PSMB7,PSMB10,PSMC1,PSMC2,PSMC3,PSMC5,PSMC6,PSMD2,PSMD3,PSMD4,PSMD5,RNF40,PSMD8,PSMD11,PSMD12,PSMD13,PSME1,PSME2,DDB1,PSMD6,PTPN11…
Cell	Introns and exons	GO: Biological Process	GO:0080135	regulation of cellular response to stress	2.965e-12	2.459e-08	1.708e-10	1.639e-09	172	752	SEH1L,MCL1,MEN1,PARP1,MIF,MAP3K10,PIP4K2B,AKT1,ULK1,STK24,CUL4A,DBNL,APBB1,ZNF622,APEX1,MT3,BABAM1,RUVBL1,PPP4R2,CCAR2,ATF4,BECN1,ATP6V1A,ATP6V1B2,ATP6V1C1,ATP6V1E1,ATP6V1G2,BAG1,NCK1,CDK5R1,SQSTM1,NSMCE1,RAB12,NPM1,NOL3,CAPNS1,RNF8,ATP6V0D1,PAFAH1B2,PRDX1,CD44,CDC42,PCNA,CDKN2D,CEBPG,PER1,TERF2IP,SNX6,ATG5,MAPK8IP1,UBQLN1,PHF23,EEF1E1,BAG5,BAG4,ATP6V1G1,VPS26A,PPP4C,FEZ2,FEZ1,MAPK3,MAP2K1,MAP2K7…
Cell	Introns and exons	GO: Biological Process	GO:0001731	formation of translation preinitiation complex	3.004e-12	2.491e-08	1.718e-10	1.65e-09	19	25	DENR,EIF3A,EIF3B,EIF3C,EIF3D,EIF3F,EIF3G,EIF3H,EIF3I,EIF3J,EIF4B,EIF5,RPS2,EIF3L,EIF3M,EIF3K,RPL13A,EIF4H,EIF3E
Cell	Introns and exons	GO: Biological Process	GO:0002223	stimulatory C-type lectin receptor signaling pathway	3.635e-12	3.015e-08	2.065e-10	1.983e-09	43	104	NFKBIA,PSMF1,PRKACA,PRKACB,PSMA2,PSMA4,PSMA5,PSMA6,PSMA7,PSMB1,PSMB2,PSMB3,PSMB4,PSMB5,PSMB6,PSMB7,PSMB10,PSMC1,PSMC2,PSMC3,PSMC5,PSMC6,PSMD2,PSMD3,PSMD4,PSMD5,PSMD8,PSMD11,PSMD12,PSMD13,PSME1,PSME2,PSMD6,PSME3,RPS27A,SKP1,UBA52,UBB,UBC,UBE2D1,UBE2N,HRAS,KRAS
Cell	Introns and exons	GO: Biological Process	GO:0002479	antigen processing and presentation of exogenous peptide antigen via MHC class I, TAP-dependent	4.33e-12	3.592e-08	2.443e-10	2.346e-09	32	64	B2M,PSMF1,PSMA2,PSMA4,PSMA5,PSMA6,PSMA7,PSMB1,PSMB2,PSMB3,PSMB4,PSMB5,PSMB6,PSMB7,PSMB10,PSMC1,PSMC2,PSMC3,PSMC5,PSMC6,PSMD2,PSMD3,PSMD4,PSMD5,PSMD8,PSMD11,PSMD12,PSMD13,PSME1,PSME2,PSMD6,PSME3
Cell	Introns and exons	GO: Biological Process	GO:0006368	transcription elongation from RNA polymerase II promoter	4.873e-12	4.042e-08	2.731e-10	2.622e-09	41	97	LEO1,RNF8,POLR2B,POLR2C,POLR2D,POLR2E,POLR2F,POLR2G,POLR2H,POLR2I,POLR2J,NELFB,POLR2K,POLR2L,CTR9,MAP2K1,ELP3,ELP2,THOC7,NELFCD,NCBP2,WDR61,EAPP,SSRP1,SUPT4H1,SUPT6H,TAF9,TAF10,TAF11,TAF12,TAF13,ELOC,ELOB,ELOA,GTF2A2,GTF2B,GTF2E2,GTF2F1,GTF2F2,GTF2H5,ENY2
Cell	Introns and exons	GO: Biological Process	GO:0016050	vesicle organization	5.542e-12	4.596e-08	3.085e-10	2.961e-09	97	353	RAB8A,ADPRH,EEA1,STX7,SYT13,DOC2A,CUL3,VPS18,MCFD2,CNIH2,ARF1,USO1,VAMP4,SNX3,NAPA,AP1M1,AP3D1,CAV2,CHMP1A,VAPB,VAPA,TRAPPC1,AP2S1,SNX6,SNX10,SEC22B,GOSR2,CHMP2B,TBC1D10B,SEC24C,PPP6C,CSNK1D,CALY,TMED9,PRKCI,CNIH3,CHMP7,BLOC1S6,RAB1A,RAB3A,CHMP6,PDCD6IP,CHMP4B,TBC1D10A,SAR1B,CNIH1,KLHL12,VPS28,STX6,EPS15,BLOC1S4,BET1,SNAP47,STX1B,S100A10,TRAPPC4,SDCBP,SEC23A,VTI1B,SEC13,CHMP5,VTA1,SEC31A,RAB14,YK…
Cell	Introns and exons	GO: Biological Process	GO:0035567	non-canonical Wnt signaling pathway	5.701e-12	4.729e-08	3.153e-10	3.027e-09	56	159	AP2A1,AP2A2,RHOA,CALM1,CALM2,CALM3,CDC42,GNG2,PFN1,AP2M1,AP2S1,CLTC,PSMF1,PPP3R1,CSNK1D,CSNK1E,CTNNB1,PSMA2,PSMA4,PSMA5,PSMA6,PSMA7,PSMB1,PSMB2,PSMB3,PSMB4,PSMB5,PSMB6,PSMB7,PSMB10,PSMC1,PSMC2,PSMC3,PSMC5,PSMC6,PSMD2,PSMD3,PSMD4,PSMD5,PSMD8,PSMD11,PSMD12,PSMD13,PSME1,PSME2,PSMD6,PARD6A,RAC1,CELSR2,PSME3,RPS27A,GNB1,UBA52,UBB,UBC,FZD3
Cell	Introns and exons	GO: Biological Process	GO:0001736	establishment of planar polarity	7.347e-12	6.094e-08	4.017e-10	3.857e-09	48	126	AP2A1,AP2A2,RHOA,CDC42,PFN1,AP2M1,AP2S1,CLTC,PSMF1,PSMA2,PSMA4,PSMA5,PSMA6,PSMA7,PSMB1,PSMB2,PSMB3,PSMB4,PSMB5,PSMB6,PSMB7,PSMB10,PSMC1,PSMC2,PSMC3,PSMC5,PSMC6,PSMD2,PSMD3,PSMD4,PSMD5,PSMD8,PSMD11,PSMD12,PSMD13,PSME1,PSME2,PSMD6,PARD6A,RAC1,CELSR2,PSME3,RPS27A,FUZ,UBA52,UBB,UBC,FZD3
Cell	Introns and exons	GO: Biological Process	GO:0090114	COPII-coated vesicle budding	7.41e-12	6.146e-08	4.017e-10	3.857e-09	32	65	CUL3,MCFD2,CNIH2,USO1,NAPA,VAPB,VAPA,TRAPPC1,SEC22B,GOSR2,SEC24C,PPP6C,CSNK1D,CNIH3,RAB1A,SAR1B,CNIH1,KLHL12,BET1,TRAPPC4,SEC23A,SEC13,SEC31A,TRAPPC3,TRAPPC2L,GOLGA2,SEC23IP,TRAPPC5,GORASP1,SAR1A,TRAPPC6B,RAB1B
Cell	Introns and exons	GO: Biological Process	GO:0042274	ribosomal small subunit biogenesis	7.41e-12	6.146e-08	4.017e-10	3.857e-09	32	65	BYSL,SNU13,NPM1,ABT1,NOC4L,RPS27L,MPHOSPH10,RPL38,RPS2,RPS5,RPS6,RPS7,RPS8,RPS10,RPS15,RPS16,RPS17,RPS19,RPS21,RPS24,RPS25,RPS27,RPS28,TSR1,UTP6,RRS1,RRP7A,KRR1,LSM6,UTP4,UTP3,RPSA
Cell	Introns and exons	GO: Biological Process	GO:0007164	establishment of tissue polarity	1.025e-11	8.503e-08	5.521e-10	5.301e-09	48	127	AP2A1,AP2A2,RHOA,CDC42,PFN1,AP2M1,AP2S1,CLTC,PSMF1,PSMA2,PSMA4,PSMA5,PSMA6,PSMA7,PSMB1,PSMB2,PSMB3,PSMB4,PSMB5,PSMB6,PSMB7,PSMB10,PSMC1,PSMC2,PSMC3,PSMC5,PSMC6,PSMD2,PSMD3,PSMD4,PSMD5,PSMD8,PSMD11,PSMD12,PSMD13,PSME1,PSME2,PSMD6,PARD6A,RAC1,CELSR2,PSME3,RPS27A,FUZ,UBA52,UBB,UBC,FZD3
Cell	Introns and exons	GO: Biological Process	GO:0002220	innate immune response activating cell surface receptor signaling pathway	1.133e-11	9.399e-08	6.064e-10	5.821e-09	43	107	NFKBIA,PSMF1,PRKACA,PRKACB,PSMA2,PSMA4,PSMA5,PSMA6,PSMA7,PSMB1,PSMB2,PSMB3,PSMB4,PSMB5,PSMB6,PSMB7,PSMB10,PSMC1,PSMC2,PSMC3,PSMC5,PSMC6,PSMD2,PSMD3,PSMD4,PSMD5,PSMD8,PSMD11,PSMD12,PSMD13,PSME1,PSME2,PSMD6,PSME3,RPS27A,SKP1,UBA52,UBB,UBC,UBE2D1,UBE2N,HRAS,KRAS
Cell	Introns and exons	GO: Biological Process	GO:0007032	endosome organization	1.25e-11	1.036e-07	6.644e-10	6.379e-09	32	66	RAB22A,VPS18,RAB11A,HGS,CHMP1A,PIK3C3,SNX10,CHMP2B,CHMP7,LAMTOR1,RAB5A,RAB5C,CHMP6,PDCD6IP,CHMP4B,EXOC8,VPS28,STX6,FAM160A2,CHMP5,VTA1,VPS25,TMEM127,CHMP3,VPS11,VPS4A,CHMP2A,AKTIP,SNF8,TSG101,CHMP1B,STAM
Cell	Introns and exons	GO: Biological Process	GO:0061136	regulation of proteasomal protein catabolic process	1.439e-11	1.194e-07	7.603e-10	7.299e-09	62	189	AKT1,CUL3,TRIB2,DDRGK1,CCAR2,ZFAND2A,RNF19B,CBFA2T3,BUB3,PSMF1,UBQLN1,BAG5,RNF14,CSNK1D,CSNK1E,SOCS5,PRKACA,HERPUD1,PSMC1,PSMC2,PSMC3,PSMC5,PSMC6,RNF40,PSME1,PSME2,KEAP1,FBXO22,RAD23A,RAD23B,DUSP1,UBXN1,DYNC1LI1,PSME3,STUB1,RACK1,UCHL5,SDCBP,LCMT1,SGTA,ANAPC11,SIRT2,GIPC1,PLK2,TAF9,KLHL22,TMF1,GABARAPL2,HSPBP1,UBB,COMMD1,UBE2V2,SUMO1,DNAJB2,VCP,HSP90AB1,XBP1,UBQLN4,PSMG2,BAG6,USP5,SVIP
Cell	Introns and exons	GO: Biological Process	GO:0090263	positive regulation of canonical Wnt signaling pathway	1.493e-11	1.238e-07	7.837e-10	7.524e-09	47	124	CCAR2,PIN1,PSMF1,CSNK1D,CSNK1E,PSMA2,PSMA4,PSMA5,PSMA6,PSMA7,PSMB1,PSMB2,PSMB3,PSMB4,PSMB5,PSMB6,PSMB7,PSMB10,PSMC1,PSMC2,PSMC3,PSMC5,PSMC6,PSMD2,PSMD3,PSMD4,PSMD5,PSMD8,PSMD11,PSMD12,PSMD13,PSME1,PSME2,PSMD6,RNF220,PSME3,RPS27A,FGF9,VPS35,CTDNEP1,UBA52,UBB,UBC,ILK,TMEM198,JUP,RNF146
Cell	Introns and exons	GO: Biological Process	GO:0034976	response to endoplasmic reticulum stress	1.767e-11	1.465e-07	9.216e-10	8.848e-09	78	265	AARS,DNAJB9,AMFR,ASNA1,ASNS,DDRGK1,ATF4,NCK1,EIF2B5,ATP6V0D1,VAPB,SRPRB,SELENOK,PIK3R2,UBQLN1,DERL1,RNF185,GOSR2,ATF6B,PDIA4,PPP2CB,PPP2R5B,KLHDC3,HERPUD1,PSMC1,PSMC2,PSMC3,PSMC5,PSMC6,DCTN1,FBXO2,TMUB1,TOR1A,UBXN1,TMEM33,EEF2,RNF5,EIF2S1,FLOT1,UBA5,STUB1,RACK1,SDF2,UBE2J1,SGTA,UFC1,JKAMP,SEC31A,UFM1,DNAJB11,SELENOS,SRPRA,SSR1,SERP1,YIF1A,MYDGF,SEC61B,OS9,ERP29,COPS5,SERP2,TMBIM6,GSK3A,PPP1R15B,T…
Cell	Introns and exons	GO: Biological Process	GO:0038095	Fc-epsilon receptor signaling pathway	2.17e-11	1.8e-07	1.125e-09	1.08e-08	51	142	NFKBIA,CALM1,CALM2,CALM3,PIK3R2,PSMF1,PPP3R1,MAPK3,MAP2K7,PSMA2,PSMA4,PSMA5,PSMA6,PSMA7,PSMB1,PSMB2,PSMB3,PSMB4,PSMB5,PSMB6,PSMB7,PSMB10,PSMC1,PSMC2,PSMC3,PSMC5,PSMC6,PSMD2,PSMD3,PSMD4,PSMD5,PSMD8,PSMD11,PSMD12,PSMD13,PSME1,PSME2,PSMD6,RAC1,PSME3,RPS27A,FOS,SKP1,GRB2,UBA52,UBB,UBC,UBE2D1,UBE2N,HRAS,KRAS
Cell	Introns and exons	GO: Biological Process	GO:0006901	vesicle coating	2.254e-11	1.869e-07	1.161e-09	1.115e-08	35	78	CUL3,MCFD2,CNIH2,USO1,NAPA,TRAPPC1,AP2S1,SEC22B,GOSR2,SEC24C,PPP6C,CSNK1D,CALY,TMED9,CNIH3,RAB1A,SAR1B,CNIH1,KLHL12,EPS15,BET1,TRAPPC4,SEC23A,SEC13,SEC31A,NSG2,NSG1,TRAPPC3,TRAPPC2L,GOLGA2,SEC23IP,TRAPPC5,GORASP1,TRAPPC6B,RAB1B
Cell	Introns and exons	GO: Biological Process	GO:0070925	organelle assembly	2.499e-11	2.073e-07	1.278e-09	1.227e-08	151	652	MKKS,MAP4,ACTA1,ACTG1,RAB8A,STX18,PIP4K2B,NLGN2,ULK1,STX7,DBNL,RHOA,BECN1,CENPX,RAB11A,BBS4,WRAP73,NPM1,ATP6V0D1,FOPNL,ATG12,HGS,NEURL1,CHMP1A,CFL2,TMOD2,ABT1,TP53INP2,CIRBP,MIS12,KIF3B,PIK3C3,CBY1,CNOT7,CLTC,SNX10,LSM4,SAC3D1,TTLL1,ATG9A,NOCT,ATG5,UBQLN1,PHF23,CHMP2B,TBC1D10B,FEZ2,FEZ1,CSNK1D,PRKAR1A,LSM14A,CTSD,WIPI2,EMC6,CCP110,TTLL3,DDX6,CHMP7,WDR1,RAB1A,RAB5A,CHMP6,PDCD6IP,IFT57,RDX,TPGS1,CH…
Cell	Introns and exons	GO: Biological Process	GO:0042255	ribosome assembly	2.511e-11	2.083e-07	1.278e-09	1.227e-08	29	57	NPM1,ABT1,RPS27L,SBDS,MRTO4,RPL3,RPL5,RSL24D1,RPL11,RPL12,BRIX1,RPL23A,RPL24,RPL38,RPS2,RPS5,RPS10,RPS15,RPS17,RPS19,RPS25,RPS27,RPF2,NIP7,TSR1,RRP7A,EIF6,RPSA,MTERF4
Cell	Introns and exons	GO: Biological Process	GO:0019068	virion assembly	2.565e-11	2.128e-07	1.297e-09	1.245e-08	23	38	CHMP1A,PPIA,CHMP2B,DDX6,CHMP7,RAB1A,CHMP6,PDCD6IP,CHMP4B,VPS28,RPS27A,CHMP5,VTA1,CHMP3,VPS4A,CHMP2A,SNF8,TSG101,UBA52,UBB,UBC,CHMP1B,RAB1B
Cell	Introns and exons	GO: Biological Process	GO:0042590	antigen processing and presentation of exogenous peptide antigen via MHC class I	3.411e-11	2.829e-07	1.714e-09	1.646e-08	32	68	B2M,PSMF1,PSMA2,PSMA4,PSMA5,PSMA6,PSMA7,PSMB1,PSMB2,PSMB3,PSMB4,PSMB5,PSMB6,PSMB7,PSMB10,PSMC1,PSMC2,PSMC3,PSMC5,PSMC6,PSMD2,PSMD3,PSMD4,PSMD5,PSMD8,PSMD11,PSMD12,PSMD13,PSME1,PSME2,PSMD6,PSME3
Cell	Introns and exons	GO: Biological Process	GO:0038061	NIK/NF-kappaB signaling	4.412e-11	3.659e-07	2.205e-09	2.116e-08	45	119	NFKB2,UBA3,UBE2M,PSMF1,PPP4C,PSMA2,PSMA4,PSMA5,PSMA6,PSMA7,PSMB1,PSMB2,PSMB3,PSMB4,PSMB5,PSMB6,PSMB7,PSMB10,PSMC1,PSMC2,PSMC3,PSMC5,PSMC6,PSMD2,PSMD3,PSMD4,PSMD5,PSMD8,PSMD11,PSMD12,PSMD13,PSME1,PSME2,PSMD6,PSME3,RPS3,RPS27A,SKP1,COPS8,GLRX,ZFP91,HMGB1,UBA52,UBB,UBC
Cell	Introns and exons	GO: Biological Process	GO:0019882	antigen processing and presentation	5.575e-11	4.624e-07	2.769e-09	2.658e-08	70	232	AP2A1,AP2A2,ARF1,DYNLL1,B2M,AP1M1,AP3D1,AP2M1,AP1S1,AP2S1,KIF3B,CLTA,CLTC,ATG5,PSMF1,SEC24C,DYNLL2,CTSD,CTSL,PSMA2,PSMA4,PSMA5,PSMA6,PSMA7,PSMB1,PSMB2,PSMB3,PSMB4,PSMB5,PSMB6,PSMB7,PSMB10,PSMC1,PSMC2,PSMC3,PSMC5,PSMC6,PSMD2,PSMD3,PSMD4,PSMD5,PSMD8,PSMD11,PSMD12,PSMD13,PSME1,PSME2,DCTN1,PSMD6,RAB3B,RAB4A,RAB6A,ACTR1B,ACTR1A,SAR1B,PSME3,SEC23A,SEC13,DCTN2,SEC31A,DYNC2LI1,DCTN6,DCTN5,RAB10,DCTN3,RAB…
Cell	Introns and exons	GO: Biological Process	GO:0001738	morphogenesis of a polarized epithelium	5.789e-11	4.801e-07	2.858e-09	2.744e-08	50	141	AP2A1,AP2A2,RHOA,CDC42,PFN1,AP2M1,AP2S1,CLTC,PSMF1,PSMA2,PSMA4,PSMA5,PSMA6,PSMA7,PSMB1,PSMB2,PSMB3,PSMB4,PSMB5,PSMB6,PSMB7,PSMB10,PSMC1,PSMC2,PSMC3,PSMC5,PSMC6,PSMD2,PSMD3,PSMD4,PSMD5,PSMD8,PSMD11,PSMD12,PSMD13,PSME1,PSME2,PSMD6,PARD6A,RAC1,RAP2A,CELSR2,PSME3,RPS27A,FUZ,RAB10,UBA52,UBB,UBC,FZD3
Cell	Introns and exons	GO: Biological Process	GO:0043254	regulation of protein complex assembly	8.111e-11	6.727e-07	3.98e-09	3.821e-08	103	400	MKKS,PARP1,ULK1,CUL4A,VPS18,DBNL,LMO4,ARF1,ARF6,RHOA,NAPA,BBS4,NCK1,NOL3,CAPZA2,CAPZB,CCK,CDC42,CHMP1A,TMOD2,PFN1,PFN2,MTPN,PIK3R2,BAG4,PPM1A,CHMP2B,CLIP3,PPP2R5B,RRN3,CTNNB1,MYADM,PSMC1,PSMC2,PSMC3,PSMC5,PSMC6,DDB1,TWF1,PTPN11,PEX5,PIH1D1,RAC1,RBX1,PDCD6IP,RDX,TRIM27,CHMP4B,ARPC5,RGS2,ARPC4,ARPC3,ACTR3,ACTR2,ARPC2,RNF4,CTTN,RPA1,CRBN,DMTN,STUB1,RPS3,ATAT1,STX1B,RACK1,HAX1,FKBP4,LCMT1,CHMP5,ARPC1…
Cell	Introns and exons	GO: Biological Process	GO:0000715	nucleotide-excision repair, DNA damage recognition	9.234e-11	7.659e-07	4.505e-09	4.325e-08	17	23	PARP1,CUL4A,COPS3,COPS2,DDB1,COPS7A,RBX1,RAD23B,COPS4,RPS27A,COPS8,COPS6,COPS5,GPS1,UBA52,UBB,UBC
Cell	Introns and exons	GO: Biological Process	GO:0006986	response to unfolded protein	1.006e-10	8.342e-07	4.878e-09	4.683e-08	57	174	AARS,DNAJB9,AMFR,ASNA1,ASNS,ATF4,NCK1,ATP6V0D1,VAPB,SRPRB,DNAJB5,DERL1,GOSR2,ATF6B,PPP2R5B,KLHDC3,HERPUD1,DCTN1,TMEM33,EIF2S1,STUB1,RACK1,SDF2,HSPA4L,JKAMP,SEC31A,DNAJB11,SELENOS,HSPH1,SRPRA,SSR1,SERP1,YIF1A,MYDGF,SEC61B,COPS5,SERP2,TMBIM6,GSK3A,PPP1R15B,TLN1,SEC61G,HDGF,SDF2L1,DNAJB2,DNAJA1,HSPA2,HSPA4,HSPA8,VCP,HSP90AA1,HSP90AB1,DNAJB1,XBP1,UPF3A,MANF,LMNA
Cell	Introns and exons	GO: Biological Process	GO:0033043	regulation of organelle organization	1.068e-10	8.858e-07	5.15e-09	4.945e-08	240	1186	MKKS,MAP1A,MAP4,JDP2,BAP1,MEN1,ADPRH,PARP1,STX18,PIP4K2B,AKT1,CUL3,VPS18,C6orf89,DBNL,ARF1,ARF6,RHOA,ARHGDIA,PHPT1,RUVBL1,DYNLL1,BECN1,BBS4,NCK1,CDK5R1,PYGO2,SQSTM1,WRAP73,NMT1,SPTY2D1,NPM1,NOL3,CAPZA2,CAPZB,CAV2,CCT6A,PEBP1,PDCD5,BUB3,CDC42,CHMP1A,PTTG1,PDGFA,CFL1,CFL2,ITGB1BP1,TMOD2,PFDN2,PFN1,PFN2,TERF2IP,MTPN,PIK3R2,PIN1,NABP2,ASF1A,ATG5,UBQLN1,PHF23,BAG4,SEC22B,H2AFY,SH2B1,CRK,CHMP2B,CLIP3,T…
Cell	Introns and exons	GO: Biological Process	GO:0044092	negative regulation of molecular function	1.18e-10	9.789e-07	5.658e-09	5.432e-08	235	1157	MKKS,MEN1,AES,MAP3K10,AKT1,CUL3,TRIB2,ANXA5,BHLHE40,MT3,PHPT1,CCAR2,LYNX1,ATP2B4,B2M,BBS4,NCK1,TAX1BP1,NFKBIA,ANAPC16,PPP1R35,NOTCH1,NPM1,CALM1,NOL3,CALM2,CALM3,OAZ1,OAZ2,AIP,PEBP1,ERRFI1,CD44,BUB3,PCP4,CDKN1A,CDKN2D,PTTG1,PDE6D,CEBPG,ITGB1BP1,CBARP,SNX6,PIN1,STOML1,ANAPC2,SH3BP5,BRMS1,MAPK8IP1,PSMF1,AKAP5,UBQLN1,BAG5,BAG4,NDFIP2,H2AFY,CRMP1,PPP1CA,PPP1R1A,CRY2,PPP1R2,PPP1R8,PPP2CA,PPP2R1A,PTPA,C…
Cell	Introns and exons	GO: Biological Process	GO:0035966	response to topologically incorrect protein	1.25e-10	1.037e-06	5.958e-09	5.72e-08	59	184	AARS,DNAJB9,AMFR,ASNA1,ASNS,ATF4,NCK1,ATP6V0D1,VAPB,SRPRB,DNAJB5,DERL1,GOSR2,ATF6B,PPP2R5B,KLHDC3,HERPUD1,DCTN1,TOR1A,TMEM33,RNF5,EIF2S1,STUB1,RACK1,SDF2,HSPA4L,JKAMP,SEC31A,DNAJB11,SELENOS,HSPH1,SRPRA,SSR1,SERP1,YIF1A,MYDGF,SEC61B,COPS5,SERP2,TMBIM6,GSK3A,PPP1R15B,TLN1,SEC61G,HDGF,SDF2L1,DNAJB2,DNAJA1,HSPA2,HSPA4,HSPA8,VCP,HSP90AA1,HSP90AB1,DNAJB1,XBP1,UPF3A,MANF,LMNA
Cell	Introns and exons	GO: Biological Process	GO:0002474	antigen processing and presentation of peptide antigen via MHC class I	1.432e-10	1.188e-06	6.789e-09	6.517e-08	38	94	B2M,PSMF1,SEC24C,PSMA2,PSMA4,PSMA5,PSMA6,PSMA7,PSMB1,PSMB2,PSMB3,PSMB4,PSMB5,PSMB6,PSMB7,PSMB10,PSMC1,PSMC2,PSMC3,PSMC5,PSMC6,PSMD2,PSMD3,PSMD4,PSMD5,PSMD8,PSMD11,PSMD12,PSMD13,PSME1,PSME2,PSMD6,SAR1B,PSME3,SEC23A,SEC13,SEC31A,BAG6
Cell	Introns and exons	GO: Biological Process	GO:0032269	negative regulation of cellular protein metabolic process	1.549e-10	1.285e-06	7.299e-09	7.007e-08	227	1112	MEN1,MIF,AKT1,CUL3,TRIB2,C8orf88,ENC1,MT3,CCAR2,ATF4,EIF3A,ATP2B4,BAG1,NCK1,EIF2B5,ANAPC16,PPP1R35,NANOS1,NPM1,CALM1,NOL3,CALM2,CALM3,PEBP1,PDCD5,ERRFI1,CD44,PDCL,BUB3,PCP4,CDKN1A,CDKN2D,PTTG1,ITGB1BP1,PER1,CNOT8,CIRBP,SNX6,PIN1,PDCL3,ANAPC2,CNOT7,SH3BP5,EIF4E2,ATG5,MAPK8IP1,PSMF1,FXR2,BAG5,BAG4,H2AFY,PPP1R1A,CRY2,PPP2CA,PPP2R1A,PTPA,PPP5C,SOCS5,CST3,CST6,CSTB,PRKAR1A,PRKAR1B,PRKAR2B,CTBP1,CTNNB1…
Cell	Introns and exons	GO: Biological Process	GO:0051169	nuclear transport	1.829e-10	1.517e-06	8.57e-09	8.228e-08	121	502	SEH1L,MAGOH,PARP1,AKT1,DYRK2,RHOA,MT3,DDX25,DACT3,SRSF9,MXI1,BANF1,ZPR1,NFKBIA,NFKBIB,CPSF2,NPM1,NOL3,PRDX1,CDKN1A,CFL1,RPL23,PIK3R2,RBM15B,AKAP5,TNPO2,POLR2D,PPM1A,CRY2,PPP2CA,CSE1L,PPP3R1,PRKACA,IPO13,MAPK3,CTNNB1,CHTOP,EIF4A3,KEAP1,PTPN11,FBXO22,G3BP2,RBM8A,RAN,RANBP1,RANGAP1,IPO4,NMD3,GEMIN7,TOB1,EIF4E,EIF5A,ALYREF,NUTF2,APC2,RPS15,RPS28,NSRP1,STRADB,FGF9,THOC7,SET,SRSF3,SRSF4,IPO7,ANP32B,HIK…
Cell	Introns and exons	GO: Biological Process	GO:0048207	vesicle targeting, rough ER to cis-Golgi	2.08e-10	1.725e-06	9.636e-09	9.251e-08	29	61	CUL3,MCFD2,CNIH2,USO1,NAPA,TRAPPC1,SEC22B,GOSR2,SEC24C,PPP6C,CSNK1D,CNIH3,RAB1A,SAR1B,CNIH1,KLHL12,BET1,TRAPPC4,SEC23A,SEC13,SEC31A,TRAPPC3,TRAPPC2L,GOLGA2,SEC23IP,TRAPPC5,GORASP1,TRAPPC6B,RAB1B
Cell	Introns and exons	GO: Biological Process	GO:0048208	COPII vesicle coating	2.08e-10	1.725e-06	9.636e-09	9.251e-08	29	61	CUL3,MCFD2,CNIH2,USO1,NAPA,TRAPPC1,SEC22B,GOSR2,SEC24C,PPP6C,CSNK1D,CNIH3,RAB1A,SAR1B,CNIH1,KLHL12,BET1,TRAPPC4,SEC23A,SEC13,SEC31A,TRAPPC3,TRAPPC2L,GOLGA2,SEC23IP,TRAPPC5,GORASP1,TRAPPC6B,RAB1B
Cell	Introns and exons	GO: Biological Process	GO:0006283	transcription-coupled nucleotide-excision repair	3.385e-10	2.808e-06	1.56e-08	1.497e-07	32	73	CUL4A,COPS3,PCNA,COPS2,POLR2B,POLR2C,POLR2D,POLR2E,POLR2F,POLR2G,POLR2H,POLR2I,POLR2J,POLR2K,POLR2L,DDB1,COPS7A,RBX1,COPS4,RPA1,RPS27A,COPS8,PRPF19,COPS6,COPS5,GPS1,HMGN1,UBA52,UBB,UBC,GTF2H5,XAB2
Cell	Introns and exons	GO: Biological Process	GO:0032104	regulation of response to extracellular stimulus	3.779e-10	3.134e-06	1.722e-08	1.653e-07	58	184	MKKS,PIP4K2B,ULK1,MT3,RUVBL1,BECN1,ATP6V1A,ATP6V1B2,ATP6V1C1,ATP6V1E1,ATP6V1G2,BBS4,CDK5R1,SQSTM1,RAB12,CAPNS1,CCK,ATP6V0D1,PAFAH1B2,SNX6,NENF,ATG5,UBQLN1,PHF23,ATP6V1G1,VPS26A,FEZ2,FEZ1,MAPK3,RAB5A,CHMP4B,EXOC8,RNF5,RNF41,PIP4K2C,CTTN,RPL28,ATP6V1D,HAX1,VPS26B,ATP6V1H,SNW1,VPS35,SNX5,WBP11,KAT2A,EXOC7,GSK3A,HIF1A,U2AF2,U2AF1,SCOC,UCHL1,ATP6V0E2,UBQLN4,RAB7A,MAP1LC3B,RAB1B
Cell	Introns and exons	GO: Biological Process	GO:0032107	regulation of response to nutrient levels	3.779e-10	3.134e-06	1.722e-08	1.653e-07	58	184	MKKS,PIP4K2B,ULK1,MT3,RUVBL1,BECN1,ATP6V1A,ATP6V1B2,ATP6V1C1,ATP6V1E1,ATP6V1G2,BBS4,CDK5R1,SQSTM1,RAB12,CAPNS1,CCK,ATP6V0D1,PAFAH1B2,SNX6,NENF,ATG5,UBQLN1,PHF23,ATP6V1G1,VPS26A,FEZ2,FEZ1,MAPK3,RAB5A,CHMP4B,EXOC8,RNF5,RNF41,PIP4K2C,CTTN,RPL28,ATP6V1D,HAX1,VPS26B,ATP6V1H,SNW1,VPS35,SNX5,WBP11,KAT2A,EXOC7,GSK3A,HIF1A,U2AF2,U2AF1,SCOC,UCHL1,ATP6V0E2,UBQLN4,RAB7A,MAP1LC3B,RAB1B
Cell	Introns and exons	GO: Biological Process	GO:0051656	establishment of organelle localization	4.4e-10	3.649e-06	1.994e-08	1.915e-07	108	438	MKKS,SEH1L,MAP4,SYT13,DOC2A,CUL3,MCFD2,CNIH2,ARF1,USO1,BECN1,RAB11A,NAPA,BBS4,NEFL,AP3D1,NPM1,CDC42,CHMP1A,RAB11B,CHGA,PFN2,TRAPPC1,AP3S1,KIF3B,SNX6,SEC22B,GOSR2,CHMP2B,SEC24C,PPP6C,FEZ1,CSNK1D,TMED9,CTNNB1,MAP2K1,RIMS3,DCTN1,CNIH3,CHMP7,BLOC1S6,RAB1A,RAB3A,RAB5A,RAB6A,RAN,RAP1B,CHMP6,PDCD6IP,TOR1A,CHMP4B,ACTR3,ACTR2,NMD3,SAR1B,CNIH1,KLHL12,AP3S2,SPRY2,BLOC1S4,BET1,KATNB1,RPS15,SNAP47,STX1B,ARL6,…
Cell	Introns and exons	GO: Biological Process	GO:0036258	multivesicular body assembly	4.638e-10	3.847e-06	2.091e-08	2.007e-07	19	30	RAB11A,HGS,CHMP1A,CHMP2B,CHMP7,CHMP6,PDCD6IP,CHMP4B,VPS28,CHMP5,VTA1,VPS25,CHMP3,VPS4A,CHMP2A,SNF8,TSG101,CHMP1B,STAM
Cell	Introns and exons	GO: Biological Process	GO:0000387	spliceosomal snRNP assembly	4.718e-10	3.913e-06	2.115e-08	2.031e-07	22	39	LSM2,CLNS1A,LSM4,PRMT7,WDR77,AAR2,PRPF31,GEMIN7,PRMT5,CD2BP2,PRPF8,SMN1,SNRPB,SNRPC,SNRPD1,SNRPD2,SNRPD3,SNRPE,SNRPF,SNRPG,PRPF19,STRAP
Cell	Introns and exons	GO: Biological Process	GO:0031399	regulation of protein modification process	5.438e-10	4.51e-06	2.416e-08	2.319e-07	342	1841	JDP2,MEN1,ADORA1,MIF,MAP3K10,AKT1,WDR48,CUL3,TRIB2,LAMTOR2,C6orf89,DBNL,ZNF622,RHOA,MT3,DDRGK1,LAMTOR3,CCAR2,EIF3A,PEA15,ATP2B4,CENPX,ADAM9,BAG1,NCK1,BDNF,CDK5R1,PYGO2,SQSTM1,ANAPC16,PPP1R35,CDK5R2,NPM1,DIRAS1,CALM1,CALM2,CALM3,CAV2,CCK,CCNA2,CCND2,CCNE1,CCNG1,UNC119,PEBP1,HGS,NEURL1,PRDX1,ERRFI1,CD44,CD81,BUB3,CDC42,CDK4,VAPB,PCP4,CDKN1A,CDKN2D,PDGFA,ITGB1BP1,PER1,PFN2,TERF2IP,SNX6,PIN1,PDCL3,AN…
Cell	Introns and exons	GO: Biological Process	GO:0016241	regulation of macroautophagy	5.446e-10	4.517e-06	2.416e-08	2.319e-07	52	158	PIP4K2B,ULK1,RUVBL1,BECN1,ATP6V1A,ATP6V1B2,ATP6V1C1,ATP6V1E1,ATP6V1G2,CDK5R1,SQSTM1,RAB12,CAPNS1,ATP6V0D1,PAFAH1B2,SNX6,ATG5,UBQLN1,PHF23,ATP6V1G1,VPS26A,FEZ2,FEZ1,MAPK3,RAB5A,CHMP4B,EXOC8,RNF5,RNF41,PIP4K2C,CTTN,RPL28,ATP6V1D,HAX1,VPS26B,ATP6V1H,VPS35,SNX5,WBP11,KAT2A,EXOC7,GSK3A,HIF1A,U2AF2,U2AF1,SCOC,UCHL1,ATP6V0E2,UBQLN4,RAB7A,MAP1LC3B,RAB1B
Cell	Introns and exons	GO: Biological Process	GO:0006913	nucleocytoplasmic transport	5.545e-10	4.599e-06	2.445e-08	2.347e-07	118	494	SEH1L,MAGOH,PARP1,AKT1,DYRK2,RHOA,MT3,DDX25,DACT3,SRSF9,MXI1,ZPR1,NFKBIA,NFKBIB,CPSF2,NPM1,NOL3,PRDX1,CDKN1A,CFL1,RPL23,PIK3R2,RBM15B,AKAP5,TNPO2,POLR2D,PPM1A,CRY2,PPP2CA,CSE1L,PPP3R1,PRKACA,IPO13,MAPK3,CTNNB1,CHTOP,EIF4A3,KEAP1,PTPN11,FBXO22,G3BP2,RBM8A,RAN,RANBP1,RANGAP1,IPO4,NMD3,GEMIN7,TOB1,EIF4E,EIF5A,ALYREF,NUTF2,APC2,RPS15,RPS28,NSRP1,STRADB,FGF9,THOC7,SET,SRSF3,SRSF4,IPO7,ANP32B,HIKESHI,P…
Cell	Introns and exons	GO: Biological Process	GO:0045862	positive regulation of proteolysis	5.572e-10	4.621e-06	2.445e-08	2.347e-07	97	381	MEN1,AKT1,CUL3,TRIB2,RHOA,RUVBL1,DDRGK1,ZFAND2A,ADAM9,RNF19B,BOK,ANAPC16,CBFA2T3,CCK,PDCD5,BUB3,PDCD2,ANAPC2,PSMF1,UBQLN1,RNF14,PPP2CA,RNF7,CSNK1D,CSNK1E,SOCS5,HERPUD1,PSMA2,PSMA4,PSMA5,PSMA6,PSMA7,PSMB1,PSMB2,PSMB3,PSMB4,PSMB5,PSMB6,PSMB7,PSMB10,PSMC1,PSMC2,PSMC3,PSMC5,PSMC6,PSMD2,PSMD3,PSMD4,PSMD5,RNF40,PSMD8,PSMD11,PSMD12,PSMD13,PSME1,PSME2,KEAP1,PSMD6,FBXO22,PDCD6,IFT57,AKIRIN2,RPS27L,TBC1D10…
Cell	Introns and exons	GO: Biological Process	GO:0048524	positive regulation of viral process	6.145e-10	5.097e-06	2.682e-08	2.575e-07	37	94	NOTCH1,CAV2,VAPB,VAPA,CFL1,PFN1,POLR2B,POLR2C,POLR2D,POLR2E,POLR2F,POLR2G,POLR2H,POLR2I,POLR2J,NELFB,POLR2K,POLR2L,PPIA,PPID,CHMP2B,DDB1,RAD23A,CHMP4B,NELFCD,PABPC1,SNW1,CHMP3,SMARCB1,VPS4A,CHMP2A,SUPT4H1,TAF11,GTF2F1,GTF2F2,TSG101,RAB7A
Cell	Introns and exons	GO: Biological Process	GO:0051248	negative regulation of protein metabolic process	6.254e-10	5.187e-06	2.716e-08	2.607e-07	236	1183	MEN1,MIF,AKT1,CUL3,TRIB2,C8orf88,ENC1,APBB1,MT3,CCAR2,ATF4,EIF3A,ATP2B4,SNX3,BAG1,NCK1,EIF2B5,ANAPC16,PPP1R35,NANOS1,NPM1,CALM1,NOL3,CALM2,CALM3,PEBP1,PDCD5,ERRFI1,CD44,PDCL,BUB3,DEDD,PCP4,CDKN1A,CDKN2D,PTTG1,ITGB1BP1,PER1,CNOT8,CIRBP,SNX6,PIN1,PDCL3,ANAPC2,CNOT7,SH3BP5,EIF4E2,ATG5,MAPK8IP1,PSMF1,FXR2,BAG5,BAG4,H2AFY,PPP1R1A,CRY2,PPP2CA,PPP2R1A,PTPA,PPP5C,SOCS5,CST3,CST6,CSTB,PRKAR1A,PRKAR1B,PRKA…
Cell	Introns and exons	GO: Biological Process	GO:0048199	vesicle targeting, to, from or within Golgi	6.389e-10	5.299e-06	2.76e-08	2.65e-07	30	67	CUL3,MCFD2,CNIH2,USO1,NAPA,TRAPPC1,SEC22B,GOSR2,SEC24C,PPP6C,CSNK1D,TMED9,CNIH3,RAB1A,SAR1B,CNIH1,KLHL12,BET1,TRAPPC4,SEC23A,SEC13,SEC31A,TRAPPC3,TRAPPC2L,GOLGA2,SEC23IP,TRAPPC5,GORASP1,TRAPPC6B,RAB1B
Cell	Introns and exons	GO: Biological Process	GO:0098781	ncRNA transcription	8.184e-10	6.788e-06	3.517e-08	3.377e-07	39	103	NCL,DEDD,RPRD1B,NABP2,POLR2B,POLR2C,POLR2D,POLR2E,POLR2F,POLR2G,POLR2H,POLR2I,POLR2J,POLR2K,POLR2L,H2AFY,PIH1D1,GTF3C6,SNAPC5,RNASEK,H2AFY2,NCBP2,NIFK,SMARCB1,SNAPC1,SNAPC2,PHAX,CD3EAP,SPIN1,TAF9,TAF11,TAF13,GTF2A2,GTF2B,GTF2E2,GTF2F1,GTF2F2,GTF3A,INTS12
Cell	Introns and exons	GO: Biological Process	GO:1903902	positive regulation of viral life cycle	8.847e-10	7.338e-06	3.782e-08	3.631e-07	35	87	NOTCH1,CAV2,VAPB,VAPA,PFN1,POLR2B,POLR2C,POLR2D,POLR2E,POLR2F,POLR2G,POLR2H,POLR2I,POLR2J,NELFB,POLR2K,POLR2L,PPIA,PPID,CHMP2B,DDB1,RAD23A,CHMP4B,NELFCD,PABPC1,SNW1,CHMP3,SMARCB1,VPS4A,CHMP2A,SUPT4H1,TAF11,GTF2F1,GTF2F2,TSG101
Cell	Introns and exons	GO: Biological Process	GO:0090090	negative regulation of canonical Wnt signaling pathway	1.004e-09	8.331e-06	4.272e-08	4.101e-07	53	165	AES,CUL3,DACT3,NOTCH1,PFDN5,CBY1,TMEM64,PSMF1,PSMA2,PSMA4,PSMA5,PSMA6,PSMA7,PSMB1,PSMB2,PSMB3,PSMB4,PSMB5,PSMB6,PSMB7,PSMB10,PSMC1,PSMC2,PSMC3,PSMC5,PSMC6,PSMD2,PSMD3,PSMD4,PSMD5,PSMD8,PSMD11,PSMD12,PSMD13,PSME1,PSME2,PSMD6,RBX1,G3BP1,EGR1,KLHL12,PSME3,TMEM88,APC2,RPS27A,AMER2,FUZ,SIAH2,GSK3A,HDAC2,UBA52,UBB,UBC
Cell	Introns and exons	GO: Biological Process	GO:0036257	multivesicular body organization	1.043e-09	8.654e-06	4.416e-08	4.239e-07	19	31	RAB11A,HGS,CHMP1A,CHMP2B,CHMP7,CHMP6,PDCD6IP,CHMP4B,VPS28,CHMP5,VTA1,VPS25,CHMP3,VPS4A,CHMP2A,SNF8,TSG101,CHMP1B,STAM
Cell	Introns and exons	GO: Biological Process	GO:0043086	negative regulation of catalytic activity	1.053e-09	8.731e-06	4.432e-08	4.255e-07	184	877	MKKS,MEN1,AKT1,CUL3,TRIB2,ANXA5,MT3,PHPT1,CCAR2,ATP2B4,BBS4,NCK1,ANAPC16,PPP1R35,NOTCH1,NPM1,NOL3,OAZ1,OAZ2,AIP,PEBP1,ERRFI1,CD44,BUB3,PCP4,CDKN1A,CDKN2D,PTTG1,PDE6D,ITGB1BP1,SNX6,ANAPC2,SH3BP5,MAPK8IP1,PSMF1,AKAP5,BAG5,BAG4,H2AFY,PPP1R1A,CRY2,PPP1R2,PPP1R8,PPP2CA,PPP2R1A,PTPA,SOCS5,CST3,CST6,CSTB,PRKAR1A,PRKAR1B,PRKAR2B,TEN1,HERPUD1,PSMA2,PSMA4,PSMA5,PSMA6,PSMA7,PSMB1,PSMB2,PSMB3,PSMB4,PSMB5,PSM…
Cell	Introns and exons	GO: Biological Process	GO:0070271	protein complex biogenesis	1.153e-09	9.567e-06	4.807e-08	4.615e-07	296	1562	MKKS,KCTD13,ACHE,MAX,MEN1,PARP1,HIST1H4D,MIF,ALAD,ULK1,ALDOA,PSMG4,CUL4A,CUL3,AMFR,VPS18,SMARCA5,LEO1,MCFD2,ANXA5,CNIH2,ANXA6,DBNL,KCNAB2,HAT1,LMO4,ARF1,ARF6,RHOA,RUVBL1,USO1,UQCC3,PSMG1,VAMP4,CENPX,NAP1L5,RAB11A,NAP1L4,NAPG,NAPA,BBS4,NCK1,NEFL,PYGO2,SQSTM1,WRAP73,NME2,SPTY2D1,NPM1,NOL3,CAPZA2,CAPZB,CAV2,CCK,PDCL,CDC42,CHMP1A,ITGB1BP1,TMOD2,PFKL,PFKM,PFN1,PFN2,CHRNA2,TRAPPC1,MTPN,AP2S1,MIS12,KIF3…
Cell	Introns and exons	GO: Biological Process	GO:0006461	protein complex assembly	1.153e-09	9.567e-06	4.807e-08	4.615e-07	296	1562	MKKS,KCTD13,ACHE,MAX,MEN1,PARP1,HIST1H4D,MIF,ALAD,ULK1,ALDOA,PSMG4,CUL4A,CUL3,AMFR,VPS18,SMARCA5,LEO1,MCFD2,ANXA5,CNIH2,ANXA6,DBNL,KCNAB2,HAT1,LMO4,ARF1,ARF6,RHOA,RUVBL1,USO1,UQCC3,PSMG1,VAMP4,CENPX,NAP1L5,RAB11A,NAP1L4,NAPG,NAPA,BBS4,NCK1,NEFL,PYGO2,SQSTM1,WRAP73,NME2,SPTY2D1,NPM1,NOL3,CAPZA2,CAPZB,CAV2,CCK,PDCL,CDC42,CHMP1A,ITGB1BP1,TMOD2,PFKL,PFKM,PFN1,PFN2,CHRNA2,TRAPPC1,MTPN,AP2S1,MIS12,KIF3…
Cell	Introns and exons	GO: Biological Process	GO:0010256	endomembrane system organization	1.203e-09	9.981e-06	4.991e-08	4.791e-07	132	578	SEH1L,RAB22A,SYS1,RAB8A,STX18,AKT1,STX7,VPS18,BLZF1,TSPAN33,ARF6,ARL1,USO1,ASNA1,VAMP4,RAB11A,BANF1,BNIP1,BSG,AP3D1,CACNB3,RILPL1,CAV2,HGS,ZDHHC22,CDC42,CHMP1A,VAPB,VAPA,AP2M1,PIK3C3,PIK3R2,CLTC,SNX10,BAG5,BAG4,CHMP2B,PPP2CA,PPP2R1A,CLIP3,PPP2R2A,GORASP2,CSNK1D,TMED9,UBXN2A,PRKCI,MAPK3,MAP2K1,MYL12B,MYADM,CHMP7,PEX5,LAMTOR1,RAB1A,RAB2A,RAB5A,RAB5C,RAC1,RAP2A,CHMP6,PDCD6IP,COG7,TMED5,TOR1A,RDX,CHM…
Cell	Introns and exons	GO: Biological Process	GO:0042026	protein refolding	1.436e-09	1.191e-05	5.925e-08	5.688e-07	16	23	B2M,BAG1,PDCL,BAG5,DNAJA2,DNAJA4,FKBP1A,FKBP1B,PTGES3,ST13,DNAJC7,DNAJB2,HSPA2,HSPA8,HSP90AA1,DNAJB1
Cell	Introns and exons	GO: Biological Process	GO:1903827	regulation of cellular protein localization	1.717e-09	1.424e-05	7.048e-08	6.767e-07	135	598	BAP1,PARP1,AKT1,NLGN2,STX7,DYRK2,KCNAB2,ARF6,RHOA,RUVBL1,DACT3,DYNLL1,VAMP4,BECN1,MXI1,SNX3,CDK5R1,ZPR1,NFKBIA,NFKBIB,NMT1,NPM1,NOL3,NUCB1,OAZ1,OAZ2,CAV2,CCT6A,PDCD5,PRDX1,CDC42,CDKN1A,RAB11B,ITGB1BP1,CHRM1,TP53INP2,AP2M1,PIK3R2,PIN1,CLTC,CRIPT,AKAP5,BAG4,H2AFY,PPM1A,PPP2CA,CLIP3,PPP3R1,CSNK1E,DYNLL2,PRKACA,PRKCI,CTNNB1,PSMB7,PSMD8,KEAP1,B3GAT3,RASSF5,PTPN11,G3BP2,FAM20B,RANGAP1,TOR1A,SAE1,RDX,UB…
Cell	Introns and exons	GO: Biological Process	GO:0051640	organelle localization	2.1e-09	1.742e-05	8.582e-08	8.239e-07	119	510	MKKS,SEH1L,MAP4,NLGN2,STX7,SYT13,DOC2A,CUL3,MCFD2,CNIH2,ARF1,USO1,BECN1,RAB11A,NAPA,BBS4,NEFL,SYNJ2,AP3D1,NPM1,CDC42,CHMP1A,RAB11B,PEX13,CHGA,PFN2,TRAPPC1,AP3S1,KIF3B,SNX6,SEC22B,GOSR2,CHMP2B,TMEM106B,SEC24C,PPP6C,FEZ1,CSNK1D,TMED9,CTNNB1,MAP2K1,RIMS3,DCTN1,CNIH3,CHMP7,BLOC1S6,LAMTOR1,RAB1A,RAB3A,RAB5A,RAB6A,RAN,RAP1B,CHMP6,PDCD6IP,TOR1A,TPGS1,CHMP4B,ACTR3,ACTR2,NMD3,SAR1B,CNIH1,KLHL12,AP3S2,SPRY…
Cell	Introns and exons	GO: Biological Process	GO:0044087	regulation of cellular component biogenesis	2.962e-09	2.457e-05	1.204e-07	1.156e-06	174	829	MKKS,MAP4,AMIGO1,PARP1,STX18,PIP4K2B,NLGN2,ULK1,CUL4A,VPS18,DBNL,LMO4,ARF1,ARF6,RHOA,ORMDL2,NAPA,BBS4,NCK1,NCL,BDNF,MYO3A,WRAP73,SPTY2D1,NOTCH1,NPM1,NOL3,CAPZA2,CAPZB,CCK,NEURL1,CDC34,CDC42,CHMP1A,ITGB1BP1,TMOD2,CHGA,PFN1,PFN2,MTPN,PIK3R2,ATG5,UBQLN1,PHF23,BAG5,BAG4,PPM1A,CHMP2B,CLIP3,TBC1D10B,PPP2R5B,FEZ2,FEZ1,RRN3,LRRTM2,PRKACA,CTNNB1,CCP110,MYADM,PSMC1,PSMC2,PSMC3,PSMC5,PSMC6,DDB1,TWF1,PTPN11,…
Cell	Introns and exons	GO: Biological Process	GO:0050434	positive regulation of viral transcription	3.701e-09	3.069e-05	1.497e-07	1.437e-06	21	39	NOTCH1,PFN1,POLR2B,POLR2C,POLR2D,POLR2E,POLR2F,POLR2G,POLR2H,POLR2I,POLR2J,NELFB,POLR2K,POLR2L,NELFCD,SNW1,SMARCB1,SUPT4H1,TAF11,GTF2F1,GTF2F2
Cell	Introns and exons	GO: Biological Process	GO:0006890	retrograde vesicle-mediated transport, Golgi to ER	3.773e-09	3.129e-05	1.519e-07	1.458e-06	32	79	SCYL1,STX18,ARCN1,ARF3,ARF4,NAPA,BNIP1,COPB2,KIF3B,SEC22B,TMED9,ARFGAP3,RAB1A,RAB6A,COG7,TMED7,BET1L,COPZ1,COPG1,ARFGAP2,USE1,SURF4,LMAN2,KDELR2,TMEM115,RER1,TMED3,COPE,KIF3C,KIF5A,KLC1,RAB1B
Cell	Introns and exons	GO: Biological Process	GO:0010506	regulation of autophagy	4.212e-09	3.493e-05	1.688e-07	1.62e-06	72	264	PIP4K2B,AKT1,ULK1,MT3,RUVBL1,BECN1,ATP6V1A,ATP6V1B2,ATP6V1C1,ATP6V1E1,ATP6V1G2,CDK5R1,SQSTM1,RAB12,CAPNS1,ATP6V0D1,PAFAH1B2,TP53INP2,RRAGD,SNX6,PIK3R2,ATG5,UBQLN1,PHF23,ATP6V1G1,VPS26A,FEZ2,FEZ1,MAPK3,PSAP,RAB5A,CHMP4B,EXOC8,EEF1A1,EEF1A2,RNF5,RNF41,PIP4K2C,CTTN,RPL28,KAT8,ATP6V1D,HAX1,VPS26B,SIRT2,ATP6V1H,RRAGA,VPS35,SNCA,SNX5,PLK2,WBP11,KAT2A,RRAGC,STK11,EXOC7,GOLGA2,GSK3A,HIF1A,U2AF2,HMGB1,U2A…
Cell	Introns and exons	GO: Biological Process	GO:1901987	regulation of cell cycle phase transition	5.422e-09	4.497e-05	2.162e-07	2.076e-06	86	338	MEN1,AKT1,CUL4A,CUL3,APEX1,ATP2B4,RAB11A,ANAPC16,NPM1,CCNA2,CCNG1,CDC5L,BUB3,PCNA,CDK4,CDKN1A,CNOT8,ZNF655,ANAPC2,CNOT7,PLRG1,PSMF1,H2AFY,SYF2,PSMA2,PSMA4,PSMA5,PSMA6,PSMA7,PSMB1,PSMB2,PSMB3,PSMB4,PSMB5,PSMB6,PSMB7,PSMB10,PSMC1,PSMC2,PSMC3,PSMC5,PSMC6,PSMD2,PSMD3,PSMD4,PSMD5,PSMD8,PSMD11,PSMD12,PSMD13,PSME1,PSME2,DDB1,PSMD6,DUSP1,RDX,RPS27L,FBXO31,DYNC1LI1,PSME3,RPL17,JADE1,RPS27A,FZR1,ANAPC7,LCM…
Cell	Introns and exons	GO: Biological Process	GO:0016482	cytosolic transport	6.62e-09	5.491e-05	2.627e-07	2.522e-06	154	720	SYS1,BAP1,PARP1,STX18,AP2A1,EEA1,SYT13,DYRK2,DOC2A,CNIH2,ARF1,RHOA,ARL1,RUVBL1,DACT3,VAMP4,MXI1,SNX3,NAPA,ZPR1,NFKBIA,NFKBIB,VPS51,AP3D1,CALM1,NOL3,CALM2,CALM3,PDCD5,PRDX1,CDKN1A,PFN2,AP1S1,AP3S1,SNX6,PIK3C3,PIK3R2,CLTC,ATG5,AKAP5,BAG4,VPS26A,GOSR2,PPM1A,PPP2CA,TBC1D10B,PPP3R1,PRKACA,TMED9,MAPK3,CTNNB1,MAP2K1,RIMS3,PSMB7,PSMD8,KEAP1,DCTN1,BLOC1S6,PTPN11,G3BP2,FAM20B,RAB3A,RAB5A,RAB6A,RANGAP1,RAP1…
Cell	Introns and exons	GO: Biological Process	GO:0051276	chromosome organization	6.832e-09	5.666e-05	2.698e-07	2.59e-06	232	1189	SEH1L,H2AFV,ACTB,JDP2,BAP1,MEN1,PARP1,HIST1H4D,CUL4A,CUL3,SMARCA5,LEO1,C6orf89,APBB1,HAT1,APEX1,COPS3,CBX4,MBD3,MT3,BABAM1,RUVBL1,KDM1B,BECN1,CENPX,NAP1L5,RAB11A,NAP1L4,PYGO2,SPTY2D1,NPM1,RNF8,CHRAC1,CHAMP1,CCT6A,BUB3,PCNA,CHMP1A,PTTG1,CEBPG,PER1,CHD3,COPS2,TERF2IP,MIS12,GAR1,NABP2,PRMT7,ASF1A,BRMS1,ATG5,H2AFY,CHMP2B,PPP2R1A,PPP5C,CTR9,SS18L1,CTBP1,MAPK3,CTNNB1,TEN1,MAP2K7,CHTOP,FBLL1,RNF40,DDB1,…
Cell	Introns and exons	GO: Biological Process	GO:0006353	DNA-templated transcription, termination	8.654e-09	7.178e-05	3.402e-07	3.266e-06	37	102	MAGOH,SRSF9,CPSF2,POLR2E,POLR2F,POLR1C,POLR2H,POLR2K,POLR2L,CSTF1,CHTOP,EIF4A3,RBM8A,POLR1D,ALYREF,ZNRD1,PRMT5,THOC7,SRSF3,SRSF4,POLDIP3,SLU7,THOC3,NCBP2,SMN1,SNRPB,SNRPD3,SNRPE,SNRPF,SNRPG,POLR3K,CD3EAP,U2AF2,U2AF1,UBTF,GTF2H5,SLBP
Cell	Introns and exons	GO: Biological Process	GO:0051347	positive regulation of transferase activity	9.066e-09	7.519e-05	3.547e-07	3.405e-06	144	665	ADORA1,SERINC1,MIF,MAP3K10,AKT1,TRIB2,LAMTOR2,DBNL,ZNF622,LMO4,RHOA,MT3,LAMTOR3,PEA15,ATP2B4,ADAM9,CDK5R1,ANAPC16,CDK5R2,NPM1,DIRAS1,CALM1,CALM2,CALM3,CCND2,UNC119,NEURL1,CD81,BUB3,CDC42,VAPB,CDKN1A,PDGFA,ITGB1BP1,PIN1,ANAPC2,PSMF1,CRK,CRKL,PPP2CA,PRKACA,PRKACB,PRKAG1,PRKAR1A,PRKAR1B,PRKAR2B,MAPK3,CTNNB1,MAP2K1,FAM20A,MAP2K7,DIRAS2,PSMA2,PSMA4,PSMA5,PSMA6,PSMA7,PSMB1,PSMB2,PSMB3,PSMB4,PSMB5,PSMB6…
Cell	Introns and exons	GO: Biological Process	GO:0060828	regulation of canonical Wnt signaling pathway	1.071e-08	8.886e-05	4.172e-07	4.005e-06	67	244	AES,CUL3,DACT3,CCAR2,NOTCH1,PFDN5,CBY1,PIN1,TMEM64,PSMF1,PPP1CA,CSNK1D,CSNK1E,PSMA2,PSMA4,PSMA5,PSMA6,PSMA7,PSMB1,PSMB2,PSMB3,PSMB4,PSMB5,PSMB6,PSMB7,PSMB10,PSMC1,PSMC2,PSMC3,PSMC5,PSMC6,PSMD2,PSMD3,PSMD4,PSMD5,PSMD8,PSMD11,PSMD12,PSMD13,PSME1,PSME2,PSMD6,RBX1,RNF220,G3BP1,EGR1,KLHL12,PSME3,TMEM88,APC2,RPS27A,AMER2,FGF9,ZNF703,FUZ,SIAH2,VPS35,CTDNEP1,GSK3A,HDAC2,UBA52,UBB,UBC,ILK,TMEM198,JUP,RNF1…
Cell	Introns and exons	GO: Biological Process	GO:0010564	regulation of cell cycle process	1.132e-08	9.392e-05	4.389e-07	4.213e-06	132	598	MEN1,MIF,AKT1,CUL4A,CUL3,GIT1,APEX1,RHOA,CCAR2,BECN1,ATP2B4,RAB11A,BBS4,CDK5R1,ANAPC16,NPM1,CALM1,CALM2,CALM3,CAV2,CCNA2,CCNG1,PEBP1,CDC5L,BUB3,CDC42,PCNA,CDK4,CHMP1A,CDKN1A,PTTG1,CNOT8,RPRD1B,KIF3B,PIK3C3,ZNF655,PIN1,ANAPC2,CNOT7,PLRG1,PSMF1,H2AFY,SYF2,SH2B1,CHMP2B,PPP2R1A,PPP2R5B,PRKACA,PRKAR1A,CTNNB1,CCP110,PSMA2,PSMA4,PSMA5,PSMA6,PSMA7,PSMB1,PSMB2,PSMB3,PSMB4,PSMB5,PSMB6,PSMB7,PSMB10,PSMC1,PS…
Cell	Introns and exons	GO: Biological Process	GO:0030968	endoplasmic reticulum unfolded protein response	1.397e-08	0.0001158	5.388e-07	5.173e-06	43	130	AARS,DNAJB9,AMFR,ASNA1,ASNS,ATF4,NCK1,ATP6V0D1,VAPB,SRPRB,DERL1,GOSR2,ATF6B,PPP2R5B,KLHDC3,HERPUD1,DCTN1,TMEM33,EIF2S1,STUB1,RACK1,SDF2,SEC31A,DNAJB11,SELENOS,SRPRA,SSR1,SERP1,YIF1A,MYDGF,SEC61B,COPS5,SERP2,TMBIM6,GSK3A,PPP1R15B,TLN1,SEC61G,HDGF,SDF2L1,VCP,XBP1,LMNA
Cell	Introns and exons	GO: Biological Process	GO:1901990	regulation of mitotic cell cycle phase transition	1.421e-08	0.0001179	5.458e-07	5.24e-06	81	318	AKT1,CUL4A,CUL3,APEX1,RAB11A,ANAPC16,NPM1,CCNA2,CCNG1,BUB3,PCNA,CDK4,CDKN1A,CNOT8,ZNF655,ANAPC2,CNOT7,PLRG1,PSMF1,SYF2,PSMA2,PSMA4,PSMA5,PSMA6,PSMA7,PSMB1,PSMB2,PSMB3,PSMB4,PSMB5,PSMB6,PSMB7,PSMB10,PSMC1,PSMC2,PSMC3,PSMC5,PSMC6,PSMD2,PSMD3,PSMD4,PSMD5,PSMD8,PSMD11,PSMD12,PSMD13,PSME1,PSME2,DDB1,PSMD6,DUSP1,RDX,RPS27L,FBXO31,DYNC1LI1,PSME3,RPL17,JADE1,RPS27A,FZR1,ANAPC7,LCMT1,CNOT11,ANAPC11,SKP1,L…
Cell	Introns and exons	GO: Biological Process	GO:0030177	positive regulation of Wnt signaling pathway	1.541e-08	0.0001278	5.889e-07	5.654e-06	49	158	CCAR2,PIN1,PSMF1,PPM1A,CSNK1D,CSNK1E,PSMA2,PSMA4,PSMA5,PSMA6,PSMA7,PSMB1,PSMB2,PSMB3,PSMB4,PSMB5,PSMB6,PSMB7,PSMB10,PSMC1,PSMC2,PSMC3,PSMC5,PSMC6,PSMD2,PSMD3,PSMD4,PSMD5,PSMD8,PSMD11,PSMD12,PSMD13,PSME1,PSME2,PSMD6,RNF220,PSME3,RPS27A,FGF9,VPS35,SPIN1,CTDNEP1,UBA52,UBB,UBC,ILK,TMEM198,JUP,RNF146
Cell	Introns and exons	GO: Biological Process	GO:0016073	snRNA metabolic process	1.583e-08	0.0001313	6.022e-07	5.781e-06	32	83	RPRD1B,NABP2,EXOSC4,EXOSC9,POLR2B,POLR2C,POLR2D,POLR2E,POLR2F,POLR2G,POLR2H,POLR2I,POLR2J,POLR2K,POLR2L,SNAPC5,NHP2,NCBP2,SNAPC1,SNAPC2,EXOSC7,PHAX,TAF9,TAF11,TAF13,GTF2A2,GTF2B,GTF2E2,GTF2F1,GTF2F2,EXOSC6,INTS12
Cell	Introns and exons	GO: Biological Process	GO:0051648	vesicle localization	1.686e-08	0.0001398	6.386e-07	6.131e-06	71	267	MKKS,NLGN2,SYT13,DOC2A,CUL3,MCFD2,CNIH2,ARF1,USO1,RAB11A,NAPA,BBS4,AP3D1,RAB11B,PFN2,TRAPPC1,AP3S1,KIF3B,SEC22B,GOSR2,SEC24C,PPP6C,CSNK1D,TMED9,CTNNB1,MAP2K1,RIMS3,DCTN1,CNIH3,BLOC1S6,RAB1A,RAB3A,RAB5A,RAP1B,TOR1A,TPGS1,SAR1B,CNIH1,KLHL12,AP3S2,BLOC1S4,BET1,SNAP47,STX1B,ARL6,TRAPPC4,SEC23A,SEC13,DCTN2,SEC31A,YKT6,NAPB,DNAJC5,TRAPPC3,SNCA,TRAPPC2L,CPLX2,CPLX1,STX4,VAMP2,AP3M2,SYT5,GOLGA2,SEC23IP,S…
Cell	Introns and exons	GO: Biological Process	GO:0051650	establishment of vesicle localization	1.79e-08	0.0001485	6.749e-07	6.479e-06	68	252	MKKS,SYT13,DOC2A,CUL3,MCFD2,CNIH2,ARF1,USO1,RAB11A,NAPA,BBS4,AP3D1,RAB11B,PFN2,TRAPPC1,AP3S1,KIF3B,SEC22B,GOSR2,SEC24C,PPP6C,CSNK1D,TMED9,CTNNB1,MAP2K1,RIMS3,DCTN1,CNIH3,BLOC1S6,RAB1A,RAB3A,RAB5A,RAP1B,TOR1A,SAR1B,CNIH1,KLHL12,AP3S2,BLOC1S4,BET1,SNAP47,STX1B,ARL6,TRAPPC4,SEC23A,SEC13,DCTN2,SEC31A,YKT6,NAPB,DNAJC5,TRAPPC3,SNCA,TRAPPC2L,CPLX2,CPLX1,STX4,VAMP2,AP3M2,SYT5,GOLGA2,SEC23IP,SNAPIN,TRAPPC…
Cell	Introns and exons	GO: Biological Process	GO:0035967	cellular response to topologically incorrect protein	2.239e-08	0.0001857	8.401e-07	8.066e-06	45	141	AARS,DNAJB9,AMFR,ASNA1,ASNS,ATF4,NCK1,ATP6V0D1,VAPB,SRPRB,DERL1,GOSR2,ATF6B,PPP2R5B,KLHDC3,HERPUD1,DCTN1,TOR1A,TMEM33,RNF5,EIF2S1,STUB1,RACK1,SDF2,SEC31A,DNAJB11,SELENOS,SRPRA,SSR1,SERP1,YIF1A,MYDGF,SEC61B,COPS5,SERP2,TMBIM6,GSK3A,PPP1R15B,TLN1,SEC61G,HDGF,SDF2L1,VCP,XBP1,LMNA
Cell	Introns and exons	GO: Biological Process	GO:0006289	nucleotide-excision repair	2.658e-08	0.0002205	9.932e-07	9.535e-06	40	119	PARP1,CUL4A,COPS3,PCNA,COPS2,POLR2B,POLR2C,POLR2D,POLR2E,POLR2F,POLR2G,POLR2H,POLR2I,POLR2J,POLR2K,POLR2L,DDB1,COPS7A,RBX1,RAD23A,RAD23B,COPS4,RPA1,RPS27A,SUMO3,COPS8,PRPF19,COPS6,COPS5,GPS1,HMGB1,HMGN1,UBA52,UBB,UBC,UBE2N,UBE2V2,SUMO1,GTF2H5,XAB2
Cell	Introns and exons	GO: Biological Process	GO:0006403	RNA localization	2.71e-08	0.0002248	1.008e-06	9.678e-06	60	214	SEH1L,MAGOH,RUVBL1,DDX25,SRSF9,CPSF2,NPM1,CCT6A,POLR2D,CHTOP,PRPF31,EIF4A3,G3BP2,RBM8A,PIH1D1,RAN,RANBP1,MAGOHB,EIF4E,EIF5A,ALYREF,FLOT1,FBL,RPS28,NOP10,SEC13,THOC7,SRSF3,SRSF4,POLDIP3,SLU7,CCT4,CCT2,THOC3,NHP2,NCBP2,NOP58,KHDRBS1,CCT5,RTRAF,CCT8,PHAX,RUVBL2,SUPT6H,TCP1,NUDT4,XPOT,CCT3,U2AF2,NUP62,HNRNPA1,U2AF1,EIF5A2,NOL6,UPF3A,ENY2,SLBP,SEM1,HNRNPA3,RPSA
Cell	Introns and exons	GO: Biological Process	GO:0042059	negative regulation of epidermal growth factor receptor signaling pathway	2.76e-08	0.0002289	1.022e-06	9.812e-06	22	46	AP2A1,AP2A2,HGS,ERRFI1,CDC42,AP2M1,AP2S1,SNX6,CLTA,EPN1,SOCS5,EPS15,SPRY2,RPS27A,RNF115,GRB2,NUP62,UBA52,UBB,UBC,RAB7A,STAM
Cell	Introns and exons	GO: Biological Process	GO:0034620	cellular response to unfolded protein	2.985e-08	0.0002476	1.1e-06	1.056e-05	43	133	AARS,DNAJB9,AMFR,ASNA1,ASNS,ATF4,NCK1,ATP6V0D1,VAPB,SRPRB,DERL1,GOSR2,ATF6B,PPP2R5B,KLHDC3,HERPUD1,DCTN1,TMEM33,EIF2S1,STUB1,RACK1,SDF2,SEC31A,DNAJB11,SELENOS,SRPRA,SSR1,SERP1,YIF1A,MYDGF,SEC61B,COPS5,SERP2,TMBIM6,GSK3A,PPP1R15B,TLN1,SEC61G,HDGF,SDF2L1,VCP,XBP1,LMNA
Cell	Introns and exons	GO: Biological Process	GO:0000045	autophagosome assembly	3.236e-08	0.0002684	1.182e-06	1.135e-05	31	81	PIP4K2B,ULK1,BECN1,ATG12,TP53INP2,PIK3C3,ATG9A,ATG5,UBQLN1,PHF23,FEZ2,FEZ1,CTSD,WIPI2,EMC6,RAB1A,RAB5A,CHMP4B,RNF5,PIP4K2C,MAP1LC3A,ATG3,WDR45B,GABARAP,GABARAPL2,STX12,GABARAPL1,ATG101,RAB7A,MAP1LC3B,RAB1B
Cell	Introns and exons	GO: Biological Process	GO:0006903	vesicle targeting	3.236e-08	0.0002684	1.182e-06	1.135e-05	31	81	CUL3,MCFD2,CNIH2,USO1,NAPA,TRAPPC1,SEC22B,GOSR2,SEC24C,PPP6C,CSNK1D,TMED9,CNIH3,RAB1A,SAR1B,CNIH1,KLHL12,BET1,TRAPPC4,SEC23A,SEC13,SEC31A,YKT6,TRAPPC3,TRAPPC2L,GOLGA2,SEC23IP,TRAPPC5,GORASP1,TRAPPC6B,RAB1B
Cell	Introns and exons	GO: Biological Process	GO:0016055	Wnt signaling pathway	3.314e-08	0.0002749	1.206e-06	1.157e-05	112	494	MGAT3,AP2A1,AP2A2,AES,CUL3,LEO1,RHOA,DACT3,CCAR2,SNX3,PYGO2,NOTCH1,CALM1,CALM2,CALM3,CCNE1,CD44,CDC42,GNG2,BCL7B,PFDN5,PFN1,AP2M1,AP2S1,CBY1,PIN1,CLTC,TMEM64,PSMF1,VPS26A,PPM1A,PPP1CA,PPP2CA,PPP2R1A,PPP3R1,CSNK1D,CTR9,CSNK1E,CSNK1G2,CSNK2B,CTNNB1,PSMA2,PSMA4,PSMA5,PSMA6,PSMA7,PSMB1,PSMB2,PSMB3,PSMB4,PSMB5,PSMB6,PSMB7,PSMB10,PSMC1,PSMC2,PSMC3,PSMC5,PSMC6,PSMD2,PSMD3,PSMD4,PSMD5,PSMD8,PSMD11,PSMD12…
Cell	Introns and exons	GO: Biological Process	GO:0051130	positive regulation of cellular component organization	4.007e-08	0.0003323	1.451e-06	1.393e-05	240	1263	ACHE,JDP2,AMIGO1,BAP1,MEN1,PARP1,STX18,MIF,PIP4K2B,AKT1,NLGN2,STK24,CUL4A,CUL3,C6orf89,ENC1,APBB1,ARF1,ARF6,RHOA,ARHGDIA,RUVBL1,DYNLL1,BECN1,SNX3,ADAM9,B2M,RAB11A,BBS4,NCK1,BDNF,NEFL,MYO3A,CDK5R1,EIF2B2,WRAP73,NME1,NME2,NMT1,NOTCH1,NPM1,CCK,CCT6A,PEBP1,PDCD5,NEURL1,CDC34,CDC42,PCP4,NUMBL,CFL1,CFL2,ITGB1BP1,PFDN2,PFN1,PFN2,CPNE6,NABP2,ANAPC2,ATG5,AKAP5,BAG4,DDX56,H2AFY,SH2B1,TMEM106B,CLIP3,PPP2R5B…
Cell	Introns and exons	GO: Biological Process	GO:1901185	negative regulation of ERBB signaling pathway	4.517e-08	0.0003747	1.629e-06	1.564e-05	22	47	AP2A1,AP2A2,HGS,ERRFI1,CDC42,AP2M1,AP2S1,SNX6,CLTA,EPN1,SOCS5,EPS15,SPRY2,RPS27A,RNF115,GRB2,NUP62,UBA52,UBB,UBC,RAB7A,STAM
Cell	Introns and exons	GO: Biological Process	GO:0007017	microtubule-based process	4.578e-08	0.0003797	1.644e-06	1.578e-05	140	658	MKKS,MAP1A,MAP4,AP2A1,AP2A2,CNIH2,NTMT1,RHOA,CFAP20,SSNA1,DYNLL1,VAMP4,BECN1,RAB11A,BBS4,NEFL,CDK5R1,ZPR1,WRAP73,AP3D1,NPM1,CAPZB,FOPNL,NEURL1,CDC42,CHMP1A,CETN3,PEX13,CHD3,AP2M1,AP2S1,AP3S1,KIF3B,CLTA,CLTC,CRIPT,SAC3D1,TTLL1,DPCD,CRMP1,CHMP2B,PPP2R1A,CLIP3,PTPA,CSNK1D,DYNLL2,CTNNB1,MAP2K1,CCP110,TTLL3,DCTN1,CABYR,BLOC1S6,STMN3,DYNLRB1,PPP2R3C,RAB1A,RAB6A,RAN,RANBP1,PDCD6IP,IFT57,TPGS1,CHMP4B,HAU…
Cell	Introns and exons	GO: Biological Process	GO:0030433	ubiquitin-dependent ERAD pathway	4.864e-08	0.0004034	1.739e-06	1.67e-05	28	70	DNAJB9,AMFR,UBQLN1,DERL1,RNF185,HERPUD1,PSMC1,PSMC2,PSMC3,PSMC5,PSMC6,FBXO2,TMUB1,TOR1A,RNF5,UBE2J1,SGTA,JKAMP,SELENOS,SEC61B,OS9,UBE2G2,SDF2L1,DNAJB2,VCP,XBP1,UBXN8,SVIP
Cell	Introns and exons	GO: Biological Process	GO:0030178	negative regulation of Wnt signaling pathway	5.653e-08	0.0004689	2.012e-06	1.932e-05	57	203	AES,CUL3,DACT3,NOTCH1,PFDN5,CBY1,TMEM64,PSMF1,CSNK1E,PSMA2,PSMA4,PSMA5,PSMA6,PSMA7,PSMB1,PSMB2,PSMB3,PSMB4,PSMB5,PSMB6,PSMB7,PSMB10,PSMC1,PSMC2,PSMC3,PSMC5,PSMC6,PSMD2,PSMD3,PSMD4,PSMD5,PSMD8,PSMD11,PSMD12,PSMD13,PSME1,PSME2,PSMD6,RBX1,G3BP1,EGR1,KLHL12,PSME3,TMEM88,APC2,RPS27A,AMER2,RACK1,FGF9,FUZ,SIAH2,GSK3A,HDAC2,UBA52,UBB,UBC,AIDA
Cell	Introns and exons	GO: Biological Process	GO:0033209	tumor necrosis factor-mediated signaling pathway	6.502e-08	0.0005393	2.305e-06	2.213e-05	47	155	HIPK1,TAX1BP1,NOL3,CDIP1,PSMF1,BAG4,CLIP3,PLVAP,PSMA2,PSMA4,PSMA5,PSMA6,PSMA7,PSMB1,PSMB2,PSMB3,PSMB4,PSMB5,PSMB6,PSMB7,PSMB10,PSMC1,PSMC2,PSMC3,PSMC5,PSMC6,PSMD2,PSMD3,PSMD4,PSMD5,PSMD8,PSMD11,PSMD12,PSMD13,PSME1,PSME2,PSMD6,PSME3,RPS27A,RACK1,TRIM32,COMMD7,TXNDC17,GSTP1,UBA52,UBB,UBC
Cell	Introns and exons	GO: Biological Process	GO:1905037	autophagosome organization	8.647e-08	0.0007172	3.052e-06	2.93e-05	31	84	PIP4K2B,ULK1,BECN1,ATG12,TP53INP2,PIK3C3,ATG9A,ATG5,UBQLN1,PHF23,FEZ2,FEZ1,CTSD,WIPI2,EMC6,RAB1A,RAB5A,CHMP4B,RNF5,PIP4K2C,MAP1LC3A,ATG3,WDR45B,GABARAP,GABARAPL2,STX12,GABARAPL1,ATG101,RAB7A,MAP1LC3B,RAB1B
Cell	Introns and exons	GO: Biological Process	GO:1901800	positive regulation of proteasomal protein catabolic process	9.085e-08	0.0007535	3.193e-06	3.065e-05	34	97	AKT1,CUL3,TRIB2,DDRGK1,ZFAND2A,RNF19B,CBFA2T3,UBQLN1,RNF14,CSNK1D,CSNK1E,SOCS5,HERPUD1,PSMC1,PSMC2,PSMC3,PSMC5,PSMC6,RNF40,KEAP1,FBXO22,STUB1,RACK1,SGTA,ANAPC11,SIRT2,PLK2,HSPBP1,UBE2V2,SUMO1,DNAJB2,VCP,XBP1,USP5
Cell	Introns and exons	GO: Biological Process	GO:0046755	viral budding	9.345e-08	0.0007751	3.257e-06	3.127e-05	15	25	CHMP1A,CHMP2B,CHMP7,CHMP6,PDCD6IP,CHMP4B,VPS28,CHMP5,VTA1,CHMP3,VPS4A,CHMP2A,SNF8,TSG101,CHMP1B
Cell	Introns and exons	GO: Biological Process	GO:1902590	multi-organism organelle organization	9.345e-08	0.0007751	3.257e-06	3.127e-05	15	25	CHMP1A,CHMP2B,CHMP7,CHMP6,PDCD6IP,CHMP4B,VPS28,CHMP5,VTA1,CHMP3,VPS4A,CHMP2A,SNF8,TSG101,CHMP1B
Cell	Introns and exons	GO: Biological Process	GO:0000288	nuclear-transcribed mRNA catabolic process, deadenylation-dependent decay	1.009e-07	0.0008367	3.501e-06	3.361e-05	27	68	DCPS,NT5C3B,LSM2,NANOS1,CNOT8,CNOT7,LSM4,NOCT,EXOSC4,EXOSC9,POLR2D,POLR2G,EIF4A3,DDX6,TOB1,EIF4A1,EIF4B,EIF4E,CNOT11,PABPC1,PAIP1,EXOSC7,LSM1,LSM3,LSM6,DCP2,EXOSC6
Cell	Introns and exons	GO: Biological Process	GO:0006352	DNA-templated transcription, initiation	1.299e-07	0.001077	4.49e-06	4.31e-05	62	233	HIST1H4D,SMARCA5,MED30,MED4,NOTCH1,MED7,NRBP1,POLR2B,POLR2C,POLR2D,POLR2E,POLR2F,POLR2G,POLR1C,POLR2H,POLR2I,POLR2J,POLR2K,POLR2L,NR1D1,RRN3,MAPK3,CTNNB1,PSMC1,PSMC2,PSMC3,PSMC5,PSMC6,MED24,THRAP3,NR1D2,MED16,MED31,POLR1D,BRF2,SNAPC5,RXRB,ZNRD1,MED10,MED8,SNW1,CAND1,CD3EAP,CRCP,TAF7,TAF9,TAF10,TAF11,TAF12,TAF13,NR2F1,GTF2A2,GTF2B,GTF2E2,GTF2F1,GTF2F2,HMGB1,UBTF,GTF2H5,NR2C2AP,POLR3H,NAT14
Cell	Introns and exons	GO: Biological Process	GO:0032434	regulation of proteasomal ubiquitin-dependent protein catabolic process	1.467e-07	0.001216	5.047e-06	4.846e-05	46	154	AKT1,CUL3,TRIB2,CCAR2,ZFAND2A,RNF19B,CBFA2T3,BUB3,UBQLN1,BAG5,RNF14,CSNK1D,CSNK1E,SOCS5,HERPUD1,KEAP1,FBXO22,RAD23A,RAD23B,DUSP1,UBXN1,DYNC1LI1,STUB1,RACK1,SDCBP,LCMT1,SGTA,ANAPC11,SIRT2,GIPC1,PLK2,TAF9,KLHL22,HSPBP1,COMMD1,UBE2V2,SUMO1,DNAJB2,VCP,HSP90AB1,XBP1,UBQLN4,PSMG2,BAG6,USP5,SVIP
Cell	Introns and exons	GO: Biological Process	GO:0000338	protein deneddylation	1.507e-07	0.00125	5.164e-06	4.958e-05	9	10	COPS3,COPS2,COPS7A,TOR1A,COPS4,COPS8,COPS6,COPS5,GPS1
Cell	Introns and exons	GO: Biological Process	GO:0036503	ERAD pathway	1.609e-07	0.001334	5.49e-06	5.271e-05	31	86	DNAJB9,AMFR,UBQLN1,DERL1,RNF185,HERPUD1,PSMC1,PSMC2,PSMC3,PSMC5,PSMC6,FBXO2,TMUB1,TOR1A,UBXN1,RNF5,STUB1,UBE2J1,SGTA,JKAMP,SELENOS,SEC61B,OS9,UBE2G2,SDF2L1,DNAJB2,VCP,XBP1,BAG6,UBXN8,SVIP
Cell	Introns and exons	GO: Biological Process	GO:0000028	ribosomal small subunit assembly	1.803e-07	0.001496	6.13e-06	5.885e-05	13	20	ABT1,RPS27L,RPL38,RPS2,RPS5,RPS10,RPS15,RPS17,RPS19,RPS25,RPS27,RRP7A,RPSA
Cell	Introns and exons	GO: Biological Process	GO:0051247	positive regulation of protein metabolic process	1.957e-07	0.001623	6.626e-06	6.361e-05	291	1611	ABCF1,JDP2,MEN1,ADORA1,MIF,MAP3K10,AKT1,CUL4A,CUL3,TRIB2,LAMTOR2,C6orf89,DBNL,ZNF622,RHOA,MT3,RUVBL1,DDRGK1,LAMTOR3,PEA15,ATP2B4,ZFAND2A,CENPX,ADAM9,RNF19B,NCK1,BDNF,CDK5R1,BOK,SQSTM1,NFKBIA,EIF2B5,ANAPC16,CDK5R2,NPM1,DIRAS1,CALM1,CALM2,CALM3,OAZ1,OAZ2,CAV2,CBFA2T3,CCK,CCND2,UNC119,PDCD5,NEURL1,CD44,CD81,BUB3,CDC42,CDK4,VAPB,CDKN1A,PDCD2,CEBPG,PDGFA,ITGB1BP1,PFN2,TERF2IP,MTPN,CIRBP,PIN1,ANAPC2,TO…
Cell	Introns and exons	GO: Biological Process	GO:0042795	snRNA transcription from RNA polymerase II promoter	2.041e-07	0.001693	6.855e-06	6.581e-05	27	70	RPRD1B,NABP2,POLR2B,POLR2C,POLR2D,POLR2E,POLR2F,POLR2G,POLR2H,POLR2I,POLR2J,POLR2K,POLR2L,SNAPC5,NCBP2,SNAPC1,SNAPC2,PHAX,TAF9,TAF11,TAF13,GTF2A2,GTF2B,GTF2E2,GTF2F1,GTF2F2,INTS12
Cell	Introns and exons	GO: Biological Process	GO:0009301	snRNA transcription	2.041e-07	0.001693	6.855e-06	6.581e-05	27	70	RPRD1B,NABP2,POLR2B,POLR2C,POLR2D,POLR2E,POLR2F,POLR2G,POLR2H,POLR2I,POLR2J,POLR2K,POLR2L,SNAPC5,NCBP2,SNAPC1,SNAPC2,PHAX,TAF9,TAF11,TAF13,GTF2A2,GTF2B,GTF2E2,GTF2F1,GTF2F2,INTS12
Cell	Introns and exons	GO: Biological Process	GO:1904872	regulation of telomerase RNA localization to Cajal body	2.565e-07	0.002128	8.545e-06	8.204e-05	11	15	RUVBL1,CCT6A,NOP10,CCT4,CCT2,NHP2,CCT5,CCT8,RUVBL2,TCP1,CCT3
Cell	Introns and exons	GO: Biological Process	GO:1904874	positive regulation of telomerase RNA localization to Cajal body	2.565e-07	0.002128	8.545e-06	8.204e-05	11	15	RUVBL1,CCT6A,NOP10,CCT4,CCT2,NHP2,CCT5,CCT8,RUVBL2,TCP1,CCT3
Cell	Introns and exons	GO: Biological Process	GO:0060070	canonical Wnt signaling pathway	3.4e-07	0.00282	1.128e-05	0.0001083	75	308	MGAT3,AES,CUL3,DACT3,CCAR2,PYGO2,NOTCH1,CDC42,PFDN5,CBY1,PIN1,TMEM64,PSMF1,PPP1CA,CSNK1D,CSNK1E,CTNNB1,PSMA2,PSMA4,PSMA5,PSMA6,PSMA7,PSMB1,PSMB2,PSMB3,PSMB4,PSMB5,PSMB6,PSMB7,PSMB10,PSMC1,PSMC2,PSMC3,PSMC5,PSMC6,PSMD2,PSMD3,PSMD4,PSMD5,PSMD8,PSMD11,PSMD12,PSMD13,PSME1,PSME2,PSMD6,RAB5A,RBX1,RNF220,G3BP1,EGR1,KLHL12,PSME3,TMEM88,APC2,RPS27A,AMER2,FGF9,ZNF703,FUZ,SIAH2,VPS35,STK11,CTDNEP1,GSK3A,HDA…
Cell	Introns and exons	GO: Biological Process	GO:0032270	positive regulation of cellular protein metabolic process	3.494e-07	0.002898	1.154e-05	0.0001108	274	1512	ABCF1,JDP2,MEN1,ADORA1,MIF,MAP3K10,AKT1,CUL3,TRIB2,LAMTOR2,C6orf89,DBNL,ZNF622,RHOA,MT3,RUVBL1,DDRGK1,LAMTOR3,PEA15,ATP2B4,ZFAND2A,CENPX,ADAM9,RNF19B,NCK1,BDNF,CDK5R1,BOK,SQSTM1,NFKBIA,EIF2B5,ANAPC16,CDK5R2,NPM1,DIRAS1,CALM1,CALM2,CALM3,CAV2,CBFA2T3,CCK,CCND2,UNC119,PDCD5,NEURL1,CD44,CD81,BUB3,CDC42,CDK4,VAPB,CDKN1A,PDCD2,PDGFA,ITGB1BP1,PFN2,TERF2IP,CIRBP,PIN1,ANAPC2,TOLLIP,NENF,BRMS1,PSMF1,AKAP5…
Cell	Introns and exons	GO: Biological Process	GO:0051168	nuclear export	3.565e-07	0.002957	1.173e-05	0.0001126	52	188	SEH1L,MAGOH,DDX25,SRSF9,CPSF2,NPM1,POLR2D,PPM1A,CSE1L,PRKACA,CHTOP,EIF4A3,PTPN11,RBM8A,RAN,RANBP1,RANGAP1,NMD3,EIF4E,EIF5A,ALYREF,NUTF2,RPS15,RPS28,STRADB,THOC7,SRSF3,SRSF4,ANP32B,POLDIP3,SLU7,THOC3,NCBP2,KHDRBS1,PHAX,RRS1,SUPT6H,NUDT4,RITA1,XPOT,CHP1,U2AF2,NUP62,HNRNPA1,TXN,U2AF1,NOL6,EIF6,ENY2,SLBP,SEM1,RPSA
Cell	Introns and exons	GO: Biological Process	GO:0010638	positive regulation of organelle organization	3.896e-07	0.003231	1.277e-05	0.0001226	129	616	JDP2,BAP1,MEN1,STX18,PIP4K2B,CUL3,C6orf89,ARF1,ARF6,RHOA,RUVBL1,DYNLL1,BECN1,BBS4,NCK1,WRAP73,NMT1,NPM1,CCT6A,PEBP1,PDCD5,CFL1,CFL2,ITGB1BP1,PFDN2,PFN1,PFN2,NABP2,ATG5,BAG4,H2AFY,SH2B1,PPP3R1,CTR9,DYNLL2,TMED9,CTBP1,MAPK3,CTNNB1,MAP2K7,CHTOP,CCP110,PSMB7,RNF40,PSMD8,FAM20B,WDR1,PIH1D1,RAC1,DNMT1,RANBP1,PDCD6IP,SAE1,TRIM27,ARPC5,RGS2,ARPC4,ARPC3,ACTR3,ACTR2,KCTD17,ARPC2,UBL5,PIP4K2C,CTTN,RPL28,RPS…
Cell	Introns and exons	GO: Biological Process	GO:0061077	chaperone-mediated protein folding	4.121e-07	0.003418	1.345e-05	0.0001292	22	52	TTC9B,BAG1,TTC9C,PDCD5,PPID,PDIA4,PEX19,DNAJB6,TOR1A,FKBP1A,FKBP1B,FKBP2,FKBP3,FKBP4,CCT2,PTGES3,HSPH1,ST13,TOR2A,DNAJC7,HSPA8,DNAJB1
Cell	Introns and exons	GO: Biological Process	GO:1990182	exosomal secretion	4.136e-07	0.00343	1.345e-05	0.0001292	13	21	RAB11A,HGS,CHMP6,PDCD6IP,SDCBP,CHMP3,VPS4A,CHMP2A,COPS5,SNF8,TSG101,RAB7A,STAM
Cell	Introns and exons	GO: Biological Process	GO:0050852	T cell receptor signaling pathway	5.157e-07	0.004277	1.671e-05	0.0001604	49	175	PHPT1,NCK1,NFKBIA,CACNB3,PIK3R2,PSMF1,PRNP,PSMA2,PSMA4,PSMA5,PSMA6,PSMA7,PSMB1,PSMB2,PSMB3,PSMB4,PSMB5,PSMB6,PSMB7,PSMB10,PSMC1,PSMC2,PSMC3,PSMC5,PSMC6,PSMD2,PSMD3,PSMD4,PSMD5,PSMD8,PSMD11,PSMD12,PSMD13,PSME1,PSME2,PSMD6,DUSP3,PSME3,RPS27A,SKP1,STK11,CARMIL2,THY1,UBA52,UBB,UBC,UBE2D1,UBE2N,HRAS
Cell	Introns and exons	GO: Biological Process	GO:0006974	cellular response to DNA damage stimulus	5.703e-07	0.00473	1.84e-05	0.0001767	159	800	HIPK1,MCL1,MEN1,PARP1,HIST1H4D,MIF,AKT1,FBXO45,DYRK2,WDR48,CUL4A,SMARCA5,ZBTB4,APBB1,APEX1,COPS3,BABAM1,RUVBL1,PPP4R2,CCAR2,PEA15,CENPX,SFR1,BOK,NSMCE1,NPM1,RNF8,CCNA2,CCNG1,CD44,CDC5L,PCNA,CDKN1A,CDKN2D,PTTG1,CEBPG,COPS2,TERF2IP,CNOT8,INIP,TFPT,NABP2,CNOT7,TMEM109,ASF1A,INO80E,CDIP1,EEF1E1,RRM2B,POLR2B,POLR2C,POLR2D,POLR2E,POLR2F,POLR2G,POLR2H,POLR2I,POLR2J,POLR2K,POLR2L,SYF2,CRY2,PPP4C,PPP5C,CS…
Cell	Introns and exons	GO: Biological Process	GO:0046782	regulation of viral transcription	6.253e-07	0.005186	2.01e-05	0.000193	24	61	NOTCH1,PFN1,POLR2B,POLR2C,POLR2D,POLR2E,POLR2F,POLR2G,POLR2H,POLR2I,POLR2J,NELFB,POLR2K,POLR2L,TRIM27,NELFCD,SNW1,TRIM32,SMARCB1,SUPT4H1,TAF11,GTF2F1,GTF2F2,TRIM8
Cell	Introns and exons	GO: Biological Process	GO:0071166	ribonucleoprotein complex localization	6.813e-07	0.005651	2.182e-05	0.0002095	38	123	SEH1L,MAGOH,DDX25,SRSF9,CPSF2,NPM1,POLR2D,CHTOP,PRPF31,EIF4A3,RBM8A,RAN,NMD3,EIF4E,EIF5A,ALYREF,RPS15,RPS28,THOC7,SRSF3,SRSF4,POLDIP3,SLU7,THOC3,NCBP2,NOP58,RRS1,SUPT6H,XPOT,U2AF2,NUP62,U2AF1,NOL6,EIF6,ENY2,SLBP,SEM1,RPSA
Cell	Introns and exons	GO: Biological Process	GO:0006469	negative regulation of protein kinase activity	7.145e-07	0.005926	2.266e-05	0.0002175	63	249	MEN1,AKT1,CUL3,TRIB2,NCK1,NPM1,ERRFI1,PCP4,CDKN1A,CDKN2D,ITGB1BP1,SNX6,SH3BP5,MAPK8IP1,H2AFY,PPP1R1A,PPP2CA,PPP2R1A,SOCS5,PRKAR1A,PRKAR1B,PRKAR2B,DUSP1,DUSP3,DUSP6,DUSP7,DUSP8,PRKRIP1,TRIM27,RGS2,RGS4,HIPK3,FBXO31,SPRY2,CAMK2N1,RACK1,PPP1R1B,FEM1A,AKT1S1,HEXIM1,SMPD1,DBNDD2,LRRC4,GMFB,TAF7,GPS1,GPS2,DUSP14,GSTP1,THY1,SH3BP5L,CHP1,CORO1C,NUP62,UCHL1,FLRT3,DNAJA1,AIDA,YWHAG,ILK,LRRTM1,LRRC4B,CAMK2N2
Cell	Introns and exons	GO: Biological Process	GO:0090671	telomerase RNA localization to Cajal body	7.184e-07	0.005958	2.266e-05	0.0002175	11	16	RUVBL1,CCT6A,NOP10,CCT4,CCT2,NHP2,CCT5,CCT8,RUVBL2,TCP1,CCT3
Cell	Introns and exons	GO: Biological Process	GO:0090670	RNA localization to Cajal body	7.184e-07	0.005958	2.266e-05	0.0002175	11	16	RUVBL1,CCT6A,NOP10,CCT4,CCT2,NHP2,CCT5,CCT8,RUVBL2,TCP1,CCT3
Cell	Introns and exons	GO: Biological Process	GO:0090672	telomerase RNA localization	7.184e-07	0.005958	2.266e-05	0.0002175	11	16	RUVBL1,CCT6A,NOP10,CCT4,CCT2,NHP2,CCT5,CCT8,RUVBL2,TCP1,CCT3
Cell	Introns and exons	GO: Biological Process	GO:0042147	retrograde transport, endosome to Golgi	7.542e-07	0.006255	2.369e-05	0.0002275	27	74	ARL1,VPS51,AP1S1,SNX6,CLTC,VPS26A,GOSR2,TBC1D10B,TMED9,DCTN1,RAB6A,TRIM27,TBC1D10A,STX6,BET1L,EHD3,VTI1B,VPS26B,YKT6,VPS35,SNX1,SNX2,VPS29,SNX5,RBSN,SURF4,RAB7A
Cell	Introns and exons	GO: Biological Process	GO:0039702	viral budding via host ESCRT complex	8.835e-07	0.007327	2.755e-05	0.0002645	13	22	CHMP1A,CHMP2B,CHMP7,CHMP6,PDCD6IP,CHMP4B,VPS28,CHMP3,VPS4A,CHMP2A,SNF8,TSG101,CHMP1B
Cell	Introns and exons	GO: Biological Process	GO:0000470	maturation of LSU-rRNA	8.835e-07	0.007327	2.755e-05	0.0002645	13	22	SNU13,RSL1D1,RPL7,RPL7A,RPF2,NHP2,MAK16,BOP1,PES1,RPL35,GTPBP4,RPL7L1,EIF6
Cell	Introns and exons	GO: Biological Process	GO:0006405	RNA export from nucleus	1.003e-06	0.008317	3.115e-05	0.000299	37	120	SEH1L,MAGOH,DDX25,SRSF9,CPSF2,NPM1,POLR2D,CHTOP,EIF4A3,RBM8A,RAN,RANBP1,EIF4E,EIF5A,ALYREF,RPS28,THOC7,SRSF3,SRSF4,POLDIP3,SLU7,THOC3,NCBP2,KHDRBS1,PHAX,SUPT6H,NUDT4,XPOT,U2AF2,NUP62,HNRNPA1,U2AF1,NOL6,ENY2,SLBP,SEM1,RPSA
Cell	Introns and exons	GO: Biological Process	GO:0000291	nuclear-transcribed mRNA catabolic process, exonucleolytic	1.028e-06	0.008528	3.17e-05	0.0003044	16	32	DCPS,NT5C3B,LSM2,CNOT8,CNOT7,LSM4,EXOSC4,EXOSC9,POLR2G,DDX6,EXOSC7,LSM1,LSM3,LSM6,DCP2,EXOSC6
Cell	Introns and exons	GO: Biological Process	GO:0044803	multi-organism membrane organization	1.028e-06	0.008528	3.17e-05	0.0003044	16	32	CHMP1A,PPIA,CHMP2B,CHMP7,CHMP6,PDCD6IP,CHMP4B,VPS28,CHMP5,VTA1,CHMP3,VPS4A,CHMP2A,SNF8,TSG101,CHMP1B
Cell	Introns and exons	GO: Biological Process	GO:0036498	IRE1-mediated unfolded protein response	1.186e-06	0.009835	3.643e-05	0.0003497	25	67	DNAJB9,ASNA1,ATP6V0D1,SRPRB,GOSR2,PPP2R5B,KLHDC3,DCTN1,TMEM33,SEC31A,DNAJB11,SRPRA,SSR1,SERP1,YIF1A,MYDGF,SEC61B,COPS5,TMBIM6,GSK3A,TLN1,SEC61G,HDGF,XBP1,LMNA
Cell	Introns and exons	GO: Biological Process	GO:0071495	cellular response to endogenous stimulus	1.227e-06	0.01018	3.756e-05	0.0003606	234	1278	MKKS,MAX,RAB8A,MEN1,PARP1,AKT1,AKR1B1,MED30,LAMTOR2,ANXA5,APEX1,APRT,STK16,RHOA,MED4,MT3,PLPP1,ASNS,DDRGK1,LAMTOR3,RASL11B,BECN1,ATP2B4,ATP6V1A,ATP6V1B2,ATP6V1C1,ATP6V1E1,ATP6V1G2,ADAM9,BBS4,SFR1,BDNF,NEDD8,KLF9,ZPR1,BUD31,NOTCH1,UBE2M,CAV2,CCNA2,CCNE1,MTMR4,ATP6V0D1,PDCD5,NEURL1,ERRFI1,CD44,CD81,CDC5L,PDGFA,ITGB1BP1,GNG2,PER1,ATP6V1F,NREP,AP3S1,RRAGD,SNX6,PIK3R2,PIN1,DDX54,AKAP5,KLF6,POLR2B,POLR…
Cell	Introns and exons	GO: Biological Process	GO:0043928	exonucleolytic nuclear-transcribed mRNA catabolic process involved in deadenylation-dependent decay	1.287e-06	0.01067	3.923e-05	0.0003766	15	29	DCPS,NT5C3B,LSM2,CNOT8,CNOT7,LSM4,EXOSC4,EXOSC9,DDX6,EXOSC7,LSM1,LSM3,LSM6,DCP2,EXOSC6
Cell	Introns and exons	GO: Biological Process	GO:0043248	proteasome assembly	1.381e-06	0.01146	4.197e-05	0.0004029	10	14	PSMG4,PSMG1,PSMD4,PSMD5,PSMD8,PSMD11,PSMD13,POMP,PSMG2,SEM1
Cell	Introns and exons	GO: Biological Process	GO:0019886	antigen processing and presentation of exogenous peptide antigen via MHC class II	1.51e-06	0.01253	4.572e-05	0.0004389	31	94	AP2A1,AP2A2,ARF1,DYNLL1,AP1M1,AP2M1,AP1S1,AP2S1,KIF3B,CLTA,CLTC,SEC24C,DYNLL2,CTSD,CTSL,DCTN1,ACTR1B,ACTR1A,SAR1B,SEC23A,SEC13,DCTN2,SEC31A,DYNC2LI1,DCTN6,DCTN5,DCTN3,RAB7A,KIF3C,KIF5A,KLC1
Cell	Introns and exons	GO: Biological Process	GO:0061418	regulation of transcription from RNA polymerase II promoter in response to hypoxia	1.742e-06	0.01444	5.234e-05	0.0005025	16	33	NOTCH1,RBX1,EGLN2,EGR1,RPS27A,CITED2,SIRT2,ELOC,ELOB,HIF1A,UBA52,UBB,UBC,UBE2D1,UBE2D3,VHL
Cell	Introns and exons	GO: Biological Process	GO:0006370	7-methylguanosine mRNA capping	1.742e-06	0.01444	5.234e-05	0.0005025	16	33	POLR2B,POLR2C,POLR2D,POLR2E,POLR2F,POLR2G,POLR2H,POLR2I,POLR2J,POLR2K,POLR2L,FAM103A1,NCBP2,GTF2F1,GTF2F2,GTF2H5
Cell	Introns and exons	GO: Biological Process	GO:1903541	regulation of exosomal secretion	1.782e-06	0.01478	5.315e-05	0.0005103	11	17	HGS,CHMP6,PDCD6IP,SDCBP,CHMP3,VPS4A,CHMP2A,SNF8,TSG101,RAB7A,STAM
Cell	Introns and exons	GO: Biological Process	GO:0000920	cell separation after cytokinesis	1.782e-06	0.01478	5.315e-05	0.0005103	11	17	CHMP1A,CHMP2B,CHMP7,CHMP6,PDCD6IP,CHMP4B,CHMP5,CHMP3,VPS4A,CHMP2A,CHMP1B
Cell	Introns and exons	GO: Biological Process	GO:0030111	regulation of Wnt signaling pathway	2.091e-06	0.01734	6.216e-05	0.0005968	75	322	AES,CUL3,DACT3,CCAR2,SNX3,NOTCH1,PFDN5,CBY1,PIN1,TMEM64,PSMF1,PPM1A,PPP1CA,PPP2CA,PPP2R1A,CSNK1D,CSNK1E,PSMA2,PSMA4,PSMA5,PSMA6,PSMA7,PSMB1,PSMB2,PSMB3,PSMB4,PSMB5,PSMB6,PSMB7,PSMB10,PSMC1,PSMC2,PSMC3,PSMC5,PSMC6,PSMD2,PSMD3,PSMD4,PSMD5,PSMD8,PSMD11,PSMD12,PSMD13,PSME1,PSME2,PSMD6,RBX1,RNF220,G3BP1,EGR1,KLHL12,PSME3,TMEM88,APC2,RPS27A,AMER2,RACK1,FGF9,ZNF703,FUZ,SIAH2,VPS35,STK11,SPIN1,CTDNEP1,GS…
Cell	Introns and exons	GO: Biological Process	GO:0051668	localization within membrane	2.161e-06	0.01793	6.402e-05	0.0006147	40	138	CUL3,MCFD2,CNIH2,USO1,SSNA1,SNX3,NAPA,RILPL1,VAPB,VAPA,ITGB1BP1,TRAPPC1,SEC22B,GOSR2,SEC24C,PPP6C,CSNK1D,CNIH3,RAB1A,RAC1,RALA,SAR1B,CNIH1,KLHL12,BET1,TRAPPC4,SEC23A,SEC13,FNTA,SEC31A,TRAPPC3,TRAPPC2L,GOLGA2,RER1,SEC23IP,TRAPPC5,GORASP1,SAR1A,TRAPPC6B,RAB1B
Cell	Introns and exons	GO: Biological Process	GO:0043543	protein acylation	2.635e-06	0.02185	7.777e-05	0.0007467	57	226	APBB1,HAT1,MBD3,RUVBL1,PYGO2,NMT1,ZDHHC22,PER1,TERF2IP,SELENOK,ATG5,ZDHHC5,PPM1A,CLIP3,CTBP1,MAPK3,NAT9,MED24,PIH1D1,DR1,ELP3,GOLGA7,ZDHHC2,NAA60,MAP6D1,JADE1,ATAT1,ZDHHC3,KAT8,MCRS1,TADA3,SET,KAT5,NAA50,TADA1,SMARCB1,SNCA,KAT2A,RUVBL2,DMAP1,TAF7,TAF9,TAF10,TAF12,USP22,JADE2,KAT7,HDAC2,WBP2,EID1,MEAF6,XBP1,POLE4,BAG6,YEATS4,NAA30,MSL3P1
Cell	Introns and exons	GO: Biological Process	GO:0051301	cell division	2.688e-06	0.0223	7.906e-05	0.0007591	134	668	SEH1L,MAP4,MEN1,CUL3,GIT1,ARF6,RHOA,RHOB,CCDC124,BABAM1,RUVBL1,BECN1,CENPX,RAB11A,BBS4,CDC123,ANAPC16,NOTCH1,CALM1,CALM2,CALM3,RNF8,ARL8A,CAV2,CCNA2,CCND2,CCNE1,CCNG1,CCNG2,PEBP1,BUB3,CDC42,CDK4,CHMP1A,PTTG1,PDGFA,NUMBL,CETN3,CFL1,ITGB1BP1,BOD1,MIS12,KIF3B,PIK3C3,PIN1,ANAPC2,SAC3D1,ANAPC13,POU3F3,H2AFY,SH2B1,CHMP2B,PPP1CA,PPP1CB,PRKAR1A,CCP110,NSUN2,CHMP7,PARD6A,TIPIN,RAD21,RALA,RAN,RANBP1,CHMP6,…
Cell	Introns and exons	GO: Biological Process	GO:0071426	ribonucleoprotein complex export from nucleus	2.856e-06	0.02369	8.342e-05	0.0008009	36	120	SEH1L,MAGOH,DDX25,SRSF9,CPSF2,NPM1,POLR2D,CHTOP,EIF4A3,RBM8A,RAN,NMD3,EIF4E,EIF5A,ALYREF,RPS15,RPS28,THOC7,SRSF3,SRSF4,POLDIP3,SLU7,THOC3,NCBP2,RRS1,SUPT6H,XPOT,U2AF2,NUP62,U2AF1,NOL6,EIF6,ENY2,SLBP,SEM1,RPSA
Cell	Introns and exons	GO: Biological Process	GO:0031123	RNA 3'-end processing	2.856e-06	0.02369	8.342e-05	0.0008009	36	120	MAGOH,LEO1,SSU72,SRSF9,CPSF2,CNOT7,EXOSC4,EXOSC9,POLR2D,POLR2G,CTR9,CSTF1,CHTOP,FBLL1,EIF4A3,RNF40,RBM8A,TOB1,ALYREF,FBL,RPS21,THOC7,SRSF3,SRSF4,POLDIP3,SLU7,THOC3,PABPC1,NCBP2,EXOSC7,CSTF2T,U2AF2,U2AF1,EXOSC6,SLBP,RPSA
Cell	Introns and exons	GO: Biological Process	GO:0006367	transcription initiation from RNA polymerase II promoter	3.124e-06	0.02591	9.092e-05	0.0008729	47	175	MED30,MED4,NOTCH1,MED7,NRBP1,POLR2B,POLR2C,POLR2D,POLR2E,POLR2F,POLR2G,POLR2H,POLR2I,POLR2J,POLR2K,POLR2L,NR1D1,PSMC1,PSMC2,PSMC3,PSMC5,PSMC6,MED24,THRAP3,NR1D2,MED16,MED31,RXRB,MED10,MED8,SNW1,CAND1,TAF7,TAF9,TAF10,TAF11,TAF12,TAF13,NR2F1,GTF2A2,GTF2B,GTF2E2,GTF2F1,GTF2F2,HMGB1,GTF2H5,NR2C2AP
Cell	Introns and exons	GO: Biological Process	GO:0043623	cellular protein complex assembly	3.145e-06	0.02609	9.121e-05	0.0008757	118	574	MKKS,PARP1,PSMG4,VPS18,DBNL,ARF1,ARF6,RHOA,UQCC3,PSMG1,VAMP4,CENPX,NAPA,BBS4,NCK1,NEFL,CAPZA2,CAPZB,TMOD2,PFN1,PFN2,MTPN,AP2S1,MIS12,PIK3R2,TNPO2,BAG4,PPM1A,CLIP3,CSNK1D,CSNK2B,CALY,MYADM,PSMD4,PSMD5,PSMD8,PSMD11,PSMD13,TWF1,RAB1A,RAC1,RDX,IPO4,TRIM27,ARPC5,RGS2,ARPC4,ARPC3,ACTR3,ACTR2,EXOC8,TMEM33,ARPC2,RNF4,EIF4B,CTTN,DMTN,EPS15,STUB1,RPS3,ATAT1,SNAP47,STX1B,ARL6,POMP,HAX1,PFDN6,FKBP1A,FKBP4,MA…
Cell	Introns and exons	GO: Biological Process	GO:0036260	RNA capping	3.364e-06	0.0279	9.689e-05	0.0009302	17	38	POLR2B,POLR2C,POLR2D,POLR2E,POLR2F,POLR2G,POLR2H,POLR2I,POLR2J,POLR2K,POLR2L,FAM103A1,TRMT112,NCBP2,GTF2F1,GTF2F2,GTF2H5
Cell	Introns and exons	GO: Biological Process	GO:0009452	7-methylguanosine RNA capping	3.364e-06	0.0279	9.689e-05	0.0009302	17	38	POLR2B,POLR2C,POLR2D,POLR2E,POLR2F,POLR2G,POLR2H,POLR2I,POLR2J,POLR2K,POLR2L,FAM103A1,TRMT112,NCBP2,GTF2F1,GTF2F2,GTF2H5
Cell	Introns and exons	GO: Biological Process	GO:0006281	DNA repair	3.501e-06	0.02904	0.0001005	0.0009646	108	516	MEN1,PARP1,HIST1H4D,WDR48,CUL4A,SMARCA5,APBB1,APEX1,COPS3,BABAM1,RUVBL1,PPP4R2,CENPX,SFR1,NSMCE1,NPM1,RNF8,CDC5L,PCNA,CDKN2D,PTTG1,CEBPG,COPS2,TERF2IP,INIP,TFPT,NABP2,ASF1A,INO80E,EEF1E1,RRM2B,POLR2B,POLR2C,POLR2D,POLR2E,POLR2F,POLR2G,POLR2H,POLR2I,POLR2J,POLR2K,POLR2L,CRY2,PPP4C,PPP5C,CSNK1D,CSNK1E,UBE2F,NSMCE4A,APTX,DDB1,DDX1,COPS7A,RBX1,RAD9A,RAD21,RAD23A,RAD23B,RPS27L,COPS4,RPA1,AP5S1,STUB1,R…
Cell	Introns and exons	GO: Biological Process	GO:0006369	termination of RNA polymerase II transcription	3.53e-06	0.02928	0.000101	0.0009693	23	62	MAGOH,SRSF9,CPSF2,CSTF1,CHTOP,EIF4A3,RBM8A,ALYREF,THOC7,SRSF3,SRSF4,POLDIP3,SLU7,THOC3,NCBP2,SNRPB,SNRPD3,SNRPE,SNRPF,SNRPG,U2AF2,U2AF1,SLBP
Cell	Introns and exons	GO: Biological Process	GO:1902188	positive regulation of viral release from host cell	3.631e-06	0.03011	0.0001035	0.0009935	10	15	CAV2,VAPB,VAPA,CHMP2B,DDB1,CHMP4B,CHMP3,VPS4A,CHMP2A,TSG101
Cell	Introns and exons	GO: Biological Process	GO:1904896	ESCRT complex disassembly	4.345e-06	0.03604	0.000123	0.001181	8	10	CHMP1A,CHMP2B,CHMP7,CHMP5,VTA1,VPS4A,CHMP2A,CHMP1B
Cell	Introns and exons	GO: Biological Process	GO:1904903	ESCRT III complex disassembly	4.345e-06	0.03604	0.000123	0.001181	8	10	CHMP1A,CHMP2B,CHMP7,CHMP5,VTA1,VPS4A,CHMP2A,CHMP1B
Cell	Introns and exons	GO: Biological Process	GO:0071824	protein-DNA complex subunit organization	5.024e-06	0.04167	0.0001413	0.001357	61	252	PARP1,HIST1H4D,CUL4A,SMARCA5,HAT1,RUVBL1,CENPX,NAP1L5,NAP1L4,SPTY2D1,NPM1,RNF8,CEBPG,MIS12,ASF1A,H2AFY,PSMC1,PSMC2,PSMC3,PSMC5,PSMC6,DDB1,HP1BP3,RBX1,RAD23B,RBBP4,IPO4,BRD2,RNF4,RPA1,NAA60,RPS27A,H2AFY2,ZNHIT1,SET,ANP32B,SMARCA2,SMARCB1,SMARCD1,SMARCE1,CAND1,TAF7,TAF11,TSPYL4,VPS72,GTF2A2,GTF2F2,H1F0,H2AFX,SWI5,H3F3A,H3F3B,HMGB1,HMGA1,TSPYL1,UBA52,UBB,UBC,GTF2H5,TSPYL5,ANP32E
Cell	Introns and exons	GO: Biological Process	GO:0032271	regulation of protein polymerization	5.027e-06	0.04169	0.0001413	0.001357	48	183	MKKS,DBNL,ARF1,ARF6,RHOA,BBS4,NCK1,CAPZA2,CAPZB,TMOD2,PFN1,PFN2,MTPN,PIK3R2,BAG4,CLIP3,MYADM,TWF1,RAC1,RDX,TRIM27,ARPC5,RGS2,ARPC4,ARPC3,ACTR3,ACTR2,ARPC2,CTTN,DMTN,RPS3,HAX1,FKBP4,ARPC1A,MAPRE1,SNCA,BRK1,GMFB,CARMIL2,STMN2,TPPP,GRB2,CORO1A,ARFIP2,STMN1,CORO1B,ACTR3B,ARPC5L
Cell	Introns and exons	GO: Biological Process	GO:0002495	antigen processing and presentation of peptide antigen via MHC class II	5.156e-06	0.04276	0.0001445	0.001387	31	99	AP2A1,AP2A2,ARF1,DYNLL1,AP1M1,AP2M1,AP1S1,AP2S1,KIF3B,CLTA,CLTC,SEC24C,DYNLL2,CTSD,CTSL,DCTN1,ACTR1B,ACTR1A,SAR1B,SEC23A,SEC13,DCTN2,SEC31A,DYNC2LI1,DCTN6,DCTN5,DCTN3,RAB7A,KIF3C,KIF5A,KLC1
Cell	Introns and exons	GO: Biological Process	GO:0008064	regulation of actin polymerization or depolymerization	5.412e-06	0.04489	0.0001511	0.001451	45	168	MKKS,DBNL,ARF1,ARF6,RHOA,BBS4,NCK1,CAPZA2,CAPZB,CFL1,CFL2,TMOD2,PFN1,PFN2,MTPN,PIK3R2,BAG4,SH3BGRL3,MYADM,TWF1,WDR1,RAC1,RDX,TRIM27,ARPC5,ARPC4,ARPC3,ACTR3,ACTR2,ARPC2,CTTN,DMTN,HAX1,ARPC1A,BRK1,GMFB,DSTN,CARMIL2,GRB2,CORO1A,ARFIP2,PDXP,CORO1B,ACTR3B,ARPC5L
Cell	Introns and exons	GO: Biological Process	GO:0016311	dephosphorylation	5.703e-06	0.0473	0.0001587	0.001524	95	445	ACP1,ADORA1,NCEH1,APEX1,NT5C3B,PHPT1,PLPP1,SSU72,NCK1,BPGM,SYNJ2,PIP4P1,PPP1R35,CALM1,CALM2,CALM3,MTMR6,MTMR4,PGAM1,ENOPH1,RPRD1B,PIN1,PGP,BAG4,MINPP1,PPM1A,PPM1G,PPP1CA,PPP1CB,CRY2,PPP1R2,PPP1R7,PPP2CA,PPP2CB,PPP2R1A,PPP2R2A,PTPA,PPP2R5B,PPP2R5D,PPP4C,PPP3R1,PPP5C,PPP6C,APTX,IMPAD1,PTPN11,RCAN1,DUSP1,DUSP3,DUSP6,DUSP7,DUSP8,CNEP1R1,MPHOSPH10,ENSA,RPL5,CPPED1,NT5C3A,HDHD2,BPNT1,MDP1,SBF1,CD2BP2,F…
Cell	Introns and exons	GO: Biological Process	GO:0030832	regulation of actin filament length	6.408e-06	0.05315	0.0001778	0.001707	45	169	MKKS,DBNL,ARF1,ARF6,RHOA,BBS4,NCK1,CAPZA2,CAPZB,CFL1,CFL2,TMOD2,PFN1,PFN2,MTPN,PIK3R2,BAG4,SH3BGRL3,MYADM,TWF1,WDR1,RAC1,RDX,TRIM27,ARPC5,ARPC4,ARPC3,ACTR3,ACTR2,ARPC2,CTTN,DMTN,HAX1,ARPC1A,BRK1,GMFB,DSTN,CARMIL2,GRB2,CORO1A,ARFIP2,PDXP,CORO1B,ACTR3B,ARPC5L
Cell	Introns and exons	GO: Biological Process	GO:1904869	regulation of protein localization to Cajal body	6.455e-06	0.05354	0.0001779	0.001708	7	8	CCT6A,CCT4,CCT2,CCT5,CCT8,TCP1,CCT3
Cell	Introns and exons	GO: Biological Process	GO:1904871	positive regulation of protein localization to Cajal body	6.455e-06	0.05354	0.0001779	0.001708	7	8	CCT6A,CCT4,CCT2,CCT5,CCT8,TCP1,CCT3
Cell	Introns and exons	GO: Biological Process	GO:0002504	antigen processing and presentation of peptide or polysaccharide antigen via MHC class II	6.499e-06	0.05391	0.0001785	0.001714	31	100	AP2A1,AP2A2,ARF1,DYNLL1,AP1M1,AP2M1,AP1S1,AP2S1,KIF3B,CLTA,CLTC,SEC24C,DYNLL2,CTSD,CTSL,DCTN1,ACTR1B,ACTR1A,SAR1B,SEC23A,SEC13,DCTN2,SEC31A,DYNC2LI1,DCTN6,DCTN5,DCTN3,RAB7A,KIF3C,KIF5A,KLC1
Cell	Introns and exons	GO: Biological Process	GO:0043967	histone H4 acetylation	6.582e-06	0.0546	0.0001802	0.00173	23	64	APBB1,HAT1,RUVBL1,PER1,ATG5,CTBP1,PIH1D1,ELP3,NAA60,JADE1,KAT8,MCRS1,NAA50,SMARCB1,KAT2A,RUVBL2,DMAP1,USP22,JADE2,KAT7,MEAF6,YEATS4,MSL3P1
Cell	Introns and exons	GO: Biological Process	GO:1903829	positive regulation of cellular protein localization	6.691e-06	0.05549	0.0001825	0.001753	84	383	BAP1,PARP1,AKT1,NLGN2,ARF6,RHOA,RUVBL1,DYNLL1,BECN1,CDK5R1,ZPR1,NMT1,NPM1,OAZ1,OAZ2,CAV2,CCT6A,PDCD5,CDC42,ITGB1BP1,CHRM1,PIK3R2,AKAP5,PPM1A,CLIP3,PPP3R1,DYNLL2,PRKACA,PRKCI,PSMB7,PSMD8,B3GAT3,FAM20B,SAE1,RDX,UBL5,NUTF2,RPL28,ACSL3,RACK1,MCRS1,ANP32B,CCT4,CCT2,SIRT2,CCT5,CCT8,TMEM30A,VPS11,WBP11,KAT2A,RCC2,DMAP1,GPD1L,STK11,STX4,VAMP2,PPP1R9B,YWHAQ,TCP1,RER1,GSK3A,KAT7,CHP1,CCT3,U2AF2,HNMT,HNRNPK…
Cell	Introns and exons	GO: Biological Process	GO:0019076	viral release from host cell	7.25e-06	0.06013	0.0001972	0.001893	16	36	CAV2,VAPB,VAPA,PPIA,PPID,CHMP2B,DDB1,TRIM27,CHMP4B,TRIM32,CHMP3,VPS4A,CHMP2A,TSG101,TRIM8,RAB7A
Cell	Introns and exons	GO: Biological Process	GO:1903311	regulation of mRNA metabolic process	8.136e-06	0.06748	0.0002204	0.002116	37	130	MAGOH,LEO1,SRSF9,NANOS1,NPM1,CNOT8,CNOT7,RBM15B,BAG4,POLR2G,RBM42,WTAP,CTR9,EIF4A3,RNF40,RBM8A,THRAP3,TOB1,SF3B4,SAP18,SF3A1,NSRP1,SYNCRIP,SRSF3,SRSF4,PABPC1,NCBP2,SNW1,JMJD6,SUPT6H,PRPF19,TMBIM6,U2AF2,HNRNPC,HNRNPK,HSPA8,CELF6
Cell	Introns and exons	GO: Biological Process	GO:0007030	Golgi organization	8.157e-06	0.06765	0.0002204	0.002116	31	101	STX18,BLZF1,ARL1,USO1,VAMP4,CDC42,CLTC,BAG5,GORASP2,CSNK1D,TMED9,UBXN2A,MAPK3,MAP2K1,RAB1A,RAB2A,COG7,TMED5,STX6,EHD3,PRMT5,VCPIP1,HIKESHI,RBSN,NSFL1C,SURF4,GOLGA2,SEC23IP,PDCD10,GORASP1,YWHAZ
Cell	Introns and exons	GO: Biological Process	GO:0032781	positive regulation of ATPase activity	8.2e-06	0.06801	0.0002208	0.00212	18	44	ATP1B2,PFN1,PFN2,CHTOP,RAB3A,RAB4A,RAB6A,DNAJB6,AHSA1,DNAJC2,DNAJB11,DNAJC9,TPM1,GABARAPL2,DNAJC7,SUMO1,HSPA2,DNAJB1
Cell	Introns and exons	GO: Biological Process	GO:0034504	protein localization to nucleus	8.46e-06	0.07017	0.000227	0.002179	85	391	PARP1,AKT1,DYRK2,RHOA,MT3,DACT3,MXI1,BBS4,ZPR1,NFKBIA,NFKBIB,NPM1,NOL3,CAV2,CCT6A,PRDX1,CDKN1A,CFL1,RPL23,PIK3R2,PIN1,PLRG1,AKAP5,TNPO2,PPM1A,CRY2,PPP2CA,CSE1L,PPP3R1,IPO13,MAPK3,CTNNB1,KEAP1,RASSF5,G3BP2,RAN,RANBP1,DNAJB6,TOR1A,IPO4,TOB1,CNEP1R1,NUTF2,TOPORS,RPL11,APC2,MCRS1,FGF9,IPO7,HIKESHI,NCKIPSD,RANBP6,CCT4,CCT2,NOP58,CCT5,CCT8,SUMO3,SRI,DMAP1,STK11,SEC61B,TCP1,CTDNEP1,KAT7,HDGF,CHP1,ARL2BP…
Cell	Introns and exons	GO: Biological Process	GO:0090169	regulation of spindle assembly	8.485e-06	0.07037	0.000227	0.002179	10	16	CHMP1A,CHMP2B,PDCD6IP,CHMP4B,RNF4,CHMP5,CHMP3,CHMP2A,CCSAP,CHMP1B
Cell	Introns and exons	GO: Biological Process	GO:0032436	positive regulation of proteasomal ubiquitin-dependent protein catabolic process	9.359e-06	0.07762	0.0002496	0.002396	27	83	AKT1,CUL3,TRIB2,ZFAND2A,RNF19B,CBFA2T3,UBQLN1,RNF14,CSNK1D,CSNK1E,SOCS5,HERPUD1,KEAP1,FBXO22,STUB1,RACK1,SGTA,ANAPC11,SIRT2,PLK2,HSPBP1,UBE2V2,SUMO1,DNAJB2,VCP,XBP1,USP5
Cell	Introns and exons	GO: Biological Process	GO:0006325	chromatin organization	9.493e-06	0.07873	0.0002523	0.002423	148	770	H2AFV,ACTB,JDP2,BAP1,MEN1,HIST1H4D,SMARCA5,LEO1,C6orf89,APBB1,HAT1,CBX4,MBD3,MT3,BABAM1,RUVBL1,KDM1B,CENPX,NAP1L5,NAP1L4,PYGO2,SPTY2D1,NPM1,RNF8,CHRAC1,CEBPG,PER1,CHD3,PRMT7,ASF1A,BRMS1,ATG5,H2AFY,PPP5C,CTR9,SS18L1,CTBP1,MAPK3,CTNNB1,CHTOP,FBLL1,RNF40,DDB1,HP1BP3,MED24,PIH1D1,DNMT1,DR1,L3MBTL2,RBBP4,SAP30L,IPO4,ELP3,RNF2,BRD2,HDAC11,C17orf49,NAA60,FBL,SAP18,COPRS,JADE1,PRMT5,KAT8,MCRS1,H2AFY2,ACT…
Cell	Introns and exons	GO: Biological Process	GO:0034314	Arp2/3 complex-mediated actin nucleation	9.999e-06	0.08293	0.0002649	0.002544	15	33	ARF1,TRIM27,ARPC5,ARPC4,ARPC3,ACTR3,ACTR2,ARPC2,ARPC1A,BRK1,GMFB,ARFIP2,CORO1B,ACTR3B,ARPC5L
Cell	Introns and exons	GO: Biological Process	GO:0000245	spliceosomal complex assembly	1.052e-05	0.08729	0.000278	0.002669	21	57	SRSF9,NOL3,LSM4,DDX1,SF3A1,SLU7,SMN1,USP39,SNRPC,SNRPD1,SNRPD2,SNRPD3,SNRPE,SNRNP200,SNRPG,RBMXL1,TXNL4A,SF3A3,PRPF19,SF1,SF3A2
Cell	Introns and exons	GO: Biological Process	GO:0051129	negative regulation of cellular component organization	1.111e-05	0.09213	0.0002919	0.002802	133	680	MKKS,MAP1A,MAP4,PARP1,AKT1,ULK1,DBNL,LMO4,ARF6,RHOA,ARHGDIA,MT3,DACT3,SNX3,B2M,BBS4,CDK5R1,NPM1,NOL3,CAPZA2,CAPZB,UNC119,BUB3,CDC42,PTTG1,CYTH2,ITGB1BP1,TMOD2,PFN1,PFN2,TERF2IP,MTPN,AP2M1,CLTC,ASF1A,ATG5,UBQLN1,PHF23,BAG5,BAG4,H2AFY,PPM1A,CRMP1,PPP2CA,CLIP3,FEZ2,FEZ1,LRRTM2,CST3,PRKAR1A,CTBP1,CTNNB1,CCP110,MYADM,TWF1,PEX5,PIH1D1,RAC1,DNMT1,DUSP1,DNAJB6,RDX,CHMP4B,RNF6,DYNC1LI1,RNF41,CRBN,DMTN,SPR…
Cell	Introns and exons	GO: Biological Process	GO:0007080	mitotic metaphase plate congression	1.115e-05	0.09248	0.0002919	0.002802	16	37	SEH1L,CUL3,BECN1,RAB11A,CHMP1A,CHMP2B,CHMP7,CHMP6,PDCD6IP,CHMP4B,CHMP5,CHMP3,VPS4A,CHMP2A,RRS1,CHMP1B
Cell	Introns and exons	GO: Biological Process	GO:0051493	regulation of cytoskeleton organization	1.116e-05	0.09253	0.0002919	0.002802	95	452	MKKS,MAP1A,DBNL,ARF1,ARF6,RHOA,ARHGDIA,PHPT1,BECN1,BBS4,NCK1,CDK5R1,NPM1,CAPZA2,CAPZB,CDC42,CHMP1A,PDGFA,CFL1,CFL2,ITGB1BP1,TMOD2,PFDN2,PFN1,PFN2,MTPN,PIK3R2,BAG4,CRK,CHMP2B,CLIP3,MAPK3,CTNNB1,SH3BGRL3,MYADM,TWF1,STMN3,WDR1,RAC1,RANBP1,PDCD6IP,RDX,TRIM27,CHMP4B,ARPC5,RGS2,ARPC4,ARPC3,ACTR3,ACTR2,ARPC2,RNF4,DYNC1LI1,CTTN,DMTN,RPS3,MAP6D1,APC2,KATNB1,ATAT1,S100A10,HAX1,FKBP4,CHMP5,ARPC1A,MAPRE1,SIR…
Cell	Introns and exons	GO: Biological Process	GO:0030490	maturation of SSU-rRNA	1.192e-05	0.09886	0.0003109	0.002985	18	45	BYSL,SNU13,ABT1,NOC4L,MPHOSPH10,RPS8,RPS16,RPS19,RPS21,RPS24,TSR1,UTP6,RRS1,KRR1,LSM6,UTP4,UTP3,RPSA
Cell	Introns and exons	GO: Biological Process	GO:0016570	histone modification	1.211e-05	0.1004	0.0003147	0.003022	94	447	JDP2,BAP1,MEN1,LEO1,C6orf89,APBB1,HAT1,MBD3,MT3,RUVBL1,KDM1B,PYGO2,RNF8,PER1,CHD3,PRMT7,BRMS1,ATG5,H2AFY,PPP5C,CTR9,CTBP1,MAPK3,CTNNB1,CHTOP,FBLL1,RNF40,DDB1,MED24,PIH1D1,DNMT1,DR1,RBBP4,SAP30L,ELP3,RNF2,HDAC11,NAA60,FBL,SAP18,COPRS,JADE1,PRMT5,KAT8,MCRS1,SETD3,ZNHIT1,TADA3,SET,KAT5,OTUB1,BRMS1L,NAA50,SKP1,USP21,SIRT2,TADA1,SNW1,SMARCB1,WDR82,WDR61,SNCA,KAT2A,RUVBL2,DMAP1,JMJD6,SUPT6H,DPY30,TAF7,…
Cell	Introns and exons	GO: Biological Process	GO:0002768	immune response-regulating cell surface receptor signaling pathway	1.251e-05	0.1037	0.0003241	0.003112	80	366	ACTB,ACTG1,PHPT1,NCK1,NFKBIA,CACNB3,CALM1,CALM2,CALM3,CDC42,PIK3R2,PSMF1,CRK,PPP3R1,PRKACA,PRKACB,MAPK3,MAP2K7,PRNP,PSMA2,PSMA4,PSMA5,PSMA6,PSMA7,PSMB1,PSMB2,PSMB3,PSMB4,PSMB5,PSMB6,PSMB7,PSMB10,PSMC1,PSMC2,PSMC3,PSMC5,PSMC6,PSMD2,PSMD3,PSMD4,PSMD5,PSMD8,PSMD11,PSMD12,PSMD13,PSME1,PSME2,PSMD6,RAC1,DUSP3,ARPC5,ARPC4,ARPC3,ACTR3,ACTR2,ARPC2,PSME3,RPS27A,SPG21,SLA2,FOS,ARPC1A,NCKIPSD,SKP1,ELMO2,BRK1…
Cell	Introns and exons	GO: Biological Process	GO:0002429	immune response-activating cell surface receptor signaling pathway	1.289e-05	0.1069	0.000333	0.003197	74	332	ACTB,ACTG1,PHPT1,NCK1,NFKBIA,CACNB3,CDC42,PIK3R2,PSMF1,CRK,PRKACA,PRKACB,MAPK3,PRNP,PSMA2,PSMA4,PSMA5,PSMA6,PSMA7,PSMB1,PSMB2,PSMB3,PSMB4,PSMB5,PSMB6,PSMB7,PSMB10,PSMC1,PSMC2,PSMC3,PSMC5,PSMC6,PSMD2,PSMD3,PSMD4,PSMD5,PSMD8,PSMD11,PSMD12,PSMD13,PSME1,PSME2,PSMD6,RAC1,DUSP3,ARPC5,ARPC4,ARPC3,ACTR3,ACTR2,ARPC2,PSME3,RPS27A,SPG21,SLA2,ARPC1A,NCKIPSD,SKP1,ELMO2,BRK1,STK11,RABGEF1,CARMIL2,GRB2,THY1,UBA…
Cell	Introns and exons	GO: Biological Process	GO:0044839	cell cycle G2/M phase transition	1.302e-05	0.108	0.0003354	0.00322	51	205	RAB8A,SSNA1,DYNLL1,RAB11A,NPM1,CALM1,CALM2,CALM3,CCNA2,CCNG1,CDK4,CDKN1A,FBXL15,H2AFY,SYF2,PPP1CB,PPP2R1A,PPP2R2A,CSNK1D,CSNK1E,PRKACA,PRKAR2B,CCP110,DCTN1,HAUS2,ACTR1A,ENSA,RPS27A,TUBB4A,TUBB4B,PHLDA1,DCTN2,TUBB,SKP1,MAPRE1,KHDRBS1,ARPP19,RCC2,DCTN3,TPD52L1,TUBA4A,TUBG1,UBA52,UBB,UBC,HSPA2,HSP90AA1,WEE1,YWHAE,YWHAG,TUBA1A
Cell	Introns and exons	GO: Biological Process	GO:0051258	protein polymerization	1.333e-05	0.1105	0.0003422	0.003285	58	243	MKKS,DBNL,ARF1,ARF6,RHOA,BBS4,NCK1,NEFL,CAPZA2,CAPZB,TMOD2,PFN1,PFN2,MTPN,PIK3R2,BAG4,CLIP3,CSNK1D,MYADM,TWF1,RAC1,RDX,TRIM27,ARPC5,RGS2,ARPC4,ARPC3,ACTR3,ACTR2,ARPC2,CTTN,DMTN,RPS3,ARL6,HAX1,FKBP4,ARPC1A,MAPRE1,CHMP3,SNCA,BRK1,TUBG2,CHMP2A,UBE2S,GMFB,GOLGA2,CARMIL2,STMN2,TPPP,GRB2,CORO1A,ARFIP2,TUBG1,NDEL1,STMN1,CORO1B,ACTR3B,ARPC5L
Cell	Introns and exons	GO: Biological Process	GO:0070199	establishment of protein localization to chromosome	1.355e-05	0.1124	0.0003468	0.003329	12	23	CCT6A,NABP2,H2AFY,PIH1D1,H2AFY2,CCT4,CCT2,CCT5,CCT8,RUVBL2,TCP1,ACD
Cell	Introns and exons	GO: Biological Process	GO:0031346	positive regulation of cell projection organization	1.388e-05	0.1151	0.0003542	0.0034	80	367	ACHE,AMIGO1,MIF,NLGN2,STK24,ENC1,APBB1,ARF1,RHOA,ARHGDIA,SNX3,RAB11A,BBS4,NCK1,BDNF,NEFL,MYO3A,EIF2B2,WRAP73,NME1,NME2,NEURL1,CDC42,PCP4,NUMBL,PFN1,CPNE6,ANAPC2,AKAP5,DDX56,TMEM106B,PPP2R5B,PPP2R5D,FEZ1,RRN3,SS18L1,PRKCI,MAPK6,MAP2K1,CCP110,RAC1,RALA,RANBP1,ACTR3,KCTD17,EEF1A1,ARPC2,FBXO31,EIF4G2,RPL4,KATNB1,FKBP1B,NCKIPSD,FUZ,MIEN1,SKIL,TMEM30A,FSCN1,RAB21,BRK1,KAT2A,STK11,GOLGA2,CARMIL2,STMN2,R…
Cell	Introns and exons	GO: Biological Process	GO:0006259	DNA metabolic process	1.743e-05	0.1446	0.0004435	0.004258	182	992	KCTD13,ACHE,MEN1,PARP1,HIST1H4D,AKT1,WDR48,CUL4A,SMARCA5,APBB1,APEX1,COPS3,MBD3,BABAM1,RUVBL1,PPP4R2,KDM1B,CENPX,SFR1,BANF1,ZPR1,NME1,NSMCE1,NPM1,RNF8,CHRAC1,CCNE1,CCT6A,CDC5L,CDC34,CDC42,PCNA,CDKN1A,CDKN2D,PTTG1,CEBPG,PDGFA,PFN1,COPS2,TERF2IP,INIP,TFPT,GAR1,NABP2,PRMT7,EXOSC4,ASF1A,INO80E,EEF1E1,RRM2B,POLR2B,POLR2C,POLR2D,POLR2E,POLR2F,POLR2G,POLR2H,POLR2I,POLR2J,POLR2K,POLR2L,PPIA,SH2B1,CRY2,PP…
Cell	Introns and exons	GO: Biological Process	GO:1901673	regulation of mitotic spindle assembly	1.781e-05	0.1477	0.0004517	0.004337	9	14	CHMP1A,CHMP2B,PDCD6IP,CHMP4B,CHMP5,CHMP3,CHMP2A,CCSAP,CHMP1B
Cell	Introns and exons	GO: Biological Process	GO:0002183	cytoplasmic translational initiation	1.806e-05	0.1498	0.0004553	0.004371	10	17	DENR,EIF3A,EIF3B,EIF3D,EIF3F,NCK1,CDC123,EIF3M,YTHDF2,SSB
Cell	Introns and exons	GO: Biological Process	GO:0031468	nuclear envelope reassembly	1.806e-05	0.1498	0.0004553	0.004371	10	17	BANF1,PPP2CA,PPP2R1A,PPP2R2A,UBXN2A,CHMP7,CHMP4B,CHMP2A,NSFL1C,LMNA
Cell	Introns and exons	GO: Biological Process	GO:1902115	regulation of organelle assembly	1.812e-05	0.1503	0.0004555	0.004373	43	165	MAP4,STX18,PIP4K2B,RHOA,BBS4,WRAP73,NPM1,CHMP1A,ATG5,UBQLN1,PHF23,CHMP2B,TBC1D10B,FEZ2,FEZ1,CCP110,RAB5A,PDCD6IP,RDX,CHMP4B,KCTD17,RNF4,RNF5,TBC1D10A,PIP4K2C,TBC1D7,SDCBP,CHMP5,FUZ,CHMP3,FSCN1,VPS11,PLK2,CHMP2A,ATG3,HDAC2,TSG101,IFT46,RAB7A,CCSAP,CHMP1B,STAM,RAB1B
Cell	Introns and exons	GO: Biological Process	GO:0032880	regulation of protein localization	1.905e-05	0.158	0.0004774	0.004584	192	1057	ACHE,RAB8A,BAP1,PARP1,MIF,AKT1,NLGN2,STX7,DYRK2,ANXA5,CNIH2,KCNAB2,APBB1,ARF1,ARF6,RHOA,ARHGDIA,ARHGDIG,PHPT1,RUVBL1,DACT3,DYNLL1,VAMP4,BECN1,MXI1,SNX3,ADAM9,RAB11A,NCL,CDK5R1,ZPR1,NFKBIA,NFKBIB,NMT1,NPM1,NOL3,NUCB1,OAZ1,OAZ2,CAV2,CCT6A,PDCD5,PRDX1,CDC42,CDKN1A,RAB11B,ITGB1BP1,PFKL,PFKM,CHRM1,TP53INP2,SELENOK,AP2M1,PIK3C3,PIK3R2,PIN1,CLTC,CRIPT,ATG5,AKAP5,BAG4,NDFIP2,H2AFY,NR1D1,PPIA,PPID,PPM1A,P…
Cell	Introns and exons	GO: Biological Process	GO:0000086	G2/M transition of mitotic cell cycle	1.917e-05	0.159	0.000479	0.004598	49	197	RAB8A,SSNA1,DYNLL1,RAB11A,CALM1,CALM2,CALM3,CCNA2,CCNG1,CDK4,CDKN1A,FBXL15,SYF2,PPP1CB,PPP2R1A,PPP2R2A,CSNK1D,CSNK1E,PRKACA,PRKAR2B,CCP110,DCTN1,HAUS2,ACTR1A,ENSA,RPS27A,TUBB4A,TUBB4B,PHLDA1,DCTN2,TUBB,SKP1,MAPRE1,KHDRBS1,ARPP19,RCC2,DCTN3,TPD52L1,TUBA4A,TUBG1,UBA52,UBB,UBC,HSPA2,HSP90AA1,WEE1,YWHAE,YWHAG,TUBA1A
Cell	Introns and exons	GO: Biological Process	GO:0032386	regulation of intracellular transport	2.23e-05	0.1849	0.0005553	0.005332	130	671	BAP1,PARP1,STX18,DYRK2,CNIH2,ARF1,RHOA,RUVBL1,DACT3,DYNLL1,VAMP4,MXI1,SNX3,NAPA,CDK5R1,ZPR1,NFKBIA,NFKBIB,NMT1,CALM1,NOL3,CALM2,CALM3,NUCB1,OAZ1,OAZ2,PDCD5,PRDX1,CDC42,CDKN1A,RAB11B,ITGB1BP1,PFN2,CHRM1,SNX6,PIK3R2,ATG5,AKAP5,BAG4,PPM1A,PPP2CA,PPP3R1,NUS1,DYNLL2,PRKACA,MAPK3,MAP2K1,RIMS3,PSMB7,PSMD8,KEAP1,B3GAT3,PTPN11,G3BP2,FAM20B,RAB3A,RAB5A,RANGAP1,RAP1B,TOR1A,SAE1,RDX,UBL5,NUTF2,DMTN,RPL28,APC…
Cell	Introns and exons	GO: Biological Process	GO:0033673	negative regulation of kinase activity	2.288e-05	0.1897	0.0005681	0.005454	63	275	MEN1,AKT1,CUL3,TRIB2,NCK1,NPM1,ERRFI1,PCP4,CDKN1A,CDKN2D,ITGB1BP1,SNX6,SH3BP5,MAPK8IP1,H2AFY,PPP1R1A,PPP2CA,PPP2R1A,SOCS5,PRKAR1A,PRKAR1B,PRKAR2B,DUSP1,DUSP3,DUSP6,DUSP7,DUSP8,PRKRIP1,TRIM27,RGS2,RGS4,HIPK3,FBXO31,SPRY2,CAMK2N1,RACK1,PPP1R1B,FEM1A,AKT1S1,HEXIM1,SMPD1,DBNDD2,LRRC4,GMFB,TAF7,GPS1,GPS2,DUSP14,GSTP1,THY1,SH3BP5L,CHP1,CORO1C,NUP62,UCHL1,FLRT3,DNAJA1,AIDA,YWHAG,ILK,LRRTM1,LRRC4B,CAMK2N2
Cell	Introns and exons	GO: Biological Process	GO:0043618	regulation of transcription from RNA polymerase II promoter in response to stress	2.335e-05	0.1937	0.0005781	0.00555	22	64	MT3,ATF4,NCK1,NOTCH1,ATF6B,RBX1,EGLN2,EGR1,RPS27A,CITED2,SIRT2,ELOC,ELOB,TMBIM6,HIF1A,UBA52,UBB,UBC,UBE2D1,UBE2D3,VHL,XBP1
Cell	Introns and exons	GO: Biological Process	GO:0008333	endosome to lysosome transport	2.415e-05	0.2003	0.0005961	0.005723	18	47	VPS18,ARF1,RHOB,RAB12,HGS,FAM160A2,CHMP5,VPS35,CHMP3,VPS11,SNX16,MGRN1,AKTIP,SNAPIN,TSG101,VPS33A,RAB7A,M6PR
Cell	Introns and exons	GO: Biological Process	GO:0050684	regulation of mRNA processing	2.443e-05	0.2026	0.0006012	0.005771	32	111	MAGOH,LEO1,SRSF9,NPM1,CNOT7,RBM15B,POLR2G,RBM42,WTAP,CTR9,EIF4A3,RNF40,RBM8A,THRAP3,TOB1,SF3B4,SAP18,SF3A1,NSRP1,SRSF3,SRSF4,PABPC1,NCBP2,SNW1,JMJD6,SUPT6H,PRPF19,TMBIM6,U2AF2,HNRNPK,HSPA8,CELF6
Cell	Introns and exons	GO: Biological Process	GO:0031647	regulation of protein stability	2.533e-05	0.2101	0.0006199	0.005951	56	237	APBB1,MT3,CCAR2,ATP1B2,NAPG,DPM2,NPM1,CCT6A,CD81,CDC42,CDKN1A,DPM3,PFN1,PFN2,PIN1,DERL1,APTX,PSMD8,PEX19,COG7,RNF5,GOLGA7,TMEM88,STUB1,TADA3,FLOT2,CCT4,CCT2,KHDRBS1,CCT5,VPS35,CCT8,SNCA,GIPC1,VPS11,KAT2A,SUGT1,TAF9,TCP1,CDC37,TBRG1,PDCD10,CHP1,GTPBP4,CCT3,STX12,COMMD1,SUMO1,HSPA8,HSP90AA1,HSP90AB1,VHL,XBP1,IFT46,BAG6,KRAS
Cell	Introns and exons	GO: Biological Process	GO:1990173	protein localization to nucleoplasm	2.548e-05	0.2114	0.0006199	0.005951	7	9	CCT6A,CCT4,CCT2,CCT5,CCT8,TCP1,CCT3
Cell	Introns and exons	GO: Biological Process	GO:1903405	protein localization to nuclear body	2.548e-05	0.2114	0.0006199	0.005951	7	9	CCT6A,CCT4,CCT2,CCT5,CCT8,TCP1,CCT3
Cell	Introns and exons	GO: Biological Process	GO:1904867	protein localization to Cajal body	2.548e-05	0.2114	0.0006199	0.005951	7	9	CCT6A,CCT4,CCT2,CCT5,CCT8,TCP1,CCT3
Cell	Introns and exons	GO: Biological Process	GO:0018393	internal peptidyl-lysine acetylation	2.577e-05	0.2138	0.0006251	0.006001	42	162	APBB1,HAT1,MBD3,RUVBL1,PYGO2,PER1,ATG5,CTBP1,MAPK3,MED24,PIH1D1,DR1,ELP3,NAA60,JADE1,ATAT1,KAT8,MCRS1,TADA3,SET,KAT5,NAA50,TADA1,SMARCB1,SNCA,KAT2A,RUVBL2,DMAP1,TAF7,TAF9,TAF10,TAF12,USP22,JADE2,KAT7,WBP2,EID1,MEAF6,POLE4,BAG6,YEATS4,MSL3P1
Cell	Introns and exons	GO: Biological Process	GO:0031124	mRNA 3'-end processing	2.611e-05	0.2165	0.0006313	0.006061	28	92	MAGOH,LEO1,SSU72,SRSF9,CPSF2,CNOT7,POLR2D,POLR2G,CTR9,CSTF1,CHTOP,EIF4A3,RNF40,RBM8A,TOB1,ALYREF,THOC7,SRSF3,SRSF4,POLDIP3,SLU7,THOC3,PABPC1,NCBP2,CSTF2T,U2AF2,U2AF1,SLBP
Cell	Introns and exons	GO: Biological Process	GO:0007041	lysosomal transport	2.635e-05	0.2185	0.0006352	0.006098	25	78	VPS18,ARF1,RHOB,VPS51,RAB12,HGS,TMEM106B,FAM160A2,EHD3,VPS52,CHMP5,VPS35,CHMP3,VPS11,USE1,SNX16,RBSN,MGRN1,AKTIP,SNAPIN,TSG101,HSPA8,VPS33A,RAB7A,M6PR
Cell	Introns and exons	GO: Biological Process	GO:0018205	peptidyl-lysine modification	2.646e-05	0.2194	0.000636	0.006106	89	426	SEH1L,MEN1,PARP1,APBB1,HAT1,CBX4,MBD3,RUVBL1,PYGO2,NSMCE1,PCNA,PER1,TOLLIP,ATG5,H2AFY,CTR9,CTBP1,MAPK3,CTNNB1,NSMCE4A,DOHH,MED24,PIH1D1,DNMT1,RAD21,RANGAP1,DR1,L3MBTL2,UBA2,SAE1,ELP3,RNF2,RNF4,EGR1,EIF5A,USPL1,TOPORS,RPA1,NAA60,JADE1,ATAT1,KAT8,MCRS1,SETD3,TADA3,SET,KAT5,NAA50,NOP58,SIRT2,TADA1,SNW1,SMARCB1,WDR82,SUMO3,WDR61,SNCA,KAT2A,RUVBL2,DMAP1,JMJD6,SUPT6H,DPY30,TAF7,TAF9,TAF10,TAF12,USP22,J…
Cell	Introns and exons	GO: Biological Process	GO:0050657	nucleic acid transport	3.104e-05	0.2575	0.000742	0.007124	45	179	SEH1L,MAGOH,DDX25,SRSF9,CPSF2,NPM1,POLR2D,CHTOP,EIF4A3,G3BP2,RBM8A,RAN,RANBP1,MAGOHB,EIF4E,EIF5A,ALYREF,FLOT1,RPS28,SEC13,THOC7,SRSF3,SRSF4,POLDIP3,SLU7,THOC3,NCBP2,KHDRBS1,RTRAF,PHAX,SUPT6H,NUDT4,XPOT,U2AF2,NUP62,HNRNPA1,U2AF1,EIF5A2,NOL6,UPF3A,ENY2,SLBP,SEM1,HNRNPA3,RPSA
Cell	Introns and exons	GO: Biological Process	GO:0050658	RNA transport	3.104e-05	0.2575	0.000742	0.007124	45	179	SEH1L,MAGOH,DDX25,SRSF9,CPSF2,NPM1,POLR2D,CHTOP,EIF4A3,G3BP2,RBM8A,RAN,RANBP1,MAGOHB,EIF4E,EIF5A,ALYREF,FLOT1,RPS28,SEC13,THOC7,SRSF3,SRSF4,POLDIP3,SLU7,THOC3,NCBP2,KHDRBS1,RTRAF,PHAX,SUPT6H,NUDT4,XPOT,U2AF2,NUP62,HNRNPA1,U2AF1,EIF5A2,NOL6,UPF3A,ENY2,SLBP,SEM1,HNRNPA3,RPSA
Cell	Introns and exons	GO: Biological Process	GO:0045859	regulation of protein kinase activity	3.148e-05	0.2611	0.0007503	0.007204	146	775	MEN1,ADORA1,MIF,MAP3K10,AKT1,CUL3,TRIB2,LAMTOR2,DBNL,RHOA,MT3,LAMTOR3,PEA15,ATP2B4,ADAM9,NCK1,CDK5R1,CDK5R2,NPM1,DIRAS1,CALM1,CALM2,CALM3,CCNA2,CCND2,CCNE1,CCNG1,UNC119,HGS,NEURL1,ERRFI1,CD81,CDC42,CDK4,VAPB,PCP4,CDKN1A,CDKN2D,PDGFA,ITGB1BP1,SNX6,SH3BP5,SERTAD1,MAPK8IP1,H2AFY,CRK,CRKL,PPP1R1A,PPP2CA,PPP2R1A,CSNK2B,SOCS5,PRKACA,PRKACB,PRKAG1,PRKAR1A,PRKAR1B,PRKAR2B,MAPK3,MAP2K1,FAM20A,MAP2K7,DIRAS…
Cell	Introns and exons	GO: Biological Process	GO:0030833	regulation of actin filament polymerization	3.324e-05	0.2757	0.00079	0.007584	39	148	MKKS,DBNL,ARF1,ARF6,RHOA,BBS4,NCK1,CAPZA2,CAPZB,TMOD2,PFN1,PFN2,MTPN,PIK3R2,BAG4,MYADM,TWF1,RAC1,RDX,TRIM27,ARPC5,ARPC4,ARPC3,ACTR3,ACTR2,ARPC2,CTTN,DMTN,HAX1,ARPC1A,BRK1,GMFB,CARMIL2,GRB2,CORO1A,ARFIP2,CORO1B,ACTR3B,ARPC5L
Cell	Introns and exons	GO: Biological Process	GO:0070911	global genome nucleotide-excision repair	3.368e-05	0.2794	0.0007982	0.007663	14	32	PARP1,CUL4A,DDB1,RBX1,RAD23B,RPS27A,SUMO3,UBA52,UBB,UBC,UBE2N,UBE2V2,SUMO1,GTF2H5
Cell	Introns and exons	GO: Biological Process	GO:0018394	peptidyl-lysine acetylation	3.387e-05	0.2809	0.0008003	0.007683	43	169	APBB1,HAT1,MBD3,RUVBL1,PYGO2,PER1,ATG5,CTBP1,MAPK3,MED24,PIH1D1,DR1,ELP3,NAA60,JADE1,ATAT1,KAT8,MCRS1,TADA3,SET,KAT5,NAA50,TADA1,SMARCB1,SNCA,KAT2A,RUVBL2,DMAP1,TAF7,TAF9,TAF10,TAF12,USP22,JADE2,KAT7,HDAC2,WBP2,EID1,MEAF6,POLE4,BAG6,YEATS4,MSL3P1
Cell	Introns and exons	GO: Biological Process	GO:0070507	regulation of microtubule cytoskeleton organization	3.41e-05	0.2829	0.0008036	0.007715	38	143	MAP1A,RHOA,BECN1,CDK5R1,NPM1,CAPZB,CDC42,CHMP1A,CHMP2B,CLIP3,CTNNB1,STMN3,RANBP1,PDCD6IP,CHMP4B,RGS2,RNF4,DYNC1LI1,RPS3,MAP6D1,APC2,KATNB1,ATAT1,FKBP4,CHMP5,MAPRE1,SIRT2,CHMP3,SNCA,PLK2,HSPH1,CHMP2A,RCC2,STMN2,STMN4,CCSAP,CHMP1B,STMN1
Cell	Introns and exons	GO: Biological Process	GO:0071428	rRNA-containing ribonucleoprotein complex export from nucleus	3.691e-05	0.3061	0.0008671	0.008325	8	12	NPM1,RAN,NMD3,RPS15,RPS28,RRS1,EIF6,RPSA
Cell	Introns and exons	GO: Biological Process	GO:1903543	positive regulation of exosomal secretion	3.908e-05	0.3241	0.0009156	0.00879	9	15	HGS,PDCD6IP,SDCBP,VPS4A,CHMP2A,SNF8,TSG101,RAB7A,STAM
Cell	Introns and exons	GO: Biological Process	GO:0000280	nuclear division	3.932e-05	0.3261	0.0009185	0.008819	117	599	SEH1L,CUL3,RHOA,BABAM1,RUVBL1,BECN1,CENPX,RAB11A,WRAP73,ANAPC16,RNF8,ARL8A,CAV2,CHAMP1,CCNA2,CCNG1,CCNG2,PEBP1,BUB3,CDC42,CHMP1A,NOLC1,PTTG1,CETN3,BOD1,MIS12,KIF3B,PIN1,ANAPC2,CLTC,SAC3D1,ANAPC13,H2AFY,SH2B1,CHMP2B,PPP1CA,PPP2R1A,PPP5C,KLHDC3,PRKAR1A,MAP2K1,PSMD13,DCTN1,NSUN2,CHMP7,TIPIN,RAD21,RAN,RANBP1,CHMP6,PDCD6IP,DUSP1,CHMP4B,HAUS2,ACTR3,ACTR2,CNTD1,ARL8B,DYNC1LI1,RPA1,ENSA,RPL24,MAP9,RPS3,R…
Cell	Introns and exons	GO: Biological Process	GO:0007264	small GTPase mediated signal transduction	4.31e-05	0.3574	0.001004	0.009639	115	588	KCTD13,RAB22A,RAB8A,ULK1,CUL3,DBNL,ARF1,ARF3,ARF4,ARF6,RHOA,RHOB,ARHGAP1,ARHGDIA,ARHGDIG,ARL1,RFXANK,RASL11B,RAB11A,RAB4B,SQSTM1,RAB12,DIRAS1,ARL8A,CCNA2,CDC42,CDKN1A,RAB11B,CFL1,CYTH2,CHML,SRPRB,PIK3R2,RHOF,CRK,CRKL,PPP2CB,RASL10B,ARHGEF4,MAP2K1,DIRAS2,PSD,ARHGEF17,ARL5A,STMN3,G3BP2,DHCR24,RAB1A,RAB2A,RAB3A,RAB3B,RAB4A,RAB5A,RAB6A,RABIF,RAB5C,RAC1,DNMT1,RALA,RAN,RAP1B,RAP2A,RAP2B,RDX,RHEB,RIT1,A…
Cell	Introns and exons	GO: Biological Process	GO:0006470	protein dephosphorylation	4.553e-05	0.3776	0.001058	0.01016	74	344	ACP1,ADORA1,NCEH1,PHPT1,PLPP1,SSU72,NCK1,PPP1R35,CALM1,CALM2,CALM3,MTMR6,MTMR4,RPRD1B,PIN1,PGP,BAG4,PPM1A,PPM1G,PPP1CA,PPP1CB,CRY2,PPP1R2,PPP1R7,PPP2CA,PPP2CB,PPP2R1A,PPP2R2A,PTPA,PPP2R5B,PPP2R5D,PPP4C,PPP3R1,PPP5C,PPP6C,PTPN11,RCAN1,DUSP1,DUSP3,DUSP6,DUSP7,DUSP8,CNEP1R1,MPHOSPH10,ENSA,RPL5,CPPED1,MDP1,SBF1,CD2BP2,FKBP1A,FKBP1B,SET,NIFK,PCIF1,SMPD1,DUSP28,ARPP19,PPP2R2D,PPP1R9B,DUSP14,PPP1R11,CTD…
Cell	Introns and exons	GO: Biological Process	GO:0016569	covalent chromatin modification	4.643e-05	0.3851	0.001076	0.01033	94	462	JDP2,BAP1,MEN1,LEO1,C6orf89,APBB1,HAT1,MBD3,MT3,RUVBL1,KDM1B,PYGO2,RNF8,PER1,CHD3,PRMT7,BRMS1,ATG5,H2AFY,PPP5C,CTR9,CTBP1,MAPK3,CTNNB1,CHTOP,FBLL1,RNF40,DDB1,MED24,PIH1D1,DNMT1,DR1,RBBP4,SAP30L,ELP3,RNF2,HDAC11,NAA60,FBL,SAP18,COPRS,JADE1,PRMT5,KAT8,MCRS1,SETD3,ZNHIT1,TADA3,SET,KAT5,OTUB1,BRMS1L,NAA50,SKP1,USP21,SIRT2,TADA1,SNW1,SMARCB1,WDR82,WDR61,SNCA,KAT2A,RUVBL2,DMAP1,JMJD6,SUPT6H,DPY30,TAF7,…
Cell	Introns and exons	GO: Biological Process	GO:0044106	cellular amine metabolic process	4.769e-05	0.3956	0.001102	0.01058	50	209	ACHE,AMD1,ATP2B4,OAZ1,OAZ2,ODC1,PEBP1,PDE1B,PSMF1,PSMA2,PSMA4,PSMA5,PSMA6,PSMA7,PSMB1,PSMB2,PSMB3,PSMB4,PSMB5,PSMB6,PSMB7,PSMB10,PSMC1,PSMC2,PSMC3,PSMC5,PSMC6,PSMD2,PSMD3,PSMD4,PSMD5,PSMD8,PSMD11,PSMD12,PSMD13,PSME1,PSME2,PSMD6,PSME3,FABP3,FABP5,ACSL3,AZIN1,SMPD1,SNCA,SRM,GPAT4,VHL,SAMD8,PLA2G12A
Cell	Introns and exons	GO: Biological Process	GO:0051236	establishment of RNA localization	4.802e-05	0.3983	0.001106	0.01062	45	182	SEH1L,MAGOH,DDX25,SRSF9,CPSF2,NPM1,POLR2D,CHTOP,EIF4A3,G3BP2,RBM8A,RAN,RANBP1,MAGOHB,EIF4E,EIF5A,ALYREF,FLOT1,RPS28,SEC13,THOC7,SRSF3,SRSF4,POLDIP3,SLU7,THOC3,NCBP2,KHDRBS1,RTRAF,PHAX,SUPT6H,NUDT4,XPOT,U2AF2,NUP62,HNRNPA1,U2AF1,EIF5A2,NOL6,UPF3A,ENY2,SLBP,SEM1,HNRNPA3,RPSA
Cell	Introns and exons	GO: Biological Process	GO:0031333	negative regulation of protein complex assembly	5.239e-05	0.4345	0.001204	0.01156	33	120	MKKS,ULK1,DBNL,LMO4,BBS4,NOL3,CAPZA2,CAPZB,CDC42,TMOD2,PFN1,PFN2,MTPN,PPM1A,CLIP3,MYADM,TWF1,PEX5,RDX,CRBN,DMTN,FKBP4,LCMT1,MAPRE1,SIRT2,SNCA,CARMIL2,STMN2,HMGB1,SAR1A,TFIP11,STMN1,SVIP
Cell	Introns and exons	GO: Biological Process	GO:0031401	positive regulation of protein modification process	5.294e-05	0.4391	0.001211	0.01163	216	1230	JDP2,MEN1,ADORA1,MIF,MAP3K10,AKT1,TRIB2,LAMTOR2,C6orf89,DBNL,ZNF622,RHOA,MT3,DDRGK1,LAMTOR3,PEA15,ATP2B4,CENPX,ADAM9,BDNF,CDK5R1,SQSTM1,ANAPC16,CDK5R2,NPM1,DIRAS1,CALM1,CALM2,CALM3,CAV2,CCK,CCND2,UNC119,NEURL1,CD44,CD81,BUB3,CDC42,VAPB,CDKN1A,PDGFA,ITGB1BP1,PFN2,TERF2IP,PIN1,ANAPC2,TOLLIP,NENF,BRMS1,PSMF1,AKAP5,UBQLN1,DERL1,PHF23,BAG4,NDFIP2,CRK,CRKL,PPP1R7,PPP2CA,CLIP3,PTPA,CSNK1D,CTR9,CSNK2B,PR…
Cell	Introns and exons	GO: Biological Process	GO:0032870	cellular response to hormone stimulus	5.3e-05	0.4396	0.001211	0.01163	129	677	MKKS,MAX,RAB8A,MEN1,PARP1,AKT1,MED30,ANXA5,APEX1,APRT,RHOA,MED4,MT3,PLPP1,ASNS,DDRGK1,ATP6V1A,ATP6V1B2,ATP6V1C1,ATP6V1E1,ATP6V1G2,BBS4,SFR1,BDNF,KLF9,BUD31,NOTCH1,CAV2,CCNA2,CCNE1,ATP6V0D1,ERRFI1,CDC5L,GNG2,PER1,ATP6V1F,AP3S1,PIK3R2,DDX54,ATP6V1G1,NR1D1,CRY2,RNF14,PPP5C,CSNK2B,PRKACA,PRKACB,PRKAR1A,IPO13,PRKAR1B,PRKAR2B,PRKCI,MAPK3,CTNNB1,CTSB,CTSL,MED24,PTPN11,THRAP3,NR1D2,RAN,EGLN2,RANGAP1,MED1…
Cell	Introns and exons	GO: Biological Process	GO:0006473	protein acetylation	5.693e-05	0.4722	0.001297	0.01245	47	194	APBB1,HAT1,MBD3,RUVBL1,PYGO2,PER1,TERF2IP,ATG5,CTBP1,MAPK3,NAT9,MED24,PIH1D1,DR1,ELP3,NAA60,JADE1,ATAT1,KAT8,MCRS1,TADA3,SET,KAT5,NAA50,TADA1,SMARCB1,SNCA,KAT2A,RUVBL2,DMAP1,TAF7,TAF9,TAF10,TAF12,USP22,JADE2,KAT7,HDAC2,WBP2,EID1,MEAF6,XBP1,POLE4,BAG6,YEATS4,NAA30,MSL3P1
Cell	Introns and exons	GO: Biological Process	GO:0006513	protein monoubiquitination	5.751e-05	0.477	0.001307	0.01254	19	54	WDR48,CUL3,LEO1,NEURL1,CTR9,RNF40,DDB1,RBX1,RNF2,KLHL12,TOPORS,DTL,SKP1,MGRN1,KLHL22,TSG101,UBB,UBE2D3,UBE2E1
Cell	Introns and exons	GO: Biological Process	GO:0075525	viral translational termination-reinitiation	5.782e-05	0.4795	0.001307	0.01254	5	5	EIF3A,EIF3B,EIF3D,EIF3G,EIF3L
Cell	Introns and exons	GO: Biological Process	GO:0070389	chaperone cofactor-dependent protein refolding	5.782e-05	0.4795	0.001307	0.01254	5	5	BAG1,PTGES3,ST13,DNAJC7,DNAJB1
Cell	Introns and exons	GO: Biological Process	GO:0044344	cellular response to fibroblast growth factor stimulus	5.916e-05	0.4907	0.001333	0.0128	36	136	CD44,CDC5L,ITGB1BP1,POLR2B,POLR2C,POLR2D,POLR2E,POLR2F,POLR2G,POLR2H,POLR2I,POLR2J,POLR2K,POLR2L,MAPK3,CTNNB1,PTPN11,DUSP6,EGR3,SPRY2,RPS27A,FGF9,FUZ,RAB14,NCBP2,SNCA,GRB2,GTF2F1,GTF2F2,HNRNPA1,HNRNPF,UBA52,UBB,UBC,FLRT3,SHOC2
Cell	Introns and exons	GO: Biological Process	GO:0016573	histone acetylation	6.058e-05	0.5025	0.001362	0.01307	40	157	APBB1,HAT1,MBD3,RUVBL1,PYGO2,PER1,ATG5,CTBP1,MAPK3,MED24,PIH1D1,DR1,ELP3,NAA60,JADE1,KAT8,MCRS1,TADA3,SET,KAT5,NAA50,TADA1,SMARCB1,SNCA,KAT2A,RUVBL2,DMAP1,TAF7,TAF9,TAF10,TAF12,USP22,JADE2,KAT7,WBP2,EID1,MEAF6,POLE4,YEATS4,MSL3P1
Cell	Introns and exons	GO: Biological Process	GO:0009968	negative regulation of signal transduction	6.119e-05	0.5075	0.001372	0.01317	208	1181	KCTD13,MCL1,MEN1,BEND6,GRK2,AP2A1,AP2A2,AES,MIF,AKT1,CUL3,RHOA,PHPT1,DACT3,RASL11B,CCAR2,EIF3A,PEA15,ATP2B4,NCK1,NFKBIA,NFKBIB,NOTCH1,CALM1,NOL3,CALM2,CALM3,CAV2,MTMR4,PEBP1,HGS,NEURL1,ERRFI1,CD44,CDC34,CDC42,CDKN2D,ITGB1BP1,PER1,PFDN5,AP2M1,AP2S1,SNX6,CBY1,PIN1,STOML1,CLTA,SAC3D1,EPN1,TMEM64,MAPK8IP1,PSMF1,UBQLN1,RRM2B,BAG5,NR1D1,PPM1A,CRY2,PPP2CA,PPP2CB,PPP2R1A,RRN3,CSNK1E,SOCS5,PRKACA,PRKACB,C…
Cell	Introns and exons	GO: Biological Process	GO:0006475	internal protein amino acid acetylation	6.437e-05	0.5339	0.001439	0.01382	42	168	APBB1,HAT1,MBD3,RUVBL1,PYGO2,PER1,ATG5,CTBP1,MAPK3,MED24,PIH1D1,DR1,ELP3,NAA60,JADE1,ATAT1,KAT8,MCRS1,TADA3,SET,KAT5,NAA50,TADA1,SMARCB1,SNCA,KAT2A,RUVBL2,DMAP1,TAF7,TAF9,TAF10,TAF12,USP22,JADE2,KAT7,WBP2,EID1,MEAF6,POLE4,BAG6,YEATS4,MSL3P1
Cell	Introns and exons	GO: Biological Process	GO:0006448	regulation of translational elongation	6.485e-05	0.5379	0.001446	0.01388	12	26	AARS,EIF4A3,YRDC,DTD2,EIF5A,IMP3,RPS5,RPS9,DTD1,SRP9,AARSD1,EIF5A2
Cell	Introns and exons	GO: Biological Process	GO:0032535	regulation of cellular component size	6.587e-05	0.5464	0.001462	0.01404	79	377	MKKS,RAB22A,AKT1,ULK1,ANXA7,DBNL,ARF1,ARF6,RHOA,MT3,RAB11A,BBS4,NCK1,BDNF,NEFL,CDK5R1,EIF2B2,NPM1,CAPZA2,CAPZB,CDK4,CFL1,CFL2,TMOD2,PFN1,PFN2,MTPN,CLCN6,PIK3R2,CLNS1A,ANAPC2,BAG4,SH3BGRL3,MYADM,HP1BP3,TWF1,WDR1,RAB3B,RAB5A,RAC1,RDX,TRIM27,ARPC5,ARPC4,ARPC3,ACTR3,ACTR2,ARPC2,RNF6,EIF4G2,CTTN,RPL4,DMTN,HAX1,LAMTOR5,ARPC1A,AKT1S1,CHMP3,RAB21,BRK1,GMFB,DSTN,CARMIL2,GRB2,CORO1A,TTL,LRRC8A,SNF8,HIF1A,A…
Cell	Introns and exons	GO: Biological Process	GO:0050849	negative regulation of calcium-mediated signaling	6.594e-05	0.5469	0.001462	0.01404	10	19	ATP2B4,CALM1,CALM2,CALM3,PRNP,SLA2,FKBP1A,FKBP1B,SRI,CHP1
Cell	Introns and exons	GO: Biological Process	GO:0018193	peptidyl-amino acid modification	6.65e-05	0.5515	0.001471	0.01412	217	1241	SEH1L,ASPHD1,SCYL1,MEN1,ADH5,ADORA1,PARP1,MGAT2,GRK2,MIF,MAP3K10,AKT1,ULK1,DYRK2,MCFD2,NTMT1,APBB1,HAT1,CBX4,STK32C,MBD3,STK16,RUVBL1,CFAP20,ATP2B4,TTC9B,NCK1,TTC9C,DPM2,BDNF,MYO3A,CDK5R1,PYGO2,PPIL3,NME2,NMT1,NSMCE1,CALM1,CALM2,CALM3,CAV2,CCK,UNC119,NEURL1,ERRFI1,CD44,CD81,CDC42,PCNA,PDGFA,PER1,DPM3,PFN2,TERF2IP,OSTC,SNX6,PIN1,PDCL3,TOLLIP,TTLL1,PRMT7,WDR77,SH3BP5,ATG5,BAG4,H2AFY,PPIA,PPID,PPP2C…
Cell	Introns and exons	GO: Biological Process	GO:0010639	negative regulation of organelle organization	7.2e-05	0.5972	0.001588	0.01525	72	337	MKKS,MAP1A,MAP4,PARP1,AKT1,DBNL,BBS4,NPM1,NOL3,CAPZA2,CAPZB,BUB3,PTTG1,TMOD2,PFN1,PFN2,TERF2IP,MTPN,ASF1A,ATG5,UBQLN1,PHF23,BAG4,H2AFY,CLIP3,FEZ2,FEZ1,PRKAR1A,CTBP1,CCP110,MYADM,TWF1,PIH1D1,DNMT1,DUSP1,RDX,CHMP4B,DYNC1LI1,RNF41,DMTN,MAP6D1,TBC1D7,APC2,KATNB1,MCRS1,FKBP4,LCMT1,SET,OTUB1,MAPRE1,SMARCB1,SNCA,CHMP2A,SUPT6H,GMFB,TAF7,CARMIL2,STMN2,KLHL22,CORO1A,H3F3A,H3F3B,HMGA1,HNRNPA1,HNRNPC,SAR1A,A…
Cell	Introns and exons	GO: Biological Process	GO:0022406	membrane docking	7.371e-05	0.6113	0.001622	0.01557	23	73	RAB8A,STX7,VPS18,USO1,SNX3,CAV2,PEX13,BLOC1S6,PEX5,EXOC8,STX6,RABEPK,STX1B,VTI1B,YKT6,VPS11,CPLX2,STX4,CHP1,VPS45,STX12,VPS33A,RAB7A
Cell	Introns and exons	GO: Biological Process	GO:0010648	negative regulation of cell communication	7.446e-05	0.6176	0.001633	0.01567	230	1328	KCTD13,ACHE,MCL1,MEN1,ADORA1,BEND6,GRK2,AP2A1,AP2A2,AES,MIF,AKT1,CUL3,ANXA5,CNIH2,ARF1,RHOA,PHPT1,DACT3,RASL11B,CCAR2,EIF3A,PEA15,ATP2B4,NCK1,BDNF,NFKBIA,NFKBIB,NOTCH1,CALM1,NOL3,CALM2,CALM3,CAV2,MTMR4,PEBP1,HGS,NEURL1,ERRFI1,CD44,CDC34,CDC42,CDKN2D,ITGB1BP1,PER1,PFDN5,PFKL,AP2M1,AP2S1,SNX6,CBY1,PIN1,STOML1,CLTA,SAC3D1,EPN1,TMEM64,MAPK8IP1,PSMF1,UBQLN1,PHF23,RRM2B,BAG5,NR1D1,PPM1A,CRY2,PPP2CA,PPP…
Cell	Introns and exons	GO: Biological Process	GO:0019081	viral translation	7.48e-05	0.6204	0.001633	0.01567	7	10	EIF3A,EIF3B,EIF3D,EIF3F,EIF3G,EIF3L,SSB
Cell	Introns and exons	GO: Biological Process	GO:0000463	maturation of LSU-rRNA from tricistronic rRNA transcript (SSU-rRNA, 5.8S rRNA, LSU-rRNA)	7.48e-05	0.6204	0.001633	0.01567	7	10	RPL7,RPF2,BOP1,PES1,RPL35,GTPBP4,RPL7L1
Cell	Introns and exons	GO: Biological Process	GO:0098927	vesicle-mediated transport between endosomal compartments	7.586e-05	0.6291	0.001651	0.01585	15	38	EEA1,SNX3,PIK3C3,MAPK3,MAP2K1,RAB5A,RDX,FAM160A2,RAB21,VPS11,SNX16,CORO1A,AKTIP,SNF8,RAB7A
Cell	Introns and exons	GO: Biological Process	GO:0001933	negative regulation of protein phosphorylation	7.629e-05	0.6328	0.001656	0.0159	87	426	MEN1,AKT1,CUL3,TRIB2,EIF3A,BAG1,NCK1,NPM1,CALM1,CALM2,CALM3,PEBP1,ERRFI1,PCP4,CDKN1A,CDKN2D,ITGB1BP1,PER1,SNX6,PIN1,SH3BP5,MAPK8IP1,H2AFY,PPP1R1A,PPP2CA,PPP2R1A,PPP5C,SOCS5,PRKAR1A,PRKAR1B,PRKAR2B,PRNP,MYADM,PARD6A,DUSP1,DUSP3,DUSP6,DUSP7,DUSP8,PRKRIP1,TRIM27,RGS2,RGS4,HIPK3,FBXO31,DMTN,SPRY2,CAMK2N1,RACK1,PPP1R1B,FEM1A,FKBP1A,AKT1S1,HEXIM1,SIRT2,SMPD1,SNCA,DBNDD2,HSPH1,LRRC4,GFRA2,GPD1L,GMFB,RAB…
Cell	Introns and exons	GO: Biological Process	GO:0006997	nucleus organization	7.653e-05	0.6347	0.001657	0.01591	38	148	SEH1L,BANF1,PYGO2,ZPR1,CHMP1A,NOLC1,CHMP2B,PPP2CA,PPP2R1A,PPP2R2A,RRN3,UBXN2A,CHMP7,CHMP6,PDCD6IP,TOR1A,CHMP4B,TMEM33,CNEP1R1,USPL1,RPS19,CHMP5,CHMP3,NEK6,VPS4A,CHMP2A,NSFL1C,CTDNEP1,PES1,TMF1,H3F3A,H3F3B,NUP62,SUMO1,NDEL1,GOPC,CHMP1B,LMNA
Cell	Introns and exons	GO: Biological Process	GO:0080134	regulation of response to stress	7.907e-05	0.6558	0.001708	0.0164	268	1579	SEH1L,MAP1A,MCL1,MEN1,ADORA1,PARP1,AP2A1,AP2A2,MIF,MAP3K10,PIP4K2B,AKT1,ULK1,STK24,C5orf30,CUL4A,ANXA5,DBNL,APBB1,ZNF622,APEX1,ARF1,ARF6,MT3,BABAM1,RUVBL1,PPP4R2,CCAR2,CHID1,ATF4,BECN1,ATP2B4,ATP6V1A,ATP6V1B2,ATP6V1C1,ATP6V1E1,ATP6V1G2,B2M,BAG1,NCK1,CDK5R1,SQSTM1,NFKBIA,AP1M1,NSMCE1,RAB12,NPM1,NOL3,CAPNS1,RNF8,ATP6V0D1,PAFAH1B2,PRDX1,ERRFI1,CD44,CDC42,PCNA,CDKN2D,CEBPG,PDGFA,PER1,PEX13,TERF2IP,SE…
Cell	Introns and exons	GO: Biological Process	GO:0060341	regulation of cellular localization	8.523e-05	0.7069	0.001836	0.01763	243	1416	NAT8L,ACHE,BAP1,ADORA1,PARP1,GRK2,STX18,MIF,AKT1,NLGN2,STX7,SYT13,DYRK2,DOC2A,ANXA5,CNIH2,KCNAB2,APBB1,ARF1,ARF6,RHOA,PHPT1,RUVBL1,DACT3,DYNLL1,VAMP4,BECN1,MXI1,SNX3,ADAM9,NAPA,NCL,CDK5R1,ZPR1,NFKBIA,NFKBIB,NMT1,CDK5R2,NOTCH1,NPM1,CALM1,NOL3,CALM2,CALM3,NUCB1,OAZ1,OAZ2,CAV2,CCK,CCKBR,CCT6A,PDCD5,HGS,PRDX1,CDC42,PCP4,CDKN1A,RAB11B,ITGB1BP1,CBARP,CHGA,PFKL,PFKM,PFN2,CHRM1,TP53INP2,SELENOK,AP2M1,SNX…
Cell	Introns and exons	GO: Biological Process	GO:0048013	ephrin receptor signaling pathway	8.71e-05	0.7224	0.001872	0.01797	26	88	ACTB,ACTG1,AP2A1,AP2A2,GIT1,RHOA,NCK1,CDK5R1,NOTCH1,CDC42,AP2M1,AP2S1,CRK,PTPN11,RAC1,ARPC5,ARPC4,ARPC3,ACTR3,ACTR2,ARPC2,EFNA3,SDCBP,ARPC1A,PSENEN,HRAS
Cell	Introns and exons	GO: Biological Process	GO:0000027	ribosomal large subunit assembly	8.777e-05	0.728	0.001881	0.01806	11	23	MRTO4,RPL3,RPL5,RSL24D1,RPL11,RPL12,BRIX1,RPL23A,RPL24,RPL38,RPF2
Cell	Introns and exons	GO: Biological Process	GO:0065004	protein-DNA complex assembly	8.953e-05	0.7425	0.001914	0.01837	52	225	PARP1,HIST1H4D,CUL4A,SMARCA5,HAT1,RUVBL1,CENPX,NAP1L5,NAP1L4,SPTY2D1,NPM1,MIS12,ASF1A,H2AFY,PSMC1,PSMC2,PSMC3,PSMC5,PSMC6,DDB1,HP1BP3,RBX1,RAD23B,RBBP4,IPO4,BRD2,RNF4,RPA1,NAA60,RPS27A,H2AFY2,SET,ANP32B,SMARCA2,CAND1,TAF7,TAF11,TSPYL4,GTF2A2,GTF2F2,H1F0,H2AFX,SWI5,H3F3A,H3F3B,HMGB1,TSPYL1,UBA52,UBB,UBC,GTF2H5,TSPYL5
Cell	Introns and exons	GO: Biological Process	GO:0008543	fibroblast growth factor receptor signaling pathway	9.152e-05	0.759	0.001951	0.01873	31	113	POLR2B,POLR2C,POLR2D,POLR2E,POLR2F,POLR2G,POLR2H,POLR2I,POLR2J,POLR2K,POLR2L,MAPK3,CTNNB1,PTPN11,DUSP6,SPRY2,RPS27A,FGF9,FUZ,RAB14,NCBP2,GRB2,GTF2F1,GTF2F2,HNRNPA1,HNRNPF,UBA52,UBB,UBC,FLRT3,SHOC2
Cell	Introns and exons	GO: Biological Process	GO:0021762	substantia nigra development	9.407e-05	0.7802	0.002	0.01921	17	47	ACTB,RHOA,DYNLL1,CALM1,CALM2,CALM3,INA,SYNGR3,CDC42,CKB,FGF9,SIRT2,YWHAQ,SUDS3,YWHAE,YWHAH,LDHA
Cell	Introns and exons	GO: Biological Process	GO:0032886	regulation of microtubule-based process	9.906e-05	0.8216	0.002101	0.02017	42	171	MKKS,MAP1A,CNIH2,RHOA,CFAP20,BECN1,BBS4,CDK5R1,NPM1,CAPZB,CDC42,CHMP1A,CHMP2B,CLIP3,CTNNB1,STMN3,RANBP1,PDCD6IP,CHMP4B,RGS2,RNF4,DYNC1LI1,RPS3,MAP6D1,APC2,KATNB1,ATAT1,FKBP4,CHMP5,MAPRE1,SIRT2,CHMP3,SNCA,PLK2,HSPH1,CHMP2A,RCC2,STMN2,STMN4,CCSAP,CHMP1B,STMN1
Cell	Introns and exons	GO: Biological Process	GO:0032786	positive regulation of DNA-templated transcription, elongation	0.0001022	0.8476	0.002162	0.02076	12	27	LEO1,CTR9,MAP2K1,ALYREF,WDR61,EAPP,SUPT4H1,SUPT6H,ELOC,GTF2F1,GTF2F2,HMGN1
Cell	Introns and exons	GO: Biological Process	GO:0043620	regulation of DNA-templated transcription in response to stress	0.0001093	0.9067	0.002307	0.02215	22	70	MT3,ATF4,NCK1,NOTCH1,ATF6B,RBX1,EGLN2,EGR1,RPS27A,CITED2,SIRT2,ELOC,ELOB,TMBIM6,HIF1A,UBA52,UBB,UBC,UBE2D1,UBE2D3,VHL,XBP1
Cell	Introns and exons	GO: Biological Process	GO:0010565	regulation of cellular ketone metabolic process	0.0001096	0.9092	0.002308	0.02215	45	188	AKT1,ATP2B4,OAZ1,OAZ2,ODC1,PSMF1,NR1D1,PSMA2,PSMA4,PSMA5,PSMA6,PSMA7,PSMB1,PSMB2,PSMB3,PSMB4,PSMB5,PSMB6,PSMB7,PSMB10,PSMC1,PSMC2,PSMC3,PSMC5,PSMC6,PSMD2,PSMD3,PSMD4,PSMD5,PSMD8,PSMD11,PSMD12,PSMD13,PSME1,PSME2,PSMD6,INSIG2,PSME3,FABP3,AZIN1,SNCA,ACSL5,KAT2A,DGAT2,EIF6
Cell	Introns and exons	GO: Biological Process	GO:0045022	early endosome to late endosome transport	0.0001107	0.9184	0.002319	0.02227	14	35	EEA1,SNX3,PIK3C3,MAPK3,MAP2K1,RAB5A,RDX,FAM160A2,RAB21,VPS11,SNX16,AKTIP,SNF8,RAB7A
Cell	Introns and exons	GO: Biological Process	GO:0000462	maturation of SSU-rRNA from tricistronic rRNA transcript (SSU-rRNA, 5.8S rRNA, LSU-rRNA)	0.0001107	0.9184	0.002319	0.02227	14	35	BYSL,ABT1,NOC4L,RPS8,RPS16,RPS19,RPS21,RPS24,TSR1,UTP6,RRS1,KRR1,UTP3,RPSA
Cell	Introns and exons	GO: Biological Process	GO:0006360	transcription from RNA polymerase I promoter	0.0001154	0.957	0.002411	0.02314	20	61	ATF4,NCL,DEDD,POLR2E,POLR2F,POLR1C,POLR2H,POLR2K,POLR2L,H2AFY,RRN3,MAPK3,PIH1D1,POLR1D,ZNRD1,H2AFY2,SMARCB1,CD3EAP,UBTF,GTF2H5
Cell	Introns and exons	GO: Biological Process	GO:0010833	telomere maintenance via telomere lengthening	0.0001277	1	0.002657	0.02551	21	66	PARP1,CCT6A,PCNA,TERF2IP,GAR1,MAPK3,CTNNB1,TEN1,MAP2K7,MCRS1,NOP10,CCT4,CCT2,NHP2,CCT5,CCT8,TCP1,CCT3,HNRNPA1,HNRNPC,ACD
Cell	Introns and exons	GO: Biological Process	GO:0042058	regulation of epidermal growth factor receptor signaling pathway	0.000128	1	0.002657	0.02551	25	85	ADORA1,AP2A1,AP2A2,AKT1,HGS,NEURL1,ERRFI1,CDC42,AP2M1,AP2S1,SNX6,CLTA,EPN1,SOCS5,EPS15,SPRY2,RPS27A,RNF115,GRB2,NUP62,UBA52,UBB,UBC,RAB7A,STAM
Cell	Introns and exons	GO: Biological Process	GO:0031334	positive regulation of protein complex assembly	0.0001281	1	0.002657	0.02551	52	228	PARP1,CUL4A,ARF1,ARF6,RHOA,NCK1,CCK,PFN1,PFN2,BAG4,PPP2R5B,CTNNB1,PSMC1,PSMC2,PSMC3,PSMC5,PSMC6,DDB1,PIH1D1,RAC1,RBX1,TRIM27,ARPC5,RGS2,ARPC4,ARPC3,ACTR3,ACTR2,ARPC2,CTTN,RPA1,STUB1,RPS3,ATAT1,RACK1,ARPC1A,FSCN1,CAND1,BRK1,GMFB,CARMIL2,TPPP,GRB2,CORO1A,GTF2F2,ARFIP2,SUMO1,GTF2H5,VCP,CORO1B,ACTR3B,ARPC5L
Cell	Introns and exons	GO: Biological Process	GO:0006508	proteolysis	0.0001312	1	0.002714	0.02606	284	1697	KCTD13,RHBDD2,DNAJB9,BAP1,MEN1,PARP1,PEF1,AKT1,FBXO45,WDR48,CUL4A,CUL3,AMFR,TRIB2,SPCS1,ENC1,COPS3,RHOA,MT3,BABAM1,RUVBL1,DDRGK1,CCAR2,EIF3F,ZFAND2A,ADAM9,RNF19B,SEC11C,BLMH,NEDD8,BOK,SQSTM1,ANAPC16,NOL3,CAPNS1,RNF8,UBA3,CBFA2T3,CCK,DPP9,PEBP1,PDCD5,CD44,BUB3,LONRF2,CDC34,CHMP1A,CDKN2D,PDCD2,PTTG1,PEPD,COPS2,TP53INP2,PIK3C3,PDCL3,ANAPC2,PSMF1,UBQLN1,DERL1,FKRP,RNF185,BAG5,FBXL15,NR1D1,RNF14,PPP2C…
Cell	Introns and exons	GO: Biological Process	GO:0051495	positive regulation of cytoskeleton organization	0.0001336	1	0.002756	0.02646	46	195	ARF1,ARF6,RHOA,BECN1,NCK1,NPM1,CFL1,CFL2,ITGB1BP1,PFDN2,PFN1,PFN2,BAG4,WDR1,RAC1,RANBP1,TRIM27,ARPC5,RGS2,ARPC4,ARPC3,ACTR3,ACTR2,ARPC2,CTTN,RPS3,KATNB1,S100A10,HAX1,ARPC1A,SIRT2,BRK1,RCC2,GMFB,DSTN,CARMIL2,STMN2,GRB2,CORO1A,TPM1,ARFIP2,HRAS,PDXP,CORO1B,ACTR3B,ARPC5L
Cell	Introns and exons	GO: Biological Process	GO:0030162	regulation of proteolysis	0.0001339	1	0.002756	0.02646	140	760	MEN1,AKT1,CUL3,TRIB2,RHOA,MT3,RUVBL1,DDRGK1,CCAR2,ZFAND2A,ADAM9,RNF19B,BOK,ANAPC16,NOL3,CBFA2T3,CCK,PEBP1,PDCD5,CD44,BUB3,CDKN2D,PDCD2,PTTG1,PDCL3,ANAPC2,PSMF1,UBQLN1,BAG5,RNF14,PPP2CA,RNF7,CSNK1D,CSNK1E,SOCS5,PRKACA,PRKACB,CST3,CST6,CSTB,HERPUD1,PSMA2,PSMA4,PSMA5,PSMA6,PSMA7,PSMB1,PSMB2,PSMB3,PSMB4,PSMB5,PSMB6,PSMB7,PSMB10,PSMC1,PSMC2,PSMC3,PSMC5,PSMC6,PSMD2,PSMD3,PSMD4,PSMD5,RNF40,PSMD8,PSMD11,…
Cell	Introns and exons	GO: Biological Process	GO:0030518	intracellular steroid hormone receptor signaling pathway	0.0001371	1	0.002814	0.02702	35	136	PARP1,MED30,RHOA,MED4,PLPP1,DDRGK1,BDNF,KLF9,BUD31,CCNE1,PER1,DDX54,CRY2,RNF14,PPP5C,IPO13,CTNNB1,MED24,THRAP3,RAN,EGLN2,MED16,RNF4,RNF6,UBA5,UFSP2,TADA3,FKBP4,KAT5,UFM1,PTGES3,TAF7,PRMT2,DNAJA1,YWHAH
Cell	Introns and exons	GO: Biological Process	GO:0048024	regulation of mRNA splicing, via spliceosome	0.0001381	1	0.002828	0.02715	22	71	MAGOH,SRSF9,NPM1,RBM15B,RBM42,WTAP,EIF4A3,RBM8A,THRAP3,SF3B4,SAP18,SF3A1,NSRP1,SRSF3,SRSF4,SNW1,JMJD6,PRPF19,U2AF2,HNRNPK,HSPA8,CELF6
Cell	Introns and exons	GO: Biological Process	GO:0051123	RNA polymerase II transcriptional preinitiation complex assembly	0.000142	1	0.0029	0.02785	11	24	PSMC1,PSMC2,PSMC3,PSMC5,PSMC6,CAND1,TAF7,TAF11,GTF2A2,GTF2F2,HMGB1
Cell	Introns and exons	GO: Biological Process	GO:0032968	positive regulation of transcription elongation from RNA polymerase II promoter	0.0001463	1	0.002982	0.02863	9	17	LEO1,CTR9,MAP2K1,WDR61,EAPP,SUPT6H,ELOC,GTF2F1,GTF2F2
Cell	Introns and exons	GO: Biological Process	GO:0051170	nuclear import	0.0001469	1	0.002986	0.02867	68	321	PARP1,AKT1,DYRK2,RHOA,MT3,DACT3,MXI1,ZPR1,NFKBIA,NFKBIB,NOL3,PRDX1,CDKN1A,CFL1,RPL23,PIK3R2,AKAP5,TNPO2,PPM1A,CRY2,PPP2CA,CSE1L,PPP3R1,IPO13,MAPK3,CTNNB1,KEAP1,G3BP2,RAN,RANBP1,IPO4,GEMIN7,TOB1,NUTF2,APC2,FGF9,IPO7,HIKESHI,NCKIPSD,RANBP6,NOP58,SMN1,SNRPB,SNRPD1,SNRPD2,SNRPD3,SNRPE,SNRPF,SNRPG,SRI,DMAP1,SEC61B,CHP1,FAM89B,KPNA6,NUP62,HNRNPA1,TXN,HSPA8,HSP90AA1,HSP90AB1,VHL,XBP1,ING1,JUP,SPRN,IPO5,…
Cell	Introns and exons	GO: Biological Process	GO:0009308	amine metabolic process	0.0001477	1	0.002995	0.02875	50	218	ACHE,AMD1,ATP2B4,OAZ1,OAZ2,ODC1,PEBP1,PDE1B,PSMF1,PSMA2,PSMA4,PSMA5,PSMA6,PSMA7,PSMB1,PSMB2,PSMB3,PSMB4,PSMB5,PSMB6,PSMB7,PSMB10,PSMC1,PSMC2,PSMC3,PSMC5,PSMC6,PSMD2,PSMD3,PSMD4,PSMD5,PSMD8,PSMD11,PSMD12,PSMD13,PSME1,PSME2,PSMD6,PSME3,FABP3,FABP5,ACSL3,AZIN1,SMPD1,SNCA,SRM,GPAT4,VHL,SAMD8,PLA2G12A
Cell	Introns and exons	GO: Biological Process	GO:1903649	regulation of cytoplasmic transport	0.0001494	1	0.003022	0.02901	101	519	BAP1,PARP1,STX18,DYRK2,CNIH2,ARF1,RHOA,RUVBL1,DACT3,VAMP4,MXI1,SNX3,NAPA,ZPR1,NFKBIA,NFKBIB,CALM1,NOL3,CALM2,CALM3,PDCD5,PRDX1,CDKN1A,PFN2,PIK3R2,ATG5,AKAP5,BAG4,PPM1A,PPP2CA,PPP3R1,PRKACA,MAPK3,MAP2K1,RIMS3,PSMB7,PSMD8,KEAP1,PTPN11,G3BP2,FAM20B,RAB3A,RAB5A,RANGAP1,RAP1B,TOR1A,SAE1,RDX,UBL5,NUTF2,RPL28,APC2,STX1B,ACSL3,RACK1,HAX1,FKBP1A,FKBP1B,UBE2J1,ANP32B,NCBP2,KHDRBS1,NAPB,VPS35,TMEM30A,SNCA,R…
Cell	Introns and exons	GO: Biological Process	GO:0007018	microtubule-based movement	0.0001503	1	0.003033	0.02912	53	235	MKKS,MAP4,AP2A1,AP2A2,CNIH2,CFAP20,SSNA1,DYNLL1,BBS4,NEFL,AP3D1,CDC42,AP2M1,AP2S1,AP3S1,KIF3B,CLTA,TTLL1,DPCD,MAP2K1,DCTN1,CABYR,BLOC1S6,DYNLRB1,RAB1A,RAB6A,IFT57,ACTR3,ACTR2,DNAL4,CELSR2,DYNC1LI1,AP3S2,BLOC1S4,KATNB1,COPG1,SSX2IP,RAB21,ACTR10,AP3M2,IFT27,SNAPIN,HIF1A,UBB,UCHL1,IFT22,IFT46,NDEL1,KIF3C,KIF5A,KLC1,CCSAP,DNAH10
Cell	Introns and exons	GO: Biological Process	GO:0071774	response to fibroblast growth factor	0.0001536	1	0.003092	0.02968	36	142	CD44,CDC5L,ITGB1BP1,POLR2B,POLR2C,POLR2D,POLR2E,POLR2F,POLR2G,POLR2H,POLR2I,POLR2J,POLR2K,POLR2L,MAPK3,CTNNB1,PTPN11,DUSP6,EGR3,SPRY2,RPS27A,FGF9,FUZ,RAB14,NCBP2,SNCA,GRB2,GTF2F1,GTF2F2,HNRNPA1,HNRNPF,UBA52,UBB,UBC,FLRT3,SHOC2
Cell	Introns and exons	GO: Biological Process	GO:0090383	phagosome acidification	0.0001566	1	0.003129	0.03004	12	28	ATP6V1A,ATP6V1B2,ATP6V1C1,ATP6V1E1,ATP6V1G2,ATP6V0D1,ATP6V1F,ATP6V1G1,ATP6V1D,ATP6V1H,ATP6V0E2,RAB7A
Cell	Introns and exons	GO: Biological Process	GO:0008334	histone mRNA metabolic process	0.0001566	1	0.003129	0.03004	12	28	CPSF2,EXOSC4,NCBP2,SNRPB,SNRPD3,SNRPE,SNRPF,SNRPG,SSB,LSM1,DCP2,SLBP
Cell	Introns and exons	GO: Biological Process	GO:0034243	regulation of transcription elongation from RNA polymerase II promoter	0.0001566	1	0.003129	0.03004	12	28	LEO1,RNF8,NELFB,CTR9,MAP2K1,WDR61,EAPP,SUPT4H1,SUPT6H,ELOC,GTF2F1,GTF2F2
Cell	Introns and exons	GO: Biological Process	GO:0033572	transferrin transport	0.0001584	1	0.003159	0.03033	14	36	ATP6V1A,ATP6V1B2,ATP6V1C1,ATP6V1E1,SNX3,ATP6V1G2,ATP6V0D1,RAB11B,ATP6V1F,CLTC,ATP6V1G1,ATP6V1D,ATP6V1H,ATP6V0E2
Cell	Introns and exons	GO: Biological Process	GO:1902186	regulation of viral release from host cell	0.0001612	1	0.003207	0.03079	13	32	CAV2,VAPB,VAPA,CHMP2B,DDB1,TRIM27,CHMP4B,TRIM32,CHMP3,VPS4A,CHMP2A,TSG101,TRIM8
Cell	Introns and exons	GO: Biological Process	GO:0043666	regulation of phosphoprotein phosphatase activity	0.0001622	1	0.003219	0.0309	21	67	CALM1,CALM2,CALM3,CRY2,PPP1R2,PPP2CA,PPP2R1A,PPP2R2A,PTPA,PPP2R5B,PPP2R5D,RCAN1,ENSA,FKBP1A,FKBP1B,SET,ARPP19,PPP2R2D,PPP1R9B,PPP1R11,TIPRL
Cell	Introns and exons	GO: Biological Process	GO:0022411	cellular component disassembly	0.0001671	1	0.003308	0.03176	124	663	SEH1L,MAP1A,ULK1,STK24,ANXA5,DBNL,DENR,RUVBL1,N6AMT1,BECN1,NAPA,BANF1,NEFM,BSG,SQSTM1,NME2,CAPNS1,CAPZA2,CAPZB,ATG12,CD44,CHMP1A,CEBPG,CFL1,CFL2,TMOD2,PEX13,MTPN,YIPF1,LSM4,ATG9A,ATG5,AKAP5,CHMP2B,PPP1CA,CST3,CTNNB1,MAP2K1,CTSL,FAM131B,SH3BGRL3,WIPI2,RIMS3,PHYHIP,TWF1,CHMP7,AKR1E2,STMN3,WDR1,RDX,ZNF593,EXOC8,CNEP1R1,EIF2S1,EIF5A,RNF41,CTTN,FLOT1,DMTN,RPL28,MAP6D1,APC2,ETF1,KATNB1,PI4K2A,MEX3C,HAX…
Cell	Introns and exons	GO: Biological Process	GO:0031344	regulation of cell projection organization	0.0001699	1	0.003355	0.03221	123	657	MAP4,ACHE,AMIGO1,MIF,AKT1,NLGN2,ULK1,STK24,ENC1,APBB1,ARF1,ARF6,RHOA,ARHGDIA,MT3,SNX3,B2M,RAB11A,BBS4,NCK1,BDNF,NEFL,MYO3A,CDK5R1,EIF2B2,WRAP73,NME1,NME2,CAPZB,NEURL1,CDC42,PCP4,NUMBL,CFL1,CYTH2,PFN1,PFN2,CPNE6,ANAPC2,ATG5,AKAP5,BAG5,DDX56,CRMP1,TMEM106B,TBC1D10B,PPP2R5B,PPP2R5D,FEZ1,RRN3,SS18L1,PRKCI,MAPK6,MAP2K1,CCP110,RAB5A,RAC1,RALA,RANBP1,RAP2A,RDX,ACTR3,KCTD17,EEF1A1,ARPC2,RNF6,TBC1D10A,FBX…
Cell	Introns and exons	GO: Biological Process	GO:0007051	spindle organization	0.0001704	1	0.003356	0.03222	37	148	MAP4,NTMT1,RHOA,RAB11A,WRAP73,CHMP1A,CHD3,KIF3B,CLTC,SAC3D1,CHMP2B,PPP2R1A,PTPA,CSNK1D,RAN,RANBP1,PDCD6IP,CHMP4B,HAUS2,RNF4,SBDS,MAP9,RPS3,DCTN2,CHMP5,TUBB,DCTN6,CHMP3,PLK2,NEK6,CHMP2A,RALBP1,GOLGA2,TUBG1,CCSAP,CHMP1B,STMN1
Cell	Introns and exons	GO: Biological Process	GO:0045324	late endosome to vacuole transport	0.0001731	1	0.003402	0.03266	8	14	ARF1,BECN1,CHMP7,VPS28,VPS25,VPS35,SNF8,SNAPIN
Cell	Introns and exons	GO: Biological Process	GO:0002758	innate immune response-activating signal transduction	0.000181	1	0.003545	0.03403	55	248	ARF6,NFKBIA,PIK3C3,PSMF1,UBQLN1,NR1D1,PRKACA,PRKACB,LSM14A,CTSB,CTSL,PSMA2,PSMA4,PSMA5,PSMA6,PSMA7,PSMB1,PSMB2,PSMB3,PSMB4,PSMB5,PSMB6,PSMB7,PSMB10,PSMC1,PSMC2,PSMC3,PSMC5,PSMC6,PSMD2,PSMD3,PSMD4,PSMD5,PSMD8,PSMD11,PSMD12,PSMD13,PSME1,PSME2,PSMD6,PSME3,FLOT1,RPS27A,FLOT2,SKP1,CNPY3,HMGB1,UBA52,UBB,UBC,UBE2D1,UBE2D3,UBE2N,HRAS,KRAS
Cell	Introns and exons	GO: Biological Process	GO:0031115	negative regulation of microtubule polymerization	0.0001812	1	0.003545	0.03403	7	11	CAPZB,CLIP3,FKBP4,MAPRE1,SNCA,STMN2,STMN1
Cell	Introns and exons	GO: Biological Process	GO:0008154	actin polymerization or depolymerization	0.0001839	1	0.003588	0.03445	45	192	MKKS,DBNL,ARF1,ARF6,RHOA,BBS4,NCK1,CAPZA2,CAPZB,CFL1,CFL2,TMOD2,PFN1,PFN2,MTPN,PIK3R2,BAG4,SH3BGRL3,MYADM,TWF1,WDR1,RAC1,RDX,TRIM27,ARPC5,ARPC4,ARPC3,ACTR3,ACTR2,ARPC2,CTTN,DMTN,HAX1,ARPC1A,BRK1,GMFB,DSTN,CARMIL2,GRB2,CORO1A,ARFIP2,PDXP,CORO1B,ACTR3B,ARPC5L
Cell	Introns and exons	GO: Biological Process	GO:0051310	metaphase plate congression	0.0001894	1	0.003679	0.03532	16	45	SEH1L,CUL3,BECN1,RAB11A,CHMP1A,CHMP2B,CHMP7,CHMP6,PDCD6IP,CHMP4B,CHMP5,CHMP3,VPS4A,CHMP2A,RRS1,CHMP1B
Cell	Introns and exons	GO: Biological Process	GO:0043549	regulation of kinase activity	0.0001896	1	0.003679	0.03532	152	842	MEN1,ADORA1,MIF,MAP3K10,AKT1,CUL3,TRIB2,LAMTOR2,DBNL,ZNF622,LMO4,RHOA,MT3,LAMTOR3,PEA15,ATP2B4,ADAM9,NCK1,CDK5R1,CDK5R2,NPM1,DIRAS1,CALM1,CALM2,CALM3,CCKBR,CCNA2,CCND2,CCNE1,CCNG1,UNC119,HGS,NEURL1,ERRFI1,CD81,CDC42,CDK4,VAPB,PCP4,CDKN1A,CDKN2D,PDGFA,ITGB1BP1,SNX6,PIK3R2,SH3BP5,SERTAD1,MAPK8IP1,H2AFY,CRK,CRKL,PPP1R1A,PPP2CA,PPP2R1A,CSNK2B,SOCS5,PRKACA,PRKACB,PRKAG1,PRKAR1A,PRKAR1B,PRKAR2B,MAPK3,M…
Cell	Introns and exons	GO: Biological Process	GO:0032272	negative regulation of protein polymerization	0.0001899	1	0.003679	0.03532	20	63	MKKS,DBNL,BBS4,CAPZA2,CAPZB,TMOD2,PFN1,PFN2,MTPN,CLIP3,MYADM,TWF1,RDX,DMTN,FKBP4,MAPRE1,SNCA,CARMIL2,STMN2,STMN1
Cell	Introns and exons	GO: Biological Process	GO:0009719	response to endogenous stimulus	0.0001939	1	0.003748	0.03599	289	1740	MKKS,AARS,MAX,ACTA1,RAB8A,MEN1,PARP1,AKT1,ALAD,AKR1B1,MED30,LAMTOR2,ANXA5,APEX1,APRT,MBD3,STK16,RHOA,MED4,MT3,PLPP1,ASNS,DDRGK1,LAMTOR3,RASL11B,BECN1,PEA15,ATP2B4,ATP6V1A,ATP6V1B2,ATP6V1C1,ATP6V1E1,ATP6V1G2,ADAM9,BBS4,SFR1,BDNF,NEDD8,NEFL,BSG,KLF9,ZPR1,NFKBIA,EIF2B2,EIF2B5,BUD31,NME1,NOTCH1,CALM1,CALM2,CALM3,UBE2M,CAV2,CCNA2,CCNE1,MTMR4,ATP6V0D1,PDCD5,NEURL1,ERRFI1,CD44,CD81,CDC5L,CDK4,CDKN1A,CDO…
Cell	Introns and exons	GO: Biological Process	GO:0033044	regulation of chromosome organization	0.0002031	1	0.003918	0.03761	64	301	JDP2,MEN1,PARP1,CUL3,C6orf89,BECN1,PYGO2,SPTY2D1,CCT6A,BUB3,PTTG1,TERF2IP,NABP2,ASF1A,ATG5,H2AFY,CTR9,CTBP1,MAPK3,CTNNB1,TEN1,MAP2K7,CHTOP,RNF40,PIH1D1,DNMT1,DUSP1,RNF4,DYNC1LI1,MCRS1,ZNHIT1,TADA3,LCMT1,SET,OTUB1,ANAPC11,CCT4,CCT2,SNW1,CCT5,CCT8,SMARCB1,WDR61,SNCA,NEK6,KAT2A,RUVBL2,SUPT6H,TAF7,TCP1,KLHL22,H3F3A,H3F3B,SETD7,WBP2,CCT3,HMGA1,HNRNPA1,HNRNPC,UBE2N,EID1,XBP1,ACD,PSMG2
Cell	Introns and exons	GO: Biological Process	GO:0023057	negative regulation of signaling	0.000211	1	0.00406	0.03898	224	1311	KCTD13,ACHE,MCL1,MEN1,ADORA1,BEND6,GRK2,AP2A1,AP2A2,AES,MIF,AKT1,CUL3,ANXA5,CNIH2,ARF1,RHOA,PHPT1,DACT3,RASL11B,CCAR2,EIF3A,PEA15,ATP2B4,NCK1,BDNF,NFKBIA,NFKBIB,NOTCH1,CALM1,NOL3,CALM2,CALM3,CAV2,MTMR4,PEBP1,HGS,NEURL1,ERRFI1,CD44,CDC34,CDC42,CDKN2D,ITGB1BP1,PER1,PFDN5,PFKL,AP2M1,AP2S1,SNX6,CBY1,PIN1,STOML1,CLTA,SAC3D1,EPN1,TMEM64,MAPK8IP1,PSMF1,UBQLN1,RRM2B,BAG5,NR1D1,PPM1A,CRY2,PPP2CA,PPP2CB,PP…
Cell	Introns and exons	GO: Biological Process	GO:0010970	transport along microtubule	0.0002224	1	0.00427	0.041	30	113	CNIH2,SSNA1,DYNLL1,NEFL,AP3D1,CDC42,AP3S1,KIF3B,MAP2K1,DCTN1,BLOC1S6,RAB1A,RAB6A,IFT57,AP3S2,BLOC1S4,COPG1,SSX2IP,RAB21,AP3M2,IFT27,SNAPIN,HIF1A,UBB,UCHL1,IFT22,IFT46,NDEL1,KIF3C,KLC1
Cell	Introns and exons	GO: Biological Process	GO:0045936	negative regulation of phosphate metabolic process	0.0002268	1	0.004335	0.04162	113	599	MEN1,AKT1,CUL3,TRIB2,RHOA,DYNLL1,EIF3A,BAG1,NCK1,PPP1R35,NPM1,CALM1,CALM2,CALM3,CBFA2T3,PEBP1,ERRFI1,PCP4,CDKN1A,CDKN2D,PDGFA,ITGB1BP1,PER1,SNX6,PIN1,SH3BP5,MAPK8IP1,AKAP5,BAG4,H2AFY,PPP1R1A,CRY2,PPP2CA,PPP2R1A,PTPA,PPP5C,SOCS5,PRKAR1A,PRKAR1B,PRKAR2B,PRNP,MYADM,PARD6A,DUSP1,DUSP3,DUSP6,DUSP7,DUSP8,PRKRIP1,TRIM27,RGS2,RGS4,HIPK3,FBXO31,MPHOSPH10,DMTN,SPRY2,CAMK2N1,RACK1,CD2BP2,PPP1R1B,FEM1A,FKBP1…
Cell	Introns and exons	GO: Biological Process	GO:0010563	negative regulation of phosphorus metabolic process	0.0002268	1	0.004335	0.04162	113	599	MEN1,AKT1,CUL3,TRIB2,RHOA,DYNLL1,EIF3A,BAG1,NCK1,PPP1R35,NPM1,CALM1,CALM2,CALM3,CBFA2T3,PEBP1,ERRFI1,PCP4,CDKN1A,CDKN2D,PDGFA,ITGB1BP1,PER1,SNX6,PIN1,SH3BP5,MAPK8IP1,AKAP5,BAG4,H2AFY,PPP1R1A,CRY2,PPP2CA,PPP2R1A,PTPA,PPP5C,SOCS5,PRKAR1A,PRKAR1B,PRKAR2B,PRNP,MYADM,PARD6A,DUSP1,DUSP3,DUSP6,DUSP7,DUSP8,PRKRIP1,TRIM27,RGS2,RGS4,HIPK3,FBXO31,MPHOSPH10,DMTN,SPRY2,CAMK2N1,RACK1,CD2BP2,PPP1R1B,FEM1A,FKBP1…
Cell	Introns and exons	GO: Biological Process	GO:1901184	regulation of ERBB signaling pathway	0.000234	1	0.004461	0.04283	25	88	ADORA1,AP2A1,AP2A2,AKT1,HGS,NEURL1,ERRFI1,CDC42,AP2M1,AP2S1,SNX6,CLTA,EPN1,SOCS5,EPS15,SPRY2,RPS27A,RNF115,GRB2,NUP62,UBA52,UBB,UBC,RAB7A,STAM
Cell	Introns and exons	GO: Biological Process	GO:0000226	microtubule cytoskeleton organization	0.000236	1	0.00449	0.04311	91	464	MAP1A,MAP4,NTMT1,RHOA,VAMP4,BECN1,RAB11A,BBS4,NEFL,CDK5R1,ZPR1,WRAP73,NPM1,CAPZB,FOPNL,NEURL1,CDC42,CHMP1A,CETN3,CHD3,KIF3B,CLTC,CRIPT,SAC3D1,TTLL1,CRMP1,CHMP2B,PPP2R1A,CLIP3,PTPA,CSNK1D,CTNNB1,CCP110,TTLL3,STMN3,PPP2R3C,RAN,RANBP1,PDCD6IP,TPGS1,CHMP4B,HAUS2,ARPC5,RGS2,RNF4,SBDS,DYNC1LI1,SPRY2,MAP9,RPS3,MAP6D1,APC2,KATNB1,KATNAL1,ATAT1,TUBA1B,FKBP4,DCTN2,CHMP5,TUBB,MAPRE1,MAP7D1,SIRT2,DCTN6,SSX2I…
Cell	Introns and exons	GO: Biological Process	GO:1903747	regulation of establishment of protein localization to mitochondrion	0.0002366	1	0.004491	0.04311	33	129	BAP1,RUVBL1,DYNLL1,NMT1,NOL3,PDCD5,BAG4,PPP3R1,DYNLL2,PSMB7,PSMD8,FAM20B,SAE1,UBL5,RPL28,HAX1,VPS11,WBP11,HSPH1,KAT2A,YWHAQ,GSK3A,U2AF2,HNMT,U2AF1,UBE2D3,UBE2L3,UGCG,YWHAB,YWHAE,YWHAG,YWHAH,YWHAZ
Cell	Introns and exons	GO: Biological Process	GO:0051098	regulation of binding	0.0002378	1	0.004502	0.04322	69	332	HIPK1,MEN1,PARP1,AES,AMFR,EDF1,B2M,PYGO2,NFKBIA,NME1,CALM1,CALM2,CALM3,CDC42,CEBPG,ITGB1BP1,PIN1,PRMT7,DERL1,CRMP1,PPP1CA,PPP1R2,CSNK1E,CSNK2B,PRKACA,MAPK3,CTNNB1,HERPUD1,EIF4A3,PEX19,RAN,HIPK3,EIF2S1,EIF2B1,FLOT1,ENO1,CRBN,STUB1,S100A10,FKBP1A,LARP7,MAPRE1,HABP4,SIRT2,PLK2,SRI,KAT2A,RUVBL2,DPH3,TAF10,GOLGA2,TMBIM6,AKTIP,HEY1,HDAC2,SNAPIN,GTPBP4,HMGB1,HNRNPK,TXN,SUMO1,HSPA4,HSP90AB1,AIDA,ACD,TFIP…
Cell	Introns and exons	GO: Biological Process	GO:0044093	positive regulation of molecular function	0.0002403	1	0.00454	0.04359	311	1893	HIPK1,MEN1,ADORA1,ADPRH,PARP1,SERINC1,MIF,MAP3K10,AKT1,AMFR,TRIB2,LAMTOR2,GIT1,C6orf89,DBNL,ZNF622,LMO4,ARF1,ARF4,RHOA,ARHGAP1,ARHGDIA,ARHGDIG,ARL1,MT3,DDRGK1,LAMTOR3,ATP1B2,PEA15,ATP2B4,EDF1,ADAM9,B2M,NCK1,BDNF,NEFL,CDK5R1,BOK,PYGO2,NFKB2,NFKBIA,NFKBIB,EIF2B2,EIF2B5,BUD31,ANAPC16,NME1,CDK5R2,NPM1,DIRAS1,CALM1,CALM2,CALM3,CAV2,CCK,CCND2,UNC119,PDCD5,SYNGR3,NEURL1,ERRFI1,CD81,BUB3,CDC42,PCNA,VAPB,…
Cell	Introns and exons	GO: Biological Process	GO:0051303	establishment of chromosome localization	0.0002409	1	0.004541	0.0436	20	64	SEH1L,CUL3,BECN1,RAB11A,CHMP1A,CHMP2B,CHMP7,CHMP6,PDCD6IP,CHMP4B,ACTR3,ACTR2,KATNB1,CHMP5,CHMP3,VPS4A,CHMP2A,RRS1,NDEL1,CHMP1B
Cell	Introns and exons	GO: Biological Process	GO:2001020	regulation of response to DNA damage stimulus	0.0002481	1	0.004666	0.0448	38	156	MCL1,PARP1,MIF,CUL4A,APBB1,APEX1,BABAM1,PPP4R2,CCAR2,NSMCE1,NPM1,RNF8,CD44,PCNA,CDKN2D,CEBPG,TERF2IP,EEF1E1,PPP4C,NSMCE4A,RAD9A,FEM1B,RPS3,OTUB1,SKIL,TRIM32,TAF9,KMT5A,H2AFX,TPT1,HMGB1,HNRNPK,UBE2N,UBE2V2,ING2,TFIP11,SMYD2,DEK
Cell	Introns and exons	GO: Biological Process	GO:0050792	regulation of viral process	0.0002525	1	0.004732	0.04543	44	189	SNX3,NOTCH1,CAV2,VAPB,VAPA,CFL1,PFN1,DERL1,POLR2B,POLR2C,POLR2D,POLR2E,POLR2F,POLR2G,POLR2H,POLR2I,POLR2J,NELFB,POLR2K,POLR2L,PPIA,PPID,CHMP2B,DDB1,RAD23A,TRIM27,CHMP4B,NELFCD,VPS25,PABPC1,SNW1,TRIM32,CHMP3,SMARCB1,VPS4A,CHMP2A,SUPT4H1,TAF11,GTF2F1,GTF2F2,SNF8,TSG101,TRIM8,RAB7A
Cell	Introns and exons	GO: Biological Process	GO:1901796	regulation of signal transduction by p53 class mediator	0.0002527	1	0.004732	0.04543	40	167	HIPK1,MIF,AKT1,DYRK2,MBD3,CDK5R1,NPM1,CD44,CHD3,PIN1,EEF1E1,RRM2B,RRN3,CSNK2B,PRKAG1,RAD9A,RBBP4,RPA1,RPS27A,RMI1,PRMT5,KAT5,RNF34,HEXIM1,SSRP1,STK11,TAF9,TAF10,TAF11,TAF12,TAF13,KMT5A,HDAC2,HNRNPK,UBA52,UBB,UBC,MEAF6,ING2,SMYD2
Cell	Introns and exons	GO: Biological Process	GO:0071712	ER-associated misfolded protein catabolic process	0.0002597	1	0.004852	0.04658	5	6	DERL1,TOR1A,RNF5,SDF2L1,VCP
Cell	Introns and exons	GO: Biological Process	GO:0090501	RNA phosphodiester bond hydrolysis	0.000276	1	0.005144	0.04938	33	130	DCPS,APEX1,CPSF2,ABT1,CNOT8,CNOT7,TSEN34,NOCT,EXOSC4,EXOSC9,PPP1R8,CSTF1,TSEN15,RNASE4,POP7,RPS21,RNASEK,POP5,RNASEH2C,RNASEH2A,RPP30,NHP2,NCBP2,TSR1,EXOSC7,POP4,RRS1,BOP1,CSTF2T,RPP14,TMBIM6,DCP2,RPSA
Cell	Introns and exons	GO: Biological Process	GO:0008088	axo-dendritic transport	0.0002822	1	0.005249	0.05039	15	42	CNIH2,NEFL,AP3D1,AP3S1,KIF3B,BLOC1S6,AP3S2,BLOC1S4,RAB21,AP3M2,SNAPIN,HIF1A,UCHL1,NDEL1,KLC1
Cell	Introns and exons	GO: Biological Process	GO:0030838	positive regulation of actin filament polymerization	0.000283	1	0.005251	0.05041	26	94	ARF1,ARF6,RHOA,NCK1,PFN1,PFN2,BAG4,RAC1,TRIM27,ARPC5,ARPC4,ARPC3,ACTR3,ACTR2,ARPC2,CTTN,ARPC1A,BRK1,GMFB,CARMIL2,GRB2,CORO1A,ARFIP2,CORO1B,ACTR3B,ARPC5L
Cell	Introns and exons	GO: Biological Process	GO:0043902	positive regulation of multi-organism process	0.0002885	1	0.005341	0.05127	40	168	MIF,NOTCH1,CAV2,VAPB,VAPA,CFL1,PFN1,POLR2B,POLR2C,POLR2D,POLR2E,POLR2F,POLR2G,POLR2H,POLR2I,POLR2J,NELFB,POLR2K,POLR2L,PPIA,PPID,CHMP2B,MAPK3,DDB1,RAD23A,CHMP4B,NELFCD,PABPC1,SIRT2,SNW1,CHMP3,SMARCB1,VPS4A,CHMP2A,SUPT4H1,TAF11,GTF2F1,GTF2F2,TSG101,RAB7A
Cell	Introns and exons	GO: Biological Process	GO:0072384	organelle transport along microtubule	0.0003036	1	0.005596	0.05372	20	65	CNIH2,NEFL,AP3D1,CDC42,AP3S1,KIF3B,MAP2K1,BLOC1S6,RAB1A,RAB6A,AP3S2,BLOC1S4,COPG1,AP3M2,SNAPIN,HIF1A,UBB,UCHL1,NDEL1,KIF3C
Cell	Introns and exons	GO: Biological Process	GO:0050000	chromosome localization	0.0003036	1	0.005596	0.05372	20	65	SEH1L,CUL3,BECN1,RAB11A,CHMP1A,CHMP2B,CHMP7,CHMP6,PDCD6IP,CHMP4B,ACTR3,ACTR2,KATNB1,CHMP5,CHMP3,VPS4A,CHMP2A,RRS1,NDEL1,CHMP1B
Cell	Introns and exons	GO: Biological Process	GO:0071901	negative regulation of protein serine/threonine kinase activity	0.0003062	1	0.005632	0.05407	34	136	MEN1,CUL3,CDKN1A,CDKN2D,MAPK8IP1,H2AFY,PPP2CA,PPP2R1A,PRKAR1A,PRKAR1B,PRKAR2B,DUSP1,DUSP3,DUSP6,DUSP7,DUSP8,RGS2,RGS4,HIPK3,FBXO31,SPRY2,PPP1R1B,FEM1A,HEXIM1,SMPD1,GPS1,GPS2,DUSP14,GSTP1,NUP62,UCHL1,DNAJA1,AIDA,YWHAG
Cell	Introns and exons	GO: Biological Process	GO:0090224	regulation of spindle organization	0.0003115	1	0.005691	0.05464	10	22	CHMP1A,CHMP2B,PDCD6IP,CHMP4B,RNF4,CHMP5,CHMP3,CHMP2A,CCSAP,CHMP1B
Cell	Introns and exons	GO: Biological Process	GO:0006458	'de novo' protein folding	0.0003115	1	0.005691	0.05464	10	22	TOR1A,HSPA14,FKBP1A,FKBP1B,CCT2,DNAJC2,HSPH1,TOR2A,HSPA8,DNAJB1
Cell	Introns and exons	GO: Biological Process	GO:0000717	nucleotide-excision repair, DNA duplex unwinding	0.0003115	1	0.005691	0.05464	10	22	PARP1,CUL4A,DDB1,RBX1,RAD23B,RPS27A,UBA52,UBB,UBC,GTF2H5
Cell	Introns and exons	GO: Biological Process	GO:0045898	regulation of RNA polymerase II transcriptional preinitiation complex assembly	0.0003262	1	0.005921	0.05684	8	15	PSMC1,PSMC2,PSMC3,PSMC5,PSMC6,CAND1,GTF2F2,HMGB1
Cell	Introns and exons	GO: Biological Process	GO:0002190	cap-independent translational initiation	0.0003262	1	0.005921	0.05684	8	15	DENR,EIF3A,EIF3B,EIF3D,EIF3F,NCK1,YTHDF2,SSB
Cell	Introns and exons	GO: Biological Process	GO:0070200	establishment of protein localization to telomere	0.0003262	1	0.005921	0.05684	8	15	CCT6A,NABP2,CCT4,CCT2,CCT5,CCT8,TCP1,ACD
Cell	Introns and exons	GO: Biological Process	GO:0006399	tRNA metabolic process	0.0003273	1	0.005921	0.05685	42	180	AARS,LRRC47,YARS,TARSL2,AIMP1,FAM98B,TSEN34,C2orf49,EXOSC9,EEF1E1,PPA1,FBLL1,DARS,NSUN2,DDX1,TSEN15,TRMT12,FARSB,YRDC,ELP3,DTD2,GTF3C6,UBA5,POP7,FBL,POP5,RTCB,TRMT112,RPP30,RPUSD1,RTRAF,EXOSC7,DTD1,POP4,SSB,RPP14,AARSD1,LSM6,HARS,WARS,URM1,AIMP2
Cell	Introns and exons	GO: Biological Process	GO:0000422	autophagy of mitochondrion	0.0003295	1	0.005921	0.05685	47	208	MAP1A,ULK1,ANXA5,RUVBL1,BECN1,NEFM,SQSTM1,NME2,ATG12,PEX13,YIPF1,LSM4,ATG9A,ATG5,MAP2K1,FAM131B,WIPI2,RIMS3,PHYHIP,AKR1E2,ZNF593,EIF2S1,RNF41,CTTN,RPL28,PI4K2A,MEX3C,HAX1,ZCCHC17,SNRPB,SNRPD1,SNRPF,WBP11,MAP1LC3A,KAT2A,GSK3A,CAPN10,CDC37,ATG3,WDR45B,HIF1A,GABARAP,U2AF2,GABARAPL2,U2AF1,GABARAPL1,MAP1LC3B
Cell	Introns and exons	GO: Biological Process	GO:0061726	mitochondrion disassembly	0.0003295	1	0.005921	0.05685	47	208	MAP1A,ULK1,ANXA5,RUVBL1,BECN1,NEFM,SQSTM1,NME2,ATG12,PEX13,YIPF1,LSM4,ATG9A,ATG5,MAP2K1,FAM131B,WIPI2,RIMS3,PHYHIP,AKR1E2,ZNF593,EIF2S1,RNF41,CTTN,RPL28,PI4K2A,MEX3C,HAX1,ZCCHC17,SNRPB,SNRPD1,SNRPF,WBP11,MAP1LC3A,KAT2A,GSK3A,CAPN10,CDC37,ATG3,WDR45B,HIF1A,GABARAP,U2AF2,GABARAPL2,U2AF1,GABARAPL1,MAP1LC3B
Cell	Introns and exons	GO: Biological Process	GO:0048285	organelle fission	0.0003295	1	0.005921	0.05685	118	636	SEH1L,CUL3,RHOA,BABAM1,RUVBL1,BECN1,CENPX,RAB11A,WRAP73,ANAPC16,RNF8,ARL8A,CAV2,CHAMP1,CCNA2,CCNG1,CCNG2,PEBP1,BUB3,CDC42,CHMP1A,NOLC1,PTTG1,CETN3,BOD1,MIS12,KIF3B,PIN1,ANAPC2,CLTC,SAC3D1,ANAPC13,H2AFY,SH2B1,CHMP2B,PPP1CA,PPP2R1A,PPP5C,KLHDC3,PRKAR1A,MAP2K1,PSMD13,DCTN1,NSUN2,CHMP7,TIPIN,PEX19,RAD21,RAN,RANBP1,CHMP6,PDCD6IP,DUSP1,CHMP4B,HAUS2,ACTR3,ACTR2,CNTD1,ARL8B,DYNC1LI1,RPA1,ENSA,RPL24,MAP9,…
Cell	Introns and exons	GO: Biological Process	GO:0006361	transcription initiation from RNA polymerase I promoter	0.0003298	1	0.005921	0.05685	13	34	POLR2E,POLR2F,POLR1C,POLR2H,POLR2K,POLR2L,RRN3,MAPK3,POLR1D,ZNRD1,CD3EAP,UBTF,GTF2H5
Cell	Introns and exons	GO: Biological Process	GO:0045010	actin nucleation	0.000336	1	0.00602	0.05779	16	47	ARF1,TRIM27,ARPC5,ARPC4,ARPC3,ACTR3,ACTR2,ARPC2,ARPC1A,BRK1,GMFB,CORO1A,ARFIP2,CORO1B,ACTR3B,ARPC5L
Cell	Introns and exons	GO: Biological Process	GO:0070897	DNA-templated transcriptional preinitiation complex assembly	0.0003376	1	0.006034	0.05793	11	26	PSMC1,PSMC2,PSMC3,PSMC5,PSMC6,CAND1,TAF7,TAF11,GTF2A2,GTF2F2,HMGB1
Cell	Introns and exons	GO: Biological Process	GO:0007052	mitotic spindle organization	0.0003395	1	0.006055	0.05813	26	95	MAP4,RHOA,RAB11A,WRAP73,CHMP1A,KIF3B,CLTC,CHMP2B,PTPA,RAN,PDCD6IP,CHMP4B,SBDS,MAP9,DCTN2,CHMP5,DCTN6,CHMP3,PLK2,CHMP2A,RALBP1,GOLGA2,TUBG1,CCSAP,CHMP1B,STMN1
Cell	Introns and exons	GO: Biological Process	GO:0032008	positive regulation of TOR signaling	0.0003414	1	0.006076	0.05833	12	30	SEH1L,LAMTOR2,LAMTOR3,RRAGD,LAMTOR1,PIH1D1,RHEB,SEC13,LAMTOR5,RRAGA,RRAGC,XBP1
Cell	Introns and exons	GO: Biological Process	GO:0030041	actin filament polymerization	0.0003502	1	0.00622	0.05971	39	164	MKKS,DBNL,ARF1,ARF6,RHOA,BBS4,NCK1,CAPZA2,CAPZB,TMOD2,PFN1,PFN2,MTPN,PIK3R2,BAG4,MYADM,TWF1,RAC1,RDX,TRIM27,ARPC5,ARPC4,ARPC3,ACTR3,ACTR2,ARPC2,CTTN,DMTN,HAX1,ARPC1A,BRK1,GMFB,CARMIL2,GRB2,CORO1A,ARFIP2,CORO1B,ACTR3B,ARPC5L
Cell	Introns and exons	GO: Biological Process	GO:0006995	cellular response to nitrogen starvation	0.0003832	1	0.006715	0.06446	7	12	BECN1,ATG5,MAP1LC3A,GABARAP,GABARAPL2,GABARAPL1,MAP1LC3B
Cell	Introns and exons	GO: Biological Process	GO:0034498	early endosome to Golgi transport	0.0003832	1	0.006715	0.06446	7	12	TMED9,RAB6A,EHD3,SNX1,SNX2,RBSN,SURF4
Cell	Introns and exons	GO: Biological Process	GO:0043562	cellular response to nitrogen levels	0.0003832	1	0.006715	0.06446	7	12	BECN1,ATG5,MAP1LC3A,GABARAP,GABARAPL2,GABARAPL1,MAP1LC3B
Cell	Introns and exons	GO: Biological Process	GO:0045899	positive regulation of RNA polymerase II transcriptional preinitiation complex assembly	0.0003832	1	0.006715	0.06446	7	12	PSMC1,PSMC2,PSMC3,PSMC5,PSMC6,CAND1,GTF2F2
Cell	Introns and exons	GO: Biological Process	GO:0000054	ribosomal subunit export from nucleus	0.0003854	1	0.006715	0.06446	6	9	NPM1,RAN,NMD3,RPS15,RRS1,EIF6
Cell	Introns and exons	GO: Biological Process	GO:1903332	regulation of protein folding	0.0003854	1	0.006715	0.06446	6	9	PDCD5,PDCL,BAG5,PDIA4,ST13,HSPA8
Cell	Introns and exons	GO: Biological Process	GO:1904851	positive regulation of establishment of protein localization to telomere	0.0003854	1	0.006715	0.06446	6	9	CCT6A,CCT4,CCT2,CCT5,CCT8,TCP1
Cell	Introns and exons	GO: Biological Process	GO:0033750	ribosome localization	0.0003854	1	0.006715	0.06446	6	9	NPM1,RAN,NMD3,RPS15,RRS1,EIF6
Cell	Introns and exons	GO: Biological Process	GO:1901836	regulation of transcription of nuclear large rRNA transcript from RNA polymerase I promoter	0.0003854	1	0.006715	0.06446	6	9	NCL,DEDD,H2AFY,PIH1D1,H2AFY2,SMARCB1
Cell	Introns and exons	GO: Biological Process	GO:0045727	positive regulation of translation	0.0003878	1	0.006743	0.06473	28	106	ABCF1,NCK1,EIF2B5,NPM1,CDK4,CIRBP,POLR2D,POLR2G,MAPK3,EIF4A3,YTHDF1,RPS27L,EEF2,EIF4G2,EIF5A,IMP3,RPS9,YTHDF2,SYNCRIP,POLDIP3,PABPC1,PAIP1,KHDRBS1,SERP1,HNRNPD,EIF5A2,UPF3A,EIF6
Cell	Introns and exons	GO: Biological Process	GO:1903900	regulation of viral life cycle	0.0003967	1	0.006884	0.06609	41	176	SNX3,NOTCH1,CAV2,VAPB,VAPA,PFN1,POLR2B,POLR2C,POLR2D,POLR2E,POLR2F,POLR2G,POLR2H,POLR2I,POLR2J,NELFB,POLR2K,POLR2L,PPIA,PPID,CHMP2B,DDB1,RAD23A,TRIM27,CHMP4B,NELFCD,VPS25,PABPC1,SNW1,TRIM32,CHMP3,SMARCB1,VPS4A,CHMP2A,SUPT4H1,TAF11,GTF2F1,GTF2F2,SNF8,TSG101,TRIM8
Cell	Introns and exons	GO: Biological Process	GO:1900034	regulation of cellular response to heat	0.0004065	1	0.007039	0.06758	22	76	SEH1L,CCAR2,BAG1,BAG5,BAG4,MAPK3,DNAJB6,RPA1,FKBP4,HIKESHI,AKT1S1,DNAJC2,PTGES3,HSPH1,NUP62,DNAJC7,HSBP1,HSPA8,HSP90AA1,HSP90AB1,DNAJB1,YWHAE
Cell	Introns and exons	GO: Biological Process	GO:1903008	organelle disassembly	0.0004103	1	0.00709	0.06807	50	227	MAP1A,ULK1,ANXA5,DENR,RUVBL1,BECN1,NEFM,SQSTM1,NME2,ATG12,PEX13,YIPF1,LSM4,ATG9A,ATG5,MAP2K1,FAM131B,WIPI2,RIMS3,PHYHIP,AKR1E2,ZNF593,EIF2S1,RNF41,CTTN,RPL28,PI4K2A,MEX3C,HAX1,ZCCHC17,SNRPB,SNRPD1,SNRPF,WBP11,MAP1LC3A,KAT2A,GOLGA2,GSK3A,CAPN10,CDC37,ATG3,WDR45B,HIF1A,GABARAP,U2AF2,GABARAPL2,U2AF1,GABARAPL1,MAP1LC3B,KLC1
Cell	Introns and exons	GO: Biological Process	GO:0034637	cellular carbohydrate biosynthetic process	0.0004121	1	0.007105	0.06821	23	81	AKT1,AKR1B1,DYRK2,NANS,PGP,NR1D1,PPP1CA,PPP1CB,EPM2AIP1,IMPAD1,PGM2,RPS27A,PTGES3,SELENOS,GOT1,B4GAT1,GSK3A,GYG1,UBA52,UBB,UBC,UGP2,IMPA1
Cell	Introns and exons	GO: Biological Process	GO:1902532	negative regulation of intracellular signal transduction	0.0004138	1	0.007121	0.06836	94	490	KCTD13,MCL1,MEN1,MIF,AKT1,CUL3,RHOA,CCAR2,EIF3A,ATP2B4,NFKBIA,NFKBIB,CALM1,NOL3,CALM2,CALM3,PEBP1,HGS,ERRFI1,CD44,CDC34,CDKN2D,ITGB1BP1,PER1,PIN1,SAC3D1,MAPK8IP1,RRM2B,BAG5,PPM1A,PPP2CA,PPP2CB,PPP2R1A,RRN3,SOCS5,HERPUD1,PRNP,MYADM,STMN3,G3BP2,PDCD6,DUSP1,DUSP3,DUSP6,DUSP7,DUSP8,CAVIN3,RGS2,RGS4,HIPK3,SPRY2,TBC1D7,RACK1,SLA2,FEM1A,FKBP1A,FKBP1B,RNF34,TMEM127,AKT1S1,STAMBP,TRIM32,SMPD1,SELENOS,HSPH…
Cell	Introns and exons	GO: Biological Process	GO:0002218	activation of innate immune response	0.0004195	1	0.007203	0.06915	55	256	ARF6,NFKBIA,PIK3C3,PSMF1,UBQLN1,NR1D1,PRKACA,PRKACB,LSM14A,CTSB,CTSL,PSMA2,PSMA4,PSMA5,PSMA6,PSMA7,PSMB1,PSMB2,PSMB3,PSMB4,PSMB5,PSMB6,PSMB7,PSMB10,PSMC1,PSMC2,PSMC3,PSMC5,PSMC6,PSMD2,PSMD3,PSMD4,PSMD5,PSMD8,PSMD11,PSMD12,PSMD13,PSME1,PSME2,PSMD6,PSME3,FLOT1,RPS27A,FLOT2,SKP1,CNPY3,HMGB1,UBA52,UBB,UBC,UBE2D1,UBE2D3,UBE2N,HRAS,KRAS
Cell	Introns and exons	GO: Biological Process	GO:0018279	protein N-linked glycosylation via asparagine	0.0004212	1	0.007203	0.06915	14	39	MGAT2,MCFD2,DPM2,DPM3,OSTC,DAD1,DDOST,RPN1,ST6GALNAC6,UBE2J1,ST3GAL2,UBE2G2,VCP,KRTCAP2
Cell	Introns and exons	GO: Biological Process	GO:0090382	phagosome maturation	0.0004212	1	0.007203	0.06915	14	39	ATP6V1A,ATP6V1B2,ATP6V1C1,ATP6V1E1,ATP6V1G2,ATP6V0D1,ATP6V1F,ATP6V1G1,ATP6V1D,RAB14,ATP6V1H,CORO1A,ATP6V0E2,RAB7A
Cell	Introns and exons	GO: Biological Process	GO:0050851	antigen receptor-mediated signaling pathway	0.0004225	1	0.00721	0.06922	51	233	PHPT1,NCK1,NFKBIA,CACNB3,PIK3R2,PSMF1,PRNP,PSMA2,PSMA4,PSMA5,PSMA6,PSMA7,PSMB1,PSMB2,PSMB3,PSMB4,PSMB5,PSMB6,PSMB7,PSMB10,PSMC1,PSMC2,PSMC3,PSMC5,PSMC6,PSMD2,PSMD3,PSMD4,PSMD5,PSMD8,PSMD11,PSMD12,PSMD13,PSME1,PSME2,PSMD6,DUSP3,PSME3,RPS27A,SPG21,SLA2,SKP1,STK11,CARMIL2,THY1,UBA52,UBB,UBC,UBE2D1,UBE2N,HRAS
Cell	Introns and exons	GO: Biological Process	GO:0009408	response to heat	0.0004244	1	0.007227	0.06939	40	171	SEH1L,AKT1,CCAR2,BAG1,EIF2B2,EIF2B5,CDKN1A,POLR2D,BAG5,BAG4,MAPK3,MAP2K7,DNMT1,PDCD6,DNAJB6,EIF2S1,EIF2B1,RPA1,DNAJA2,DNAJA4,FKBP4,HIKESHI,SLU7,AKT1S1,DNAJC2,PTGES3,HSPH1,LRP11,HDAC2,NUP62,DNAJC7,HSBP1,DNAJA1,HSPA2,HSPA4,HSPA8,HSP90AA1,HSP90AB1,DNAJB1,YWHAE
Cell	Introns and exons	GO: Biological Process	GO:0090083	regulation of inclusion body assembly	0.000429	1	0.007291	0.06999	9	19	CDC34,BAG5,PSMC5,PSMC6,DNAJB6,DNAJA4,DNAJB2,HSPA2,DNAJB1
Cell	Introns and exons	GO: Biological Process	GO:0043434	response to peptide hormone	0.0004495	1	0.007624	0.0732	86	442	MAX,RAB8A,MEN1,PARP1,AKT1,ANXA5,APEX1,APRT,ATP6V1A,ATP6V1B2,ATP6V1C1,ATP6V1E1,ATP6V1G2,NEFL,BSG,EIF2B2,EIF2B5,CAV2,CCNA2,ATP6V0D1,ERRFI1,CDC5L,CDO1,GNG2,ATP6V1F,AP3S1,PIK3R2,PKM,ATP6V1G1,CRY2,PRKACA,PRKACB,PRKAR1A,PRKAR1B,PRKAR2B,PRKCI,MAPK3,CTNNB1,CTSB,RNF40,EPM2AIP1,PTPN11,RANGAP1,ADIPOR1,NAMPT,EGR1,EIF2B1,INSIG2,FABP3,ATP6V1D,SRSF3,ATP6V1H,CACYBP,SELENOS,GNG13,RAB10,VAMP2,GNAI1,GNAS,GNB1,GNB2,…
Cell	Introns and exons	GO: Biological Process	GO:0072331	signal transduction by p53 class mediator	0.0004723	1	0.007995	0.07675	56	263	HIPK1,MIF,AKT1,DYRK2,MBD3,CDK5R1,BOK,NPM1,CD44,PCNA,CDKN1A,CHD3,CNOT8,PIN1,CNOT7,TMEM109,CDIP1,EEF1E1,RRM2B,RRN3,CSNK2B,PRKAG1,RAD9A,RBBP4,RPS27L,TOPORS,RPA1,SHISA5,RPS27A,RMI1,PRMT5,CNOT11,KAT5,RNF34,HEXIM1,SNW1,PLK2,SSRP1,STK11,TAF9,TAF10,TAF11,TAF12,TAF13,KMT5A,ZMAT3,HDAC2,HNRNPK,UBA52,UBB,UBC,PRMT1,MEAF6,ING2,SMYD2,BAG6
Cell	Introns and exons	GO: Biological Process	GO:0032402	melanosome transport	0.0004836	1	0.00817	0.07843	10	23	MKKS,RAB11A,BBS4,RAB11B,MAP2K1,DCTN1,BLOC1S6,RAB1A,ARL6,DCTN2
Cell	Introns and exons	GO: Biological Process	GO:0072665	protein localization to vacuole	0.0004918	1	0.008291	0.07959	17	53	ARF6,BECN1,HGS,CD81,TOLLIP,GOSR2,RDX,VPS28,VTI1B,LAMTOR5,VPS25,TMEM30A,SNX16,PACSIN2,SNF8,HSPA8,RAB7A
Cell	Introns and exons	GO: Biological Process	GO:0030705	cytoskeleton-dependent intracellular transport	0.000498	1	0.008368	0.08033	33	134	CNIH2,SSNA1,DYNLL1,NEFL,AP3D1,CDC42,AP3S1,KIF3B,MAP2K1,BLOC1S6,RAB1A,RAB6A,IFT57,AP3S2,BLOC1S4,TUBA1B,COPG1,TUBB,SSX2IP,RAB21,AP3M2,IFT27,SNAPIN,HIF1A,UBB,UCHL1,IFT22,IFT46,NDEL1,TUBA1A,KIF3C,KIF5A,KLC1
Cell	Introns and exons	GO: Biological Process	GO:0008089	anterograde axonal transport	0.0004994	1	0.008368	0.08033	11	27	CNIH2,NEFL,AP3D1,AP3S1,KIF3B,BLOC1S6,AP3S2,BLOC1S4,RAB21,AP3M2,SNAPIN
Cell	Introns and exons	GO: Biological Process	GO:0032400	melanosome localization	0.0004994	1	0.008368	0.08033	11	27	MKKS,RAB11A,BBS4,RAB11B,MAP2K1,DCTN1,BLOC1S6,RAB1A,ARL6,DCTN2,VPS33A
Cell	Introns and exons	GO: Biological Process	GO:1903312	negative regulation of mRNA metabolic process	0.0005027	1	0.008406	0.0807	15	44	SRSF9,NPM1,BAG4,RBM42,CTR9,RNF40,TOB1,SAP18,SYNCRIP,SRSF4,PABPC1,TMBIM6,U2AF2,HNRNPC,HNRNPK
Cell	Introns and exons	GO: Biological Process	GO:0006520	cellular amino acid metabolic process	0.0005521	1	0.009214	0.08846	79	402	AARS,LRRC47,YARS,TARSL2,ASNS,ATF4,ATP2B4,GMPS,EIF2B2,OAZ1,OAZ2,ODC1,CDO1,AIMP1,PEPD,ENOPH1,CKB,PSMF1,EEF1E1,PPA1,CTPS1,EIF4A3,PSMA2,PSMA4,PSMA5,PSMA6,PSMA7,PSMB1,PSMB2,PSMB3,PSMB4,PSMB5,PSMB6,PSMB7,PSMB10,PSMC1,PSMC2,PSMC3,PSMC5,PSMC6,PSMD2,PSMD3,PSMD4,PSMD5,DARS,PSMD8,PSMD11,PSMD12,PSMD13,PSME1,PSME2,PSMD6,DNMT1,EGLN2,FARSB,DTD2,EIF2B1,PSME3,ADI1,PCYOX1,ASRGL1,SLC3A1,AZIN1,SEPHS2,CNDP2,DTD1,GART…
Cell	Introns and exons	GO: Biological Process	GO:0071900	regulation of protein serine/threonine kinase activity	0.000563	1	0.009376	0.09002	97	513	MEN1,ADORA1,MIF,MAP3K10,AKT1,CUL3,TRIB2,LAMTOR2,DBNL,RHOA,LAMTOR3,PEA15,ATP2B4,ADAM9,CDK5R1,CDK5R2,DIRAS1,CALM1,CALM2,CALM3,CCNA2,CCND2,CCNG1,HGS,CD81,CDKN1A,CDKN2D,PDGFA,SERTAD1,MAPK8IP1,H2AFY,CRK,CRKL,PPP2CA,PPP2R1A,PRKAR1A,PRKAR1B,PRKAR2B,MAPK3,MAP2K1,FAM20A,MAP2K7,DIRAS2,PTPN11,PIH1D1,DUSP1,DUSP3,DUSP6,DUSP7,DUSP8,CCNQ,RGS2,RGS4,HIPK3,FBXO31,SPRY2,RPS3,RPS27A,PPP1R1B,FEM1A,HEXIM1,SMPD1,SNCA,C…
Cell	Introns and exons	GO: Biological Process	GO:0072512	trivalent inorganic cation transport	0.0005669	1	0.009385	0.0901	14	40	ATP6V1A,ATP6V1B2,ATP6V1C1,ATP6V1E1,SNX3,ATP6V1G2,ATP6V0D1,RAB11B,ATP6V1F,CLTC,ATP6V1G1,ATP6V1D,ATP6V1H,ATP6V0E2
Cell	Introns and exons	GO: Biological Process	GO:0018196	peptidyl-asparagine modification	0.0005669	1	0.009385	0.0901	14	40	MGAT2,MCFD2,DPM2,DPM3,OSTC,DAD1,DDOST,RPN1,ST6GALNAC6,UBE2J1,ST3GAL2,UBE2G2,VCP,KRTCAP2
Cell	Introns and exons	GO: Biological Process	GO:0015682	ferric iron transport	0.0005669	1	0.009385	0.0901	14	40	ATP6V1A,ATP6V1B2,ATP6V1C1,ATP6V1E1,SNX3,ATP6V1G2,ATP6V0D1,RAB11B,ATP6V1F,CLTC,ATP6V1G1,ATP6V1D,ATP6V1H,ATP6V0E2
Cell	Introns and exons	GO: Biological Process	GO:0070936	protein K48-linked ubiquitination	0.0005716	1	0.009428	0.09052	16	49	AMFR,RNF8,CDC34,RNF4,RNF5,RNF6,TOPORS,RNF187,UBE2E3,RNF34,RNF115,UBE2D1,UBE2D3,UBE2E1,UBE2G2,RNF146
Cell	Introns and exons	GO: Biological Process	GO:0099517	synaptic vesicle transport along microtubule	0.0005741	1	0.009428	0.09052	8	16	CNIH2,AP3D1,AP3S1,BLOC1S6,AP3S2,BLOC1S4,AP3M2,SNAPIN
Cell	Introns and exons	GO: Biological Process	GO:0099514	synaptic vesicle cytoskeletal transport	0.0005741	1	0.009428	0.09052	8	16	CNIH2,AP3D1,AP3S1,BLOC1S6,AP3S2,BLOC1S4,AP3M2,SNAPIN
Cell	Introns and exons	GO: Biological Process	GO:0048490	anterograde synaptic vesicle transport	0.0005741	1	0.009428	0.09052	8	16	CNIH2,AP3D1,AP3S1,BLOC1S6,AP3S2,BLOC1S4,AP3M2,SNAPIN
Cell	Introns and exons	GO: Biological Process	GO:0006383	transcription from RNA polymerase III promoter	0.0006271	1	0.01028	0.09868	17	54	NAB2,POLR2E,POLR2F,POLR1C,POLR2H,POLR2K,POLR2L,GTF3C6,POLR1D,SNAPC5,MAF1,SNAPC1,SNAPC2,POLR3K,CRCP,GTF3A,POLR3H
Cell	Introns and exons	GO: Biological Process	GO:0042769	DNA damage response, detection of DNA damage	0.0006294	1	0.0103	0.09884	13	36	PARP1,CUL4A,PCNA,DDB1,RBX1,RPA1,RPS3,RPS27A,DTL,UBA52,UBB,UBC,DNAJA1
Cell	Introns and exons	GO: Biological Process	GO:0043484	regulation of RNA splicing	0.0006306	1	0.0103	0.09885	28	109	MAGOH,SRSF9,ZPR1,NPM1,RBM15B,RBM42,WTAP,EIF4A3,RBM8A,THRAP3,SF3B4,SAP18,SF3A1,RPS13,RPS26,NSRP1,SRSF3,SRSF4,SNW1,SMN1,JMJD6,PRPF19,TMBIM6,U2AF2,HNRNPF,HNRNPK,HSPA8,CELF6
Cell	Introns and exons	GO: Biological Process	GO:0044089	positive regulation of cellular component biogenesis	0.0006413	1	0.01045	0.1003	87	453	AMIGO1,PARP1,STX18,PIP4K2B,NLGN2,CUL4A,ARF1,ARF6,RHOA,BBS4,NCK1,BDNF,MYO3A,WRAP73,CCK,NEURL1,CDC34,CDC42,ITGB1BP1,CHGA,PFN1,PFN2,BAG4,PPP2R5B,LRRTM2,CTNNB1,CCP110,PSMC1,PSMC2,PSMC3,PSMC5,PSMC6,DDB1,PIH1D1,RAC1,RBX1,RALA,PDCD6IP,TRIM27,ARPC5,RGS2,ARPC4,ARPC3,ACTR3,ACTR2,KCTD17,ARPC2,PIP4K2C,CTTN,FLOT1,RPA1,STUB1,RPS3,ATAT1,S100A10,RACK1,SDCBP,ARPC1A,FUZ,MIEN1,FSCN1,CAND1,BRK1,VPS4A,GMFB,CARMIL2,TP…
Cell	Introns and exons	GO: Biological Process	GO:0042771	intrinsic apoptotic signaling pathway in response to DNA damage by p53 class mediator	0.0006593	1	0.0107	0.1027	15	45	HIPK1,MIF,DYRK2,CD44,CDKN1A,TMEM109,CDIP1,RPS27L,TOPORS,SHISA5,SNW1,TAF9,HNRNPK,ING2,BAG6
Cell	Introns and exons	GO: Biological Process	GO:0007029	endoplasmic reticulum organization	0.0006593	1	0.0107	0.1027	15	45	STX18,ASNA1,BNIP1,CAV2,VAPB,VAPA,PEX5,TMEM33,RAB18,USE1,JAGN1,RAB10,ARL6IP1,WRB,BAG6
Cell	Introns and exons	GO: Biological Process	GO:0032212	positive regulation of telomere maintenance via telomerase	0.0006839	1	0.01106	0.1062	12	32	CCT6A,MAPK3,CTNNB1,MAP2K7,CCT4,CCT2,CCT5,CCT8,TCP1,CCT3,HNRNPA1,ACD
Cell	Introns and exons	GO: Biological Process	GO:0000460	maturation of 5.8S rRNA	0.0006839	1	0.01106	0.1062	12	32	ABT1,EXOSC4,EXOSC9,RPS21,C1D,EXOSC7,MAK16,RRS1,BOP1,PES1,EIF6,RPSA
Cell	Introns and exons	GO: Biological Process	GO:0060236	regulation of mitotic spindle organization	0.0006853	1	0.01106	0.1062	9	20	CHMP1A,CHMP2B,PDCD6IP,CHMP4B,CHMP5,CHMP3,CHMP2A,CCSAP,CHMP1B
Cell	Introns and exons	GO: Biological Process	GO:0032273	positive regulation of protein polymerization	0.0007048	1	0.01135	0.109	29	115	ARF1,ARF6,RHOA,NCK1,PFN1,PFN2,BAG4,RAC1,TRIM27,ARPC5,RGS2,ARPC4,ARPC3,ACTR3,ACTR2,ARPC2,CTTN,RPS3,ARPC1A,BRK1,GMFB,CARMIL2,TPPP,GRB2,CORO1A,ARFIP2,CORO1B,ACTR3B,ARPC5L
Cell	Introns and exons	GO: Biological Process	GO:0042326	negative regulation of phosphorylation	0.0007115	1	0.0114	0.1094	90	473	MEN1,AKT1,CUL3,TRIB2,RHOA,DYNLL1,EIF3A,BAG1,NCK1,NPM1,CALM1,CALM2,CALM3,CBFA2T3,PEBP1,ERRFI1,PCP4,CDKN1A,CDKN2D,ITGB1BP1,PER1,SNX6,PIN1,SH3BP5,MAPK8IP1,H2AFY,PPP1R1A,PPP2CA,PPP2R1A,PPP5C,SOCS5,PRKAR1A,PRKAR1B,PRKAR2B,PRNP,MYADM,PARD6A,DUSP1,DUSP3,DUSP6,DUSP7,DUSP8,PRKRIP1,TRIM27,RGS2,RGS4,HIPK3,FBXO31,DMTN,SPRY2,CAMK2N1,RACK1,PPP1R1B,FEM1A,FKBP1A,AKT1S1,HEXIM1,SIRT2,SMPD1,SNCA,DBNDD2,HSPH1,LRRC4,…
Cell	Introns and exons	GO: Biological Process	GO:0050821	protein stabilization	0.0007115	1	0.0114	0.1094	34	142	APBB1,MT3,ATP1B2,NAPG,NPM1,CCT6A,CDKN1A,PFN1,PFN2,PIN1,PEX19,COG7,GOLGA7,TMEM88,FLOT2,CCT4,CCT2,CCT5,CCT8,TAF9,TCP1,CDC37,TBRG1,PDCD10,CHP1,GTPBP4,CCT3,STX12,SUMO1,HSP90AA1,HSP90AB1,VHL,IFT46,BAG6
Cell	Introns and exons	GO: Biological Process	GO:0005977	glycogen metabolic process	0.000712	1	0.0114	0.1094	24	89	AKT1,DYRK2,CALM1,CALM2,CALM3,PFKM,NR1D1,PPP1CA,PPP1CB,PPP1R1A,PPP1R2,EPM2AIP1,PGM2,RPS27A,PTGES3,GAA,SELENOS,GSK3A,GYG1,HMGB1,UBA52,UBB,UBC,UGP2
Cell	Introns and exons	GO: Biological Process	GO:0015931	nucleobase-containing compound transport	0.0007148	1	0.01142	0.1097	47	215	SEH1L,MAGOH,ADORA1,DDX25,SRSF9,CPSF2,NPM1,POLR2D,CHTOP,EIF4A3,G3BP2,RBM8A,RAN,RANBP1,MAGOHB,EIF4E,EIF5A,ALYREF,FLOT1,RPS28,SEC13,THOC7,SRSF3,SRSF4,POLDIP3,SLU7,THOC3,NCBP2,KHDRBS1,RTRAF,PHAX,SUPT6H,NUDT4,SLC35B4,XPOT,U2AF2,NUP62,HNRNPA1,U2AF1,EIF5A2,NOL6,UPF3A,ENY2,SLBP,SEM1,HNRNPA3,RPSA
Cell	Introns and exons	GO: Biological Process	GO:0051875	pigment granule localization	0.0007212	1	0.0115	0.1104	11	28	MKKS,RAB11A,BBS4,RAB11B,MAP2K1,DCTN1,BLOC1S6,RAB1A,ARL6,DCTN2,VPS33A
Cell	Introns and exons	GO: Biological Process	GO:0010629	negative regulation of gene expression	0.0007251	1	0.01152	0.1106	267	1627	MKKS,SEH1L,H2AFV,HIPK1,MAX,JDP2,MEN1,PARP1,BEND6,AES,HIST1H4D,MIF,MAP3K10,AKT1,CUL3,SMARCA5,TRIB2,C8orf88,ANXA7,ZBTB4,ENC1,HAT1,CBX4,CGGBP1,BHLHE40,MBD3,MT3,TAGLN3,CCAR2,ATF4,SRSF9,MXI1,NAB2,NACA,BBS4,NCK1,CDK5R1,SQSTM1,NFKB2,TAX1BP1,NFKBIA,EIF2B5,NME1,NANOS1,NOTCH1,NPM1,NOL3,RNF8,UBA3,CBFA2T3,PA2G4,CDC42,DEDD,PCNA,CHMP1A,CDKN1A,CEBPG,PER1,PFDN5,COPS2,CNOT8,CIRBP,SNX6,CBY1,CNOT7,RBM15B,HCFC2,NOCT…
Cell	Introns and exons	GO: Biological Process	GO:0051904	pigment granule transport	0.0007277	1	0.01152	0.1106	10	24	MKKS,RAB11A,BBS4,RAB11B,MAP2K1,DCTN1,BLOC1S6,RAB1A,ARL6,DCTN2
Cell	Introns and exons	GO: Biological Process	GO:0015949	nucleobase-containing small molecule interconversion	0.0007277	1	0.01152	0.1106	10	24	AK1,NME1,NME2,RRM2B,CTPS1,DTYMK,CMPK1,AK6,GLRX,TXN
Cell	Introns and exons	GO: Biological Process	GO:0032401	establishment of melanosome localization	0.0007277	1	0.01152	0.1106	10	24	MKKS,RAB11A,BBS4,RAB11B,MAP2K1,DCTN1,BLOC1S6,RAB1A,ARL6,DCTN2
Cell	Introns and exons	GO: Biological Process	GO:0045116	protein neddylation	0.0007319	1	0.01156	0.111	7	13	NEDD8,UBA3,UBE2M,RNF7,UBE2F,RBX1,DCUN1D4
Cell	Introns and exons	GO: Biological Process	GO:1904356	regulation of telomere maintenance via telomere lengthening	0.0007347	1	0.01158	0.1112	16	50	PARP1,CCT6A,MAPK3,CTNNB1,TEN1,MAP2K7,MCRS1,CCT4,CCT2,CCT5,CCT8,TCP1,CCT3,HNRNPA1,HNRNPC,ACD
Cell	Introns and exons	GO: Biological Process	GO:0017015	regulation of transforming growth factor beta receptor signaling pathway	0.0007679	1	0.01206	0.1158	27	105	MEN1,RASL11B,CAV2,MTMR4,NREP,SNX6,PIN1,PPM1A,STUB1,RPS27A,CITED2,SDCBP,ZNF703,SKIL,SNW1,SNX1,GIPC1,STK11,STRAP,DAND5,FAM89B,UBA52,UBB,UBC,EID2,ING2,SMAD2
Cell	Introns and exons	GO: Biological Process	GO:1903844	regulation of cellular response to transforming growth factor beta stimulus	0.0007679	1	0.01206	0.1158	27	105	MEN1,RASL11B,CAV2,MTMR4,NREP,SNX6,PIN1,PPM1A,STUB1,RPS27A,CITED2,SDCBP,ZNF703,SKIL,SNW1,SNX1,GIPC1,STK11,STRAP,DAND5,FAM89B,UBA52,UBB,UBC,EID2,ING2,SMAD2
Cell	Introns and exons	GO: Biological Process	GO:0010976	positive regulation of neuron projection development	0.0007831	1	0.01228	0.1179	59	286	ACHE,AMIGO1,MIF,NLGN2,STK24,ENC1,APBB1,ARF1,RHOA,ARHGDIA,SNX3,RAB11A,NCK1,BDNF,NEFL,EIF2B2,NME1,NME2,NEURL1,PCP4,NUMBL,CPNE6,ANAPC2,AKAP5,DDX56,TMEM106B,PPP2R5B,PPP2R5D,FEZ1,RRN3,SS18L1,PRKCI,MAPK6,MAP2K1,RANBP1,ACTR3,EEF1A1,FBXO31,EIF4G2,RPL4,KATNB1,FKBP1B,NCKIPSD,SKIL,TMEM30A,RAB21,STK11,GOLGA2,STMN2,HNRNPK,UBE2V2,ILK,ITPKA,MOB2,NDEL1,KIF3C,CAPRIN1,SF3A2,MARCKS
Cell	Introns and exons	GO: Biological Process	GO:0075522	IRES-dependent viral translational initiation	0.0008019	1	0.0125	0.12	5	7	EIF3A,EIF3B,EIF3D,EIF3F,SSB
Cell	Introns and exons	GO: Biological Process	GO:0000389	mRNA 3'-splice site recognition	0.0008019	1	0.0125	0.12	5	7	SF3A1,SLU7,SF3A3,SF1,SF3A2
Cell	Introns and exons	GO: Biological Process	GO:0043983	histone H4-K12 acetylation	0.0008019	1	0.0125	0.12	5	7	JADE1,KAT2A,JADE2,KAT7,MEAF6
Cell	Introns and exons	GO: Biological Process	GO:1903749	positive regulation of establishment of protein localization to mitochondrion	0.0008185	1	0.01274	0.1223	29	116	BAP1,RUVBL1,DYNLL1,NMT1,PDCD5,PPP3R1,DYNLL2,PSMB7,PSMD8,FAM20B,SAE1,UBL5,RPL28,VPS11,WBP11,KAT2A,YWHAQ,GSK3A,U2AF2,HNMT,U2AF1,UBE2D3,UBE2L3,UGCG,YWHAB,YWHAE,YWHAG,YWHAH,YWHAZ
Cell	Introns and exons	GO: Biological Process	GO:0006887	exocytosis	0.0008228	1	0.01278	0.1227	84	438	RAB8A,ALDOA,SYT13,DOC2A,VPS18,ARF1,VAMP4,RAB11A,NAPA,CDK5R2,NOTCH1,CALM1,CALM2,CALM3,HGS,RAB11B,PDGFA,CBARP,CHGA,PFN2,SNX6,SCAMP1,SEC22B,PSAP,RIMS3,SCRN1,BLOC1S6,WDR1,RAB3A,RAB3B,RAB5A,RALA,SCRN3,RAP1B,CHMP6,PDCD6IP,EXOC8,SDF4,DMTN,RABEPK,LIN7C,PI4K2A,SNAP47,STX1B,SDCBP,VTI1B,HABP4,YKT6,NAPB,CHMP3,DNAJC5,SNCA,RAB21,VPS11,JAGN1,VPS4A,CPLX2,CPLX1,CHMP2A,STX4,GLRX,VAMP2,SYT5,RABGEF1,EXOC7,COPS5,NCS1…
Cell	Introns and exons	GO: Biological Process	GO:0048278	vesicle docking	0.0008351	1	0.01295	0.1243	18	60	RAB8A,STX7,VPS18,USO1,CAV2,BLOC1S6,EXOC8,STX6,RABEPK,STX1B,VTI1B,YKT6,VPS11,CPLX2,STX4,VPS45,STX12,VPS33A
Cell	Introns and exons	GO: Biological Process	GO:0044042	glucan metabolic process	0.0008465	1	0.01307	0.1255	24	90	AKT1,DYRK2,CALM1,CALM2,CALM3,PFKM,NR1D1,PPP1CA,PPP1CB,PPP1R1A,PPP1R2,EPM2AIP1,PGM2,RPS27A,PTGES3,GAA,SELENOS,GSK3A,GYG1,HMGB1,UBA52,UBB,UBC,UGP2
Cell	Introns and exons	GO: Biological Process	GO:0006073	cellular glucan metabolic process	0.0008465	1	0.01307	0.1255	24	90	AKT1,DYRK2,CALM1,CALM2,CALM3,PFKM,NR1D1,PPP1CA,PPP1CB,PPP1R1A,PPP1R2,EPM2AIP1,PGM2,RPS27A,PTGES3,GAA,SELENOS,GSK3A,GYG1,HMGB1,UBA52,UBB,UBC,UGP2
Cell	Introns and exons	GO: Biological Process	GO:0070203	regulation of establishment of protein localization to telomere	0.0008512	1	0.01312	0.126	6	10	CCT6A,CCT4,CCT2,CCT5,CCT8,TCP1
Cell	Introns and exons	GO: Biological Process	GO:0006278	RNA-dependent DNA biosynthetic process	0.0008628	1	0.01328	0.1275	19	65	CCT6A,TERF2IP,GAR1,PPIA,MAPK3,CTNNB1,MAP2K7,NOP10,CCT4,CCT2,NHP2,CCT5,CCT8,PTGES3,TCP1,CCT3,HNRNPA1,HNRNPC,ACD
Cell	Introns and exons	GO: Biological Process	GO:0043407	negative regulation of MAP kinase activity	0.000877	1	0.01347	0.1293	22	80	MAPK8IP1,PPP2CA,PPP2R1A,DUSP1,DUSP3,DUSP6,DUSP7,DUSP8,RGS2,RGS4,HIPK3,SPRY2,FEM1A,SMPD1,GPS1,GPS2,DUSP14,GSTP1,NUP62,UCHL1,DNAJA1,AIDA
Cell	Introns and exons	GO: Biological Process	GO:1903650	negative regulation of cytoplasmic transport	0.0009201	1	0.01411	0.1354	32	133	DYRK2,CNIH2,DACT3,MXI1,SNX3,NFKBIA,NFKBIB,CALM1,NOL3,CALM2,CALM3,BAG4,PPM1A,PPP2CA,KEAP1,G3BP2,RANGAP1,RAP1B,APC2,FKBP1A,FKBP1B,UBE2J1,VPS35,SRI,OS9,CHP1,FAM89B,TXN,UBE2G2,SAR1A,GOPC,SVIP
Cell	Introns and exons	GO: Biological Process	GO:1901652	response to peptide	0.0009353	1	0.01431	0.1374	90	477	MAX,RAB8A,MEN1,PARP1,AKT1,AKR1B1,ANXA5,APEX1,APRT,ATP6V1A,ATP6V1B2,ATP6V1C1,ATP6V1E1,ATP6V1G2,NEFL,BSG,NFKBIA,EIF2B2,EIF2B5,NOTCH1,CAV2,CCNA2,ATP6V0D1,ERRFI1,CDC5L,CDO1,GNG2,ATP6V1F,AP3S1,PIK3R2,PKM,KLF6,ATP6V1G1,CRY2,PRKACA,PRKACB,PRKAR1A,PRKAR1B,PRKAR2B,PRKCI,MAPK3,CTNNB1,CTSB,RNF40,EPM2AIP1,PTPN11,RANGAP1,ADIPOR1,NAMPT,EGR1,EIF2B1,INSIG2,FABP3,ATP6V1D,SRSF3,ATP6V1H,CACYBP,SELENOS,GNG13,RAB10,V…
Cell	Introns and exons	GO: Biological Process	GO:0009303	rRNA transcription	0.0009417	1	0.01434	0.1377	12	33	NCL,DEDD,H2AFY,PIH1D1,GTF3C6,RNASEK,H2AFY2,NIFK,SMARCB1,CD3EAP,SPIN1,GTF3A
Cell	Introns and exons	GO: Biological Process	GO:1904358	positive regulation of telomere maintenance via telomere lengthening	0.0009417	1	0.01434	0.1377	12	33	CCT6A,MAPK3,CTNNB1,MAP2K7,CCT4,CCT2,CCT5,CCT8,TCP1,CCT3,HNRNPA1,ACD
Cell	Introns and exons	GO: Biological Process	GO:0033157	regulation of intracellular protein transport	0.0009439	1	0.01434	0.1377	78	403	BAP1,PARP1,DYRK2,RHOA,RUVBL1,DACT3,VAMP4,MXI1,SNX3,CDK5R1,ZPR1,NFKBIA,NFKBIB,NOL3,NUCB1,OAZ1,OAZ2,PDCD5,PRDX1,CDC42,CDKN1A,ITGB1BP1,CHRM1,PIK3R2,AKAP5,BAG4,PPM1A,PPP2CA,PPP3R1,PRKACA,PSMB7,PSMD8,KEAP1,B3GAT3,PTPN11,G3BP2,FAM20B,RANGAP1,SAE1,UBL5,NUTF2,DMTN,RPL28,APC2,ACSL3,RACK1,HAX1,UBE2J1,ANP32B,TMEM30A,VPS11,WBP11,SRI,KAT2A,DMAP1,VAMP2,OS9,GSK3A,CHP1,FAM89B,U2AF2,NUP62,HNMT,TXN,HPCA,U2AF1,UBE2…
Cell	Introns and exons	GO: Biological Process	GO:0071375	cellular response to peptide hormone stimulus	0.0009443	1	0.01434	0.1377	65	324	MAX,RAB8A,MEN1,PARP1,AKT1,ANXA5,APEX1,APRT,ATP6V1A,ATP6V1B2,ATP6V1C1,ATP6V1E1,ATP6V1G2,CAV2,CCNA2,ATP6V0D1,ERRFI1,CDC5L,GNG2,ATP6V1F,AP3S1,PIK3R2,ATP6V1G1,PRKACA,PRKACB,PRKAR1A,PRKAR1B,PRKAR2B,PRKCI,MAPK3,CTNNB1,PTPN11,RANGAP1,ADIPOR1,NAMPT,ATP6V1D,SRSF3,ATP6V1H,SELENOS,GNG13,RAB10,VAMP2,GNAS,GNB1,GNB2,GNG3,GNG4,GNG10,GOT1,GRB2,GSK3A,CAPN10,GSTP1,RHOQ,ZNF106,H2AFZ,HIF1A,HNRNPK,UCHL3,NUCKS1,USF1,X…
Cell	Introns and exons	GO: Biological Process	GO:0006450	regulation of translational fidelity	0.0009543	1	0.01447	0.1389	8	17	AARS,YRDC,DTD2,IMP3,RPS5,RPS9,DTD1,AARSD1
Cell	Introns and exons	GO: Biological Process	GO:0007050	cell cycle arrest	0.0009656	1	0.01461	0.1403	52	247	MEN1,MIF,AK1,CUL4A,CUL3,LAMTOR2,APBB1,LAMTOR3,CDK5R1,CDC123,NPM1,PA2G4,PCNA,CDK4,CDKN1A,CDKN2D,CNOT8,RRAGD,CNOT7,PPM1A,PPM1G,PPP2R5B,PRKACA,PRKAG1,MAP2K1,PRNP,DHCR24,LAMTOR1,DUSP1,RHEB,EIF4G2,RPS27A,STRADB,CNOT11,LAMTOR5,SKIL,KHDRBS1,CGRRF1,RRAGA,CAB39,PLK2,RRAGC,STK11,PPP1R9B,TBRG1,TSG101,UBA52,UBB,UBC,HRAS,PRMT1,ILK
Cell	Introns and exons	GO: Biological Process	GO:0035304	regulation of protein dephosphorylation	0.0009686	1	0.01463	0.1405	37	161	ADORA1,PPP1R35,CALM1,CALM2,CALM3,PIN1,BAG4,CRY2,PPP1R2,PPP1R7,PPP2CA,PPP2R1A,PPP2R2A,PTPA,PPP2R5B,PPP2R5D,RCAN1,CNEP1R1,MPHOSPH10,ENSA,RPL5,CD2BP2,FKBP1A,FKBP1B,SET,NIFK,PCIF1,SMPD1,ARPP19,PPP2R2D,PPP1R9B,PPP1R11,CHP1,YWHAB,YWHAE,TIPRL,CSRNP2
Cell	Introns and exons	GO: Biological Process	GO:0007004	telomere maintenance via telomerase	0.0009949	1	0.015	0.144	17	56	CCT6A,TERF2IP,GAR1,MAPK3,CTNNB1,MAP2K7,NOP10,CCT4,CCT2,NHP2,CCT5,CCT8,TCP1,CCT3,HNRNPA1,HNRNPC,ACD
Cell	Introns and exons	GO: Biological Process	GO:0000188	inactivation of MAPK activity	0.001019	1	0.01531	0.147	11	29	PPP2CA,PPP2R1A,DUSP1,DUSP3,DUSP6,DUSP7,DUSP8,RGS4,GPS1,GPS2,DUSP14
Cell	Introns and exons	GO: Biological Process	GO:0006294	nucleotide-excision repair, preincision complex assembly	0.001019	1	0.01531	0.147	11	29	PARP1,CUL4A,DDB1,RBX1,RAD23B,RPA1,RPS27A,UBA52,UBB,UBC,GTF2H5
Cell	Introns and exons	GO: Biological Process	GO:0007169	transmembrane receptor protein tyrosine kinase signaling pathway	0.001043	1	0.01565	0.1502	125	700	ACTB,ACTG1,ADORA1,AP2A1,AP2A2,AKT1,ULK1,GIT1,ARF4,RHOA,MT3,ATP6V1A,ATP6V1B2,ATP6V1C1,ATP6V1E1,ATP6V1G2,NCK1,NDN,BDNF,CDK5R1,NOTCH1,CAV2,ATP6V0D1,HGS,NEURL1,ERRFI1,CDC42,PDGFA,ATP6V1F,AP2M1,AP2S1,AP3S1,SNX6,PIK3R2,CLTA,EPN1,POLR2B,POLR2C,POLR2D,POLR2E,POLR2F,POLR2G,POLR2H,POLR2I,POLR2J,POLR2K,POLR2L,ATP6V1G1,CRK,PPP2R5B,PPP2R5D,SOCS5,MAPK3,CTNNB1,PTPN11,RAC1,PDCD6,DUSP6,ARPC5,ARPC4,ARPC3,ACTR3,ACT…
Cell	Introns and exons	GO: Biological Process	GO:0045815	positive regulation of gene expression, epigenetic	0.00105	1	0.01573	0.151	22	81	ACTB,HIST1H4D,SMARCA5,ASF1A,POLR2E,POLR2F,POLR1C,POLR2H,POLR2K,POLR2L,H2AFY,CTNNB1,POLR1D,ZNRD1,SMARCD1,KAT2A,CD3EAP,H3F3A,H3F3B,WBP2,HMGA1,DEK
Cell	Introns and exons	GO: Biological Process	GO:0043462	regulation of ATPase activity	0.001058	1	0.01581	0.1518	19	66	ATP1B2,PFN1,PFN2,TMEM64,CHTOP,RAB3A,RAB4A,RAB6A,DNAJB6,AHSA1,DNAJC2,DNAJB11,DNAJC9,TPM1,GABARAPL2,DNAJC7,SUMO1,HSPA2,DNAJB1
Cell	Introns and exons	GO: Biological Process	GO:0051905	establishment of pigment granule localization	0.001065	1	0.01585	0.1522	10	25	MKKS,RAB11A,BBS4,RAB11B,MAP2K1,DCTN1,BLOC1S6,RAB1A,ARL6,DCTN2
Cell	Introns and exons	GO: Biological Process	GO:0070841	inclusion body assembly	0.001065	1	0.01585	0.1522	10	25	CDC34,BAG5,PSMC5,PSMC6,DNAJB6,DNAJA4,DNAJB2,HSPA2,VCP,DNAJB1
Cell	Introns and exons	GO: Biological Process	GO:0071377	cellular response to glucagon stimulus	0.001131	1	0.01681	0.1614	13	38	GNG2,PRKACA,PRKACB,PRKAR1A,PRKAR1B,PRKAR2B,GNG13,GNAS,GNB1,GNB2,GNG3,GNG4,GNG10
Cell	Introns and exons	GO: Biological Process	GO:0009725	response to hormone	0.001136	1	0.01685	0.1618	176	1033	MKKS,MAX,ACTA1,RAB8A,MEN1,PARP1,AKT1,ALAD,AKR1B1,MED30,ANXA5,APEX1,APRT,MBD3,RHOA,MED4,MT3,PLPP1,ASNS,DDRGK1,ATP6V1A,ATP6V1B2,ATP6V1C1,ATP6V1E1,ATP6V1G2,ADAM9,BBS4,SFR1,BDNF,NEFL,BSG,KLF9,EIF2B2,EIF2B5,BUD31,NME1,NOTCH1,CALM1,CALM2,CALM3,CAV2,CCNA2,CCNE1,ATP6V0D1,ERRFI1,CDC5L,CDK4,CDKN1A,CDO1,PDGFA,GNG2,PER1,ATP6V1F,AP3S1,PIK3R2,DDX54,PKM,ATP6V1G1,NR1D1,CRY2,RNF14,PPP5C,CSNK2B,PRKACA,PRKACB,PRKAR…
Cell	Introns and exons	GO: Biological Process	GO:0034605	cellular response to heat	0.001155	1	0.01711	0.1643	28	113	SEH1L,CCAR2,BAG1,CDKN1A,POLR2D,BAG5,BAG4,MAPK3,PDCD6,DNAJB6,EIF2S1,RPA1,FKBP4,HIKESHI,SLU7,AKT1S1,DNAJC2,PTGES3,HSPH1,HDAC2,NUP62,DNAJC7,HSBP1,HSPA8,HSP90AA1,HSP90AB1,DNAJB1,YWHAE
Cell	Introns and exons	GO: Biological Process	GO:0006479	protein methylation	0.001189	1	0.01755	0.1685	39	174	MEN1,NTMT1,N6AMT1,PYGO2,PRMT7,WDR77,H2AFY,CTR9,CTNNB1,CHTOP,FBLL1,PIH1D1,RAB3B,RAB6A,DNMT1,FBL,COPRS,ETF1,PRMT5,SETD3,LCMT1,TRMT112,SNW1,SMARCB1,WDR82,WDR61,SNRPB,SNRPD3,SUPT6H,DPY30,KMT5A,GSPT1,SETD7,HDAC2,PRMT2,PRMT1,XBP1,SMYD2,EEF1AKMT1
Cell	Introns and exons	GO: Biological Process	GO:0008213	protein alkylation	0.001189	1	0.01755	0.1685	39	174	MEN1,NTMT1,N6AMT1,PYGO2,PRMT7,WDR77,H2AFY,CTR9,CTNNB1,CHTOP,FBLL1,PIH1D1,RAB3B,RAB6A,DNMT1,FBL,COPRS,ETF1,PRMT5,SETD3,LCMT1,TRMT112,SNW1,SMARCB1,WDR82,WDR61,SNRPB,SNRPD3,SUPT6H,DPY30,KMT5A,GSPT1,SETD7,HDAC2,PRMT2,PRMT1,XBP1,SMYD2,EEF1AKMT1
Cell	Introns and exons	GO: Biological Process	GO:0043903	regulation of symbiosis, encompassing mutualism through parasitism	0.001196	1	0.01762	0.1692	47	220	SNX3,SQSTM1,NOTCH1,CAV2,VAPB,VAPA,CFL1,PFN1,DERL1,POLR2B,POLR2C,POLR2D,POLR2E,POLR2F,POLR2G,POLR2H,POLR2I,POLR2J,NELFB,POLR2K,POLR2L,PPIA,PPID,CHMP2B,DDB1,RAD23A,TRIM27,CHMP4B,NELFCD,VPS25,PABPC1,SNW1,TRIM32,CHMP3,SMARCB1,FUCA2,VPS4A,CHMP2A,SUPT4H1,EXOC7,TAF11,GTF2F1,GTF2F2,SNF8,TSG101,TRIM8,RAB7A
Cell	Introns and exons	GO: Biological Process	GO:0043085	positive regulation of catalytic activity	0.001244	1	0.01829	0.1756	259	1588	MEN1,ADORA1,ADPRH,SERINC1,MIF,MAP3K10,AKT1,TRIB2,LAMTOR2,GIT1,C6orf89,DBNL,ZNF622,LMO4,ARF1,ARF4,RHOA,ARHGAP1,ARHGDIA,ARHGDIG,ARL1,MT3,LAMTOR3,ATP1B2,PEA15,ATP2B4,ADAM9,NCK1,NEFL,CDK5R1,BOK,EIF2B2,EIF2B5,ANAPC16,CDK5R2,NPM1,DIRAS1,CALM1,CALM2,CALM3,CAV2,CCK,CCND2,UNC119,PDCD5,NEURL1,ERRFI1,CD81,BUB3,CDC42,PCNA,VAPB,CDKN1A,PDCD2,PDGFA,CYTH2,ITGB1BP1,PFN1,PFN2,CHML,TRAPPC1,PIK3R2,PIN1,ANAPC2,PSMF1,…
Cell	Introns and exons	GO: Biological Process	GO:0051099	positive regulation of binding	0.001261	1	0.01851	0.1777	35	152	HIPK1,MEN1,PARP1,AMFR,EDF1,B2M,PYGO2,NME1,CALM1,CALM2,CALM3,CEBPG,DERL1,HERPUD1,RAN,HIPK3,EIF2S1,EIF2B1,FLOT1,ENO1,CRBN,S100A10,FKBP1A,MAPRE1,SIRT2,PLK2,KAT2A,DPH3,AKTIP,HMGB1,TXN,HSPA4,HSP90AB1,ACD,MAP1LC3B
Cell	Introns and exons	GO: Biological Process	GO:0006112	energy reserve metabolic process	0.001276	1	0.0187	0.1795	26	103	AKT1,DYRK2,MT3,CALM1,CALM2,CALM3,PFKM,NR1D1,PPP1CA,PPP1CB,PPP1R1A,PPP1R2,EPM2AIP1,PGM2,RPS27A,PTGES3,GAA,SELENOS,GNAS,GSK3A,GYG1,HMGB1,UBA52,UBB,UBC,UGP2
Cell	Introns and exons	GO: Biological Process	GO:0070646	protein modification by small protein removal	0.001279	1	0.01871	0.1796	33	141	BAP1,WDR48,COPS3,BABAM1,EIF3F,COPS2,COPS7A,JOSD1,TOR1A,UBXN1,COPS4,USPL1,UCHL5,VCPIP1,OTUB1,STAMBP,USP21,USP39,KAT2A,COPS8,TAF10,COPS6,COPS5,USP22,GPS1,UCHL1,UCHL3,DNAJB2,VCP,USP46,ENY2,ATXN7L3,USP5
Cell	Introns and exons	GO: Biological Process	GO:1904814	regulation of protein localization to chromosome, telomeric region	0.001291	1	0.01885	0.1809	7	14	CCT6A,H2AFY,CCT4,CCT2,CCT5,CCT8,TCP1
Cell	Introns and exons	GO: Biological Process	GO:1901653	cellular response to peptide	0.001294	1	0.01886	0.181	67	340	MAX,RAB8A,MEN1,PARP1,AKT1,AKR1B1,ANXA5,APEX1,APRT,ATP6V1A,ATP6V1B2,ATP6V1C1,ATP6V1E1,ATP6V1G2,CAV2,CCNA2,ATP6V0D1,ERRFI1,CDC5L,GNG2,ATP6V1F,AP3S1,PIK3R2,KLF6,ATP6V1G1,PRKACA,PRKACB,PRKAR1A,PRKAR1B,PRKAR2B,PRKCI,MAPK3,CTNNB1,PTPN11,RANGAP1,ADIPOR1,NAMPT,ATP6V1D,SRSF3,ATP6V1H,SELENOS,GNG13,RAB10,VAMP2,GNAS,GNB1,GNB2,GNG3,GNG4,GNG10,GOT1,GRB2,GSK3A,CAPN10,GSTP1,RHOQ,ZNF106,H2AFZ,HIF1A,HNRNPK,UCHL3,N…
Cell	Introns and exons	GO: Biological Process	GO:0034250	positive regulation of cellular amide metabolic process	0.001363	1	0.01984	0.1905	30	125	ABCF1,NCK1,EIF2B5,NPM1,CDK4,CIRBP,POLR2D,POLR2G,CSNK1E,MAPK3,EIF4A3,YTHDF1,RPS27L,EEF2,EIF4G2,EIF5A,IMP3,RPS9,RACK1,YTHDF2,SYNCRIP,POLDIP3,PABPC1,PAIP1,KHDRBS1,SERP1,HNRNPD,EIF5A2,UPF3A,EIF6
Cell	Introns and exons	GO: Biological Process	GO:0000070	mitotic sister chromatid segregation	0.001368	1	0.01987	0.1908	32	136	SEH1L,CUL3,BECN1,RAB11A,CHAMP1,BUB3,CHMP1A,PTTG1,MIS12,H2AFY,CHMP2B,PPP2R1A,CHMP7,CHMP6,PDCD6IP,DUSP1,CHMP4B,DYNC1LI1,KATNB1,LCMT1,CHMP5,ANAPC11,NAA50,CHMP3,NEK6,VPS4A,CHMP2A,RRS1,ZWINT,KLHL22,PSMG2,CHMP1B
Cell	Introns and exons	GO: Biological Process	GO:0009991	response to extracellular stimulus	0.001385	1	0.02008	0.1928	112	622	MKKS,SEH1L,MAX,ACTA1,AES,PIP4K2B,AKT1,ALAD,ULK1,GNPAT,HAT1,MBD3,MT3,RUVBL1,ASNS,ATF4,BECN1,ATP6V1A,ATP6V1B2,ATP6V1C1,ATP6V1E1,ATP6V1G2,BBS4,CDK5R1,SQSTM1,RAB12,CAPNS1,CCK,CCNE1,ATP6V0D1,PAFAH1B2,CHMP1A,CDKN1A,CDKN2D,RRAGD,SNX6,PIK3C3,PKM,NOCT,NENF,ATG5,UBQLN1,PHF23,ATP6V1G1,VPS26A,FEZ2,FEZ1,MAPK3,DAD1,FBXO22,RAB5A,DNMT1,CHMP4B,EXOC8,HDDC3,EEF2,RNASE4,RNF5,EIF2S1,EIF2B1,RNF41,PIP4K2C,CTTN,ENSA,RPL…
Cell	Introns and exons	GO: Biological Process	GO:0032784	regulation of DNA-templated transcription, elongation	0.001399	1	0.02024	0.1944	15	48	LEO1,CCAR2,RNF8,NELFB,CTR9,MAP2K1,ALYREF,WDR61,EAPP,SUPT4H1,SUPT6H,ELOC,GTF2F1,GTF2F2,HMGN1
Cell	Introns and exons	GO: Biological Process	GO:0051261	protein depolymerization	0.001409	1	0.02036	0.1954	27	109	MAP1A,DBNL,CAPZA2,CAPZB,CFL1,CFL2,TMOD2,MTPN,SH3BGRL3,TWF1,STMN3,WDR1,RDX,DMTN,MAP6D1,APC2,KATNB1,SMN1,VPS4A,DSTN,CARMIL2,STMN2,HSPA8,STMN4,PDXP,CCSAP,STMN1
Cell	Introns and exons	GO: Biological Process	GO:0051865	protein autoubiquitination	0.00148	1	0.02135	0.205	16	53	AMFR,RNF8,RNF185,RNF141,RNF220,RNF4,TRIM17,RNF41,STUB1,RNF181,RNF187,RNF11,RNF115,RNF208,UBE2D3,RNF146
Cell	Introns and exons	GO: Biological Process	GO:0000394	RNA splicing, via endonucleolytic cleavage and ligation	0.001512	1	0.02174	0.2087	8	18	FAM98B,TSEN34,C2orf49,DDX1,TSEN15,RTCB,RTRAF,TMBIM6
Cell	Introns and exons	GO: Biological Process	GO:0043558	regulation of translational initiation in response to stress	0.001512	1	0.02174	0.2087	8	18	ATF4,NCK1,EIF2B5,NPM1,PPP1CA,EIF2S1,EIF2AK1,PPP1R15B
Cell	Introns and exons	GO: Biological Process	GO:1901020	negative regulation of calcium ion transmembrane transporter activity	0.001519	1	0.0218	0.2093	10	26	CALM1,CALM2,CALM3,CBARP,UBQLN1,PPP2CA,FKBP1A,FKBP1B,GNB5,SRI
Cell	Introns and exons	GO: Biological Process	GO:0071363	cellular response to growth factor stimulus	0.001535	1	0.02199	0.2111	115	643	MEN1,PARP1,AKT1,ULK1,STK16,RHOA,MT3,RASL11B,BECN1,ADAM9,NDN,NEDD8,ZPR1,BYSL,NOTCH1,UBE2M,CAV2,CCNA2,MTMR4,PDCD5,ERRFI1,CD44,CDC5L,PDGFA,ITGB1BP1,PFN1,NREP,SNX6,PIN1,POLR2B,POLR2C,POLR2D,BAG4,POLR2E,POLR2F,POLR2G,POLR2H,POLR2I,POLR2J,POLR2K,POLR2L,FBXL15,PPM1A,PPP2R5B,PPP2R5D,FEZ1,CSNK1D,MAPK3,CTNNB1,EIF4A3,PTPN11,PARD6A,DNMT1,PDCD6,DTYMK,DUSP6,EEF1A1,EEF2,TOB1,EGR1,EGR3,SPRY2,STUB1,RPS3,RPS27A,CI…
Cell	Introns and exons	GO: Biological Process	GO:0051343	positive regulation of cyclic-nucleotide phosphodiesterase activity	0.001588	1	0.02252	0.2162	4	5	CALM1,CALM2,CALM3,RACK1
Cell	Introns and exons	GO: Biological Process	GO:1990592	protein K69-linked ufmylation	0.001588	1	0.02252	0.2162	4	5	DDRGK1,UBA5,UFC1,UFM1
Cell	Introns and exons	GO: Biological Process	GO:0061083	regulation of protein refolding	0.001588	1	0.02252	0.2162	4	5	PDCL,BAG5,ST13,HSPA8
Cell	Introns and exons	GO: Biological Process	GO:1903333	negative regulation of protein folding	0.001588	1	0.02252	0.2162	4	5	PDCD5,PDCL,BAG5,ST13
Cell	Introns and exons	GO: Biological Process	GO:1990564	protein polyufmylation	0.001588	1	0.02252	0.2162	4	5	DDRGK1,UBA5,UFC1,UFM1
Cell	Introns and exons	GO: Biological Process	GO:0048254	snoRNA localization	0.001588	1	0.02252	0.2162	4	5	PRPF31,PIH1D1,FBL,NOP58
Cell	Introns and exons	GO: Biological Process	GO:0090174	organelle membrane fusion	0.001603	1	0.02269	0.2179	35	154	RAB8A,ADPRH,EEA1,STX7,SYT13,DOC2A,VPS18,USO1,VAMP4,BNIP1,CAV2,SEC22B,GOSR2,TBC1D10B,BLOC1S6,RAB3A,TBC1D10A,STX6,BET1,SNAP47,STX1B,VTI1B,VCPIP1,YKT6,VPS11,VPS4A,RBSN,STX4,VAMP2,SYT5,CORO1A,SNAPIN,STX12,RUNDC1,RAB7A
Cell	Introns and exons	GO: Biological Process	GO:0070202	regulation of establishment of protein localization to chromosome	0.001655	1	0.02339	0.2245	6	11	CCT6A,CCT4,CCT2,CCT5,CCT8,TCP1
Cell	Introns and exons	GO: Biological Process	GO:0007088	regulation of mitotic nuclear division	0.001725	1	0.02434	0.2337	34	149	CUL3,BECN1,CAV2,PEBP1,BUB3,CDC42,CHMP1A,PTTG1,PIN1,H2AFY,SH2B1,CHMP2B,RANBP1,PDCD6IP,DUSP1,CHMP4B,DYNC1LI1,MAP9,PRMT5,LCMT1,CHMP5,ANAPC11,SIRT2,CHMP3,NEK6,CHMP2A,PPP1R9B,KLHL22,TUBG1,YWHAH,PSMG2,PDXP,CCSAP,CHMP1B
Cell	Introns and exons	GO: Biological Process	GO:0033762	response to glucagon	0.001763	1	0.02483	0.2384	15	49	CCNA2,CDO1,GNG2,PRKACA,PRKACB,PRKAR1A,PRKAR1B,PRKAR2B,GNG13,GNAS,GNB1,GNB2,GNG3,GNG4,GNG10
Cell	Introns and exons	GO: Biological Process	GO:0009266	response to temperature stimulus	0.001804	1	0.02537	0.2435	49	236	SEH1L,ADORA1,AKT1,CCAR2,BAG1,NFKBIA,EIF2B2,EIF2B5,CDKN1A,CIRBP,POLR2D,BAG5,BAG4,MAPK3,MAP2K7,DNMT1,PDCD6,DNAJB6,EIF2S1,EIF2B1,RPA1,DNAJA2,DNAJA4,FKBP4,HIKESHI,FOS,RNF34,SLU7,AKT1S1,DNAJC2,PTGES3,HSPH1,MMP24,GMPR,LRP11,HDAC2,NUP62,DNAJC7,HSBP1,DNAJA1,HSPA2,HSPA4,HSPA8,HSP90AA1,HSP90AB1,VGF,DNAJB1,YWHAE,IMPDH1
Cell	Introns and exons	GO: Biological Process	GO:0005978	glycogen biosynthetic process	0.001839	1	0.02577	0.2474	16	54	AKT1,DYRK2,NR1D1,PPP1CA,PPP1CB,EPM2AIP1,PGM2,RPS27A,PTGES3,SELENOS,GSK3A,GYG1,UBA52,UBB,UBC,UGP2
Cell	Introns and exons	GO: Biological Process	GO:0009250	glucan biosynthetic process	0.001839	1	0.02577	0.2474	16	54	AKT1,DYRK2,NR1D1,PPP1CA,PPP1CB,EPM2AIP1,PGM2,RPS27A,PTGES3,SELENOS,GSK3A,GYG1,UBA52,UBB,UBC,UGP2
Cell	Introns and exons	GO: Biological Process	GO:0090305	nucleic acid phosphodiester bond hydrolysis	0.001854	1	0.02593	0.249	55	272	REXO1,PARP1,CUL4A,DCPS,APEX1,CPSF2,PCNA,ABT1,CNOT8,CNOT7,TSEN34,NOCT,EXOSC4,EXOSC9,PPP1R8,CSTF1,APTX,DDB1,DDX1,TSEN15,RBX1,RAD9A,RNASE4,G3BP1,RPA1,POP7,RPS21,RNASEK,RPS27A,POP5,RNASEH2C,RNASEH2A,RPP30,PNRC2,NHP2,NCBP2,TSR1,EXOSC7,ENDOD1,POP4,RRS1,BOP1,CSTF2T,RPP14,TMBIM6,H1F0,HMGB1,TSN,UBA52,UBB,UBC,GTF2H5,DCP2,EME1,RPSA
Cell	Introns and exons	GO: Biological Process	GO:0007010	cytoskeleton organization	0.001887	1	0.02635	0.253	194	1164	MKKS,KCTD13,MAP1A,MAP4,ACTA1,ACTG1,PDZD8,AKT1,ALDOA,CUL3,DBNL,NTMT1,ARF1,ARF6,RHOA,ARHGDIA,PHPT1,DYNLL1,VAMP4,BECN1,RAB11A,BBS4,NCK1,NEFM,NEFL,CDK5R1,ZPR1,WRAP73,C21orf2,NPM1,CAPZA2,CAPZB,INA,FOPNL,NEURL1,TMSB10,CDC42,CHMP1A,PDGFA,CETN3,CFL1,CFL2,CYTH2,ITGB1BP1,TMOD2,PFDN1,PFDN2,CHD3,PFN1,PFN2,MTPN,KIF3B,PIK3R2,CLTC,CRIPT,SAC3D1,TTLL1,RHOF,BAG4,CRK,CRMP1,CHMP2B,PPP2R1A,CLIP3,PTPA,CSNK1D,PRKAR1A,P…
Cell	Introns and exons	GO: Biological Process	GO:0032070	regulation of deoxyribonuclease activity	0.001895	1	0.02642	0.2537	5	8	AKT1,NPM1,PCNA,RPS3,HMGB1
Cell	Introns and exons	GO: Biological Process	GO:0006362	transcription elongation from RNA polymerase I promoter	0.001919	1	0.02671	0.2564	11	31	POLR2E,POLR2F,POLR1C,POLR2H,POLR2K,POLR2L,POLR1D,ZNRD1,CD3EAP,UBTF,GTF2H5
Cell	Introns and exons	GO: Biological Process	GO:0006904	vesicle docking involved in exocytosis	0.001928	1	0.02678	0.2571	13	40	RAB8A,VPS18,BLOC1S6,EXOC8,RABEPK,STX1B,VTI1B,YKT6,VPS11,CPLX2,STX4,VPS45,VPS33A
Cell	Introns and exons	GO: Biological Process	GO:0035303	regulation of dephosphorylation	0.001942	1	0.0269	0.2583	37	167	ADORA1,PPP1R35,CALM1,CALM2,CALM3,PIN1,BAG4,CRY2,PPP1R2,PPP1R7,PPP2CA,PPP2R1A,PPP2R2A,PTPA,PPP2R5B,PPP2R5D,RCAN1,CNEP1R1,MPHOSPH10,ENSA,RPL5,CD2BP2,FKBP1A,FKBP1B,SET,NIFK,PCIF1,SMPD1,ARPP19,PPP2R2D,PPP1R9B,PPP1R11,CHP1,YWHAB,YWHAE,TIPRL,CSRNP2
Cell	Introns and exons	GO: Biological Process	GO:0061025	membrane fusion	0.001943	1	0.0269	0.2583	47	225	RAB8A,ADPRH,STX18,EEA1,STX7,SYT13,DOC2A,VPS18,ANXA7,USO1,VAMP4,NAPG,NAPA,BNIP1,CAV2,VAPA,SEC22B,GOSR2,PPIA,TBC1D10B,UBXN2A,BLOC1S6,RAB3A,RABIF,TBC1D10A,STX6,BET1,BET1L,SNAP47,STX1B,VTI1B,VCPIP1,YKT6,NAPB,VPS11,VPS4A,RBSN,STX4,NSFL1C,VAMP2,SYT5,CORO1A,CHP1,SNAPIN,STX12,RUNDC1,RAB7A
Cell	Introns and exons	GO: Biological Process	GO:0006406	mRNA export from nucleus	0.001985	1	0.0274	0.263	26	106	SEH1L,MAGOH,DDX25,SRSF9,CPSF2,POLR2D,CHTOP,EIF4A3,RBM8A,EIF4E,EIF5A,ALYREF,THOC7,SRSF3,SRSF4,POLDIP3,SLU7,THOC3,NCBP2,SUPT6H,U2AF2,NUP62,U2AF1,ENY2,SLBP,SEM1
Cell	Introns and exons	GO: Biological Process	GO:0071427	mRNA-containing ribonucleoprotein complex export from nucleus	0.001985	1	0.0274	0.263	26	106	SEH1L,MAGOH,DDX25,SRSF9,CPSF2,POLR2D,CHTOP,EIF4A3,RBM8A,EIF4E,EIF5A,ALYREF,THOC7,SRSF3,SRSF4,POLDIP3,SLU7,THOC3,NCBP2,SUPT6H,U2AF2,NUP62,U2AF1,ENY2,SLBP,SEM1
Cell	Introns and exons	GO: Biological Process	GO:2001251	negative regulation of chromosome organization	0.002023	1	0.02787	0.2676	28	117	PARP1,BUB3,PTTG1,TERF2IP,ASF1A,ATG5,H2AFY,CTBP1,PIH1D1,DNMT1,DUSP1,DYNC1LI1,MCRS1,LCMT1,SET,OTUB1,SMARCB1,SNCA,SUPT6H,TAF7,KLHL22,H3F3A,H3F3B,HMGA1,HNRNPA1,HNRNPC,ACD,PSMG2
Cell	Introns and exons	GO: Biological Process	GO:0002764	immune response-regulating signaling pathway	0.00208	1	0.02861	0.2747	92	502	ACTB,ACTG1,ARF6,PHPT1,NCK1,NFKBIA,CACNB3,CALM1,CALM2,CALM3,CDC42,PIK3C3,PIK3R2,PSMF1,UBQLN1,NR1D1,CRK,PPP3R1,PRKACA,PRKACB,LSM14A,MAPK3,CTSB,MAP2K7,CTSL,PRNP,PSMA2,PSMA4,PSMA5,PSMA6,PSMA7,PSMB1,PSMB2,PSMB3,PSMB4,PSMB5,PSMB6,PSMB7,PSMB10,PSMC1,PSMC2,PSMC3,PSMC5,PSMC6,PSMD2,PSMD3,PSMD4,PSMD5,PSMD8,PSMD11,PSMD12,PSMD13,PSME1,PSME2,PSMD6,RAC1,DUSP3,ARPC5,ARPC4,ARPC3,ACTR3,ACTR2,ARPC2,PSME3,FLOT1,RPS2…
Cell	Introns and exons	GO: Biological Process	GO:0000910	cytokinesis	0.002092	1	0.02865	0.2751	33	145	CUL3,GIT1,RHOA,RHOB,BECN1,RAB11A,BBS4,CALM1,CALM2,CALM3,CDC42,CFL1,KIF3B,PIK3C3,PIN1,CCP110,RALA,CHMP4B,ACTR3,ACTR2,MAP9,ZNF365,STAMBP,CHMP3,GIPC1,NEK6,VPS4A,JTB,KLHL9,DSTN,DCTN3,PDXP,STMN1
Cell	Introns and exons	GO: Biological Process	GO:0070534	protein K63-linked ubiquitination	0.002093	1	0.02865	0.2751	14	45	RNF8,UBE2F,TRIM27,RNF4,RNF5,STUB1,UBE2E3,OTUB1,RNF115,UBE2S,PRPF19,ZFP91,UBE2N,UBE2V2
Cell	Introns and exons	GO: Biological Process	GO:1903146	regulation of autophagy of mitochondrion	0.002093	1	0.02865	0.2751	14	45	RUVBL1,BECN1,ATG5,RNF41,CTTN,RPL28,HAX1,WBP11,KAT2A,GSK3A,HIF1A,U2AF2,U2AF1,MAP1LC3B
Cell	Introns and exons	GO: Biological Process	GO:0016051	carbohydrate biosynthetic process	0.002112	1	0.02876	0.2762	46	220	MGAT2,AP2A1,AKT1,ALDOA,AKR1B1,DYRK2,ATF4,B3GALNT1,BPGM,NANS,PGAM1,CLTC,PGP,CHST10,MPDU1,NR1D1,PPP1CA,PPP1CB,EPM2AIP1,IMPAD1,ENO1,PGM2,AKR1A1,RPS27A,ST6GALNAC6,G6PC3,SNCA,PTGES3,SELENOS,ARPP19,KAT2A,STK11,DGAT2,TALDO1,GOT1,B4GAT1,GSK3A,GYG1,SLC35B4,HIF1A,UBA52,UBB,UBC,UGP2,IMPA1,B3GAT2
Cell	Introns and exons	GO: Biological Process	GO:0070979	protein K11-linked ubiquitination	0.002119	1	0.02876	0.2762	10	27	ANAPC2,ANAPC13,RNF4,FZR1,ANAPC7,UBE2E3,ANAPC11,UBE2S,UBE2D3,UBE2L3
Cell	Introns and exons	GO: Biological Process	GO:0070198	protein localization to chromosome, telomeric region	0.002119	1	0.02876	0.2762	10	27	CCT6A,TERF2IP,NABP2,H2AFY,CCT4,CCT2,CCT5,CCT8,TCP1,ACD
Cell	Introns and exons	GO: Biological Process	GO:0006356	regulation of transcription from RNA polymerase I promoter	0.002119	1	0.02876	0.2762	10	27	ATF4,NCL,DEDD,POLR2K,POLR2L,H2AFY,PIH1D1,H2AFY2,SMARCB1,UBTF
Cell	Introns and exons	GO: Biological Process	GO:0043243	positive regulation of protein complex disassembly	0.002119	1	0.02876	0.2762	10	27	CFL1,CFL2,WDR1,EIF5A,KATNB1,DSTN,CARMIL2,STMN2,EIF5A2,PDXP
Cell	Introns and exons	GO: Biological Process	GO:0048308	organelle inheritance	0.002135	1	0.02888	0.2773	7	15	MAPK3,MAP2K1,VCPIP1,RBSN,GOLGA2,PDCD10,YWHAZ
Cell	Introns and exons	GO: Biological Process	GO:0006388	tRNA splicing, via endonucleolytic cleavage and ligation	0.002135	1	0.02888	0.2773	7	15	FAM98B,TSEN34,C2orf49,DDX1,TSEN15,RTCB,RTRAF
Cell	Introns and exons	GO: Biological Process	GO:0072332	intrinsic apoptotic signaling pathway by p53 class mediator	0.002145	1	0.02897	0.2781	21	80	HIPK1,MIF,DYRK2,BOK,CD44,CDKN1A,TMEM109,CDIP1,RRM2B,RRN3,RPS27L,TOPORS,SHISA5,SNW1,STK11,TAF9,ZMAT3,HNRNPK,UBB,ING2,BAG6
Cell	Introns and exons	GO: Biological Process	GO:2000027	regulation of organ morphogenesis	0.002196	1	0.02962	0.2844	54	268	AP2A1,AP2A2,RHOA,NACA,BDNF,NOTCH1,CDC42,PDGFA,PFN1,AP2M1,AP2S1,CLTC,PSMF1,CTNNB1,PSMA2,PSMA4,PSMA5,PSMA6,PSMA7,PSMB1,PSMB2,PSMB3,PSMB4,PSMB5,PSMB6,PSMB7,PSMB10,PSMC1,PSMC2,PSMC3,PSMC5,PSMC6,PSMD2,PSMD3,PSMD4,PSMD5,PSMD8,PSMD11,PSMD12,PSMD13,PSME1,PSME2,PSMD6,PARD6A,RAC1,CELSR2,PSME3,RPS27A,CITED2,UBA52,UBB,UBC,XBP1,FZD3
Cell	Introns and exons	GO: Biological Process	GO:0031667	response to nutrient levels	0.002208	1	0.02973	0.2854	106	592	MKKS,SEH1L,MAX,PIP4K2B,AKT1,ALAD,ULK1,GNPAT,HAT1,MBD3,MT3,RUVBL1,ASNS,ATF4,BECN1,ATP6V1A,ATP6V1B2,ATP6V1C1,ATP6V1E1,ATP6V1G2,BBS4,CDK5R1,SQSTM1,RAB12,CAPNS1,CCK,CCNE1,ATP6V0D1,PAFAH1B2,CHMP1A,CDKN1A,CDKN2D,RRAGD,SNX6,PIK3C3,PKM,NENF,ATG5,UBQLN1,PHF23,ATP6V1G1,VPS26A,FEZ2,FEZ1,MAPK3,DAD1,FBXO22,RAB5A,DNMT1,CHMP4B,EXOC8,HDDC3,EEF2,RNASE4,RNF5,EIF2S1,EIF2B1,RNF41,PIP4K2C,CTTN,ENSA,RPL28,ACSL3,RMI1,A…
Cell	Introns and exons	GO: Biological Process	GO:0048857	neural nucleus development	0.002259	1	0.03036	0.2915	19	70	ACTB,RHOA,DYNLL1,CDK5R1,CDK5R2,CALM1,CALM2,CALM3,INA,SYNGR3,CDC42,CKB,FGF9,SIRT2,YWHAQ,SUDS3,YWHAE,YWHAH,LDHA
Cell	Introns and exons	GO: Biological Process	GO:0044264	cellular polysaccharide metabolic process	0.002287	1	0.03067	0.2944	26	107	AKT1,DYRK2,CALM1,CALM2,CALM3,NANS,PFKM,NR1D1,PPP1CA,PPP1CB,PPP1R1A,PPP1R2,EPM2AIP1,PGM2,RPS27A,PTGES3,GAA,SELENOS,B4GAT1,GSK3A,GYG1,HMGB1,UBA52,UBB,UBC,UGP2
Cell	Introns and exons	GO: Biological Process	GO:0030521	androgen receptor signaling pathway	0.002289	1	0.03067	0.2944	18	65	MED30,RHOA,MED4,PLPP1,BUD31,CCNE1,RNF14,CTNNB1,MED24,THRAP3,RAN,MED16,RNF4,RNF6,FKBP4,KAT5,PRMT2,DNAJA1
Cell	Introns and exons	GO: Biological Process	GO:0071356	cellular response to tumor necrosis factor	0.002379	1	0.03183	0.3055	50	245	HIPK1,TAX1BP1,NOL3,CDIP1,PSMF1,BAG4,CLIP3,PLVAP,PSMA2,PSMA4,PSMA5,PSMA6,PSMA7,PSMB1,PSMB2,PSMB3,PSMB4,PSMB5,PSMB6,PSMB7,PSMB10,PSMC1,PSMC2,PSMC3,PSMC5,PSMC6,PSMD2,PSMD3,PSMD4,PSMD5,PSMD8,PSMD11,PSMD12,PSMD13,PSME1,PSME2,PSMD6,PSME3,RPS27A,RACK1,PRPF8,TRIM32,COMMD7,KAT2A,TXNDC17,GSTP1,UBA52,UBB,UBC,KCNJ11
Cell	Introns and exons	GO: Biological Process	GO:0002757	immune response-activating signal transduction	0.002477	1	0.03308	0.3176	86	467	ACTB,ACTG1,ARF6,PHPT1,NCK1,NFKBIA,CACNB3,CDC42,PIK3C3,PIK3R2,PSMF1,UBQLN1,NR1D1,CRK,PRKACA,PRKACB,LSM14A,MAPK3,CTSB,CTSL,PRNP,PSMA2,PSMA4,PSMA5,PSMA6,PSMA7,PSMB1,PSMB2,PSMB3,PSMB4,PSMB5,PSMB6,PSMB7,PSMB10,PSMC1,PSMC2,PSMC3,PSMC5,PSMC6,PSMD2,PSMD3,PSMD4,PSMD5,PSMD8,PSMD11,PSMD12,PSMD13,PSME1,PSME2,PSMD6,RAC1,DUSP3,ARPC5,ARPC4,ARPC3,ACTR3,ACTR2,ARPC2,PSME3,FLOT1,RPS27A,SPG21,SLA2,FLOT2,ARPC1A,NCKIP…
Cell	Introns and exons	GO: Biological Process	GO:0001844	protein insertion into mitochondrial membrane involved in apoptotic signaling pathway	0.002566	1	0.03411	0.3275	11	32	DYNLL1,NMT1,PPP3R1,DYNLL2,MOAP1,YWHAQ,YWHAB,YWHAE,YWHAG,YWHAH,YWHAZ
Cell	Introns and exons	GO: Biological Process	GO:0006363	termination of RNA polymerase I transcription	0.002566	1	0.03411	0.3275	11	32	POLR2E,POLR2F,POLR1C,POLR2H,POLR2K,POLR2L,POLR1D,ZNRD1,CD3EAP,UBTF,GTF2H5
Cell	Introns and exons	GO: Biological Process	GO:0000289	nuclear-transcribed mRNA poly(A) tail shortening	0.002566	1	0.03411	0.3275	11	32	CNOT8,CNOT7,POLR2G,EIF4A3,TOB1,EIF4A1,EIF4B,EIF4E,CNOT11,PABPC1,PAIP1
Cell	Introns and exons	GO: Biological Process	GO:0006338	chromatin remodeling	0.002616	1	0.03469	0.333	36	164	ACTB,MEN1,HIST1H4D,SMARCA5,MBD3,RUVBL1,CENPX,SPTY2D1,NPM1,RNF8,CHRAC1,CEBPG,CTNNB1,PIH1D1,RBBP4,ACTL6B,ZNHIT1,SMARCA2,SMARCB1,SMARCD1,SMARCE1,KAT2A,RUVBL2,DMAP1,SUPT4H1,SUPT6H,VPS72,ACTR6,H3F3A,H3F3B,HDAC2,HMGA1,HNRNPC,ANP32E,ACTR8,MSL3P1
Cell	Introns and exons	GO: Biological Process	GO:0032006	regulation of TOR signaling	0.002618	1	0.03469	0.333	20	76	SEH1L,LAMTOR2,LAMTOR3,RRAGD,FBXO9,LAMTOR1,PIH1D1,PDCD6,RHEB,TBC1D7,SEC13,LAMTOR5,TMEM127,AKT1S1,RRAGA,RRAGC,STK11,GSK3A,HIF1A,XBP1
Cell	Introns and exons	GO: Biological Process	GO:0031529	ruffle organization	0.002635	1	0.03483	0.3344	14	46	DBNL,ARF6,PFN1,PFN2,BAG4,RAC1,RDX,RCC2,CARMIL2,TPM1,CORO1C,ARFIP2,HRAS,CORO1B
Cell	Introns and exons	GO: Biological Process	GO:0070585	protein localization to mitochondrion	0.002637	1	0.03483	0.3344	41	193	BAP1,AKT1,RUVBL1,DYNLL1,BAG1,NMT1,NOL3,AIP,PDCD5,BAG4,PPP3R1,DYNLL2,PSMB7,PSMD8,FAM20B,SAE1,UBL5,RPL28,HAX1,VPS11,WBP11,HSPH1,KAT2A,MOAP1,YWHAQ,GSK3A,U2AF2,HNMT,U2AF1,UBE2D3,UBE2L3,UGCG,DNAJA1,HSPA4,HSP90AA1,YWHAB,YWHAE,YWHAG,YWHAH,YWHAZ,MTERF4
Cell	Introns and exons	GO: Biological Process	GO:0033059	cellular pigmentation	0.002733	1	0.03604	0.346	15	51	MKKS,RAB11A,BBS4,AP1M1,AP3D1,RAB11B,MAP2K1,DCTN1,BLOC1S6,RAB1A,BLOC1S4,ARL6,DCTN2,SNAPIN,VPS33A
Cell	Introns and exons	GO: Biological Process	GO:0097193	intrinsic apoptotic signaling pathway	0.002747	1	0.03616	0.3472	59	301	HIPK1,MCL1,PARP1,MIF,AKT1,STK24,DYRK2,CUL4A,CUL3,ZNF622,CCAR2,ATF4,NCK1,BOK,NOL3,CD44,CDKN1A,CDKN2D,SELENOK,TMEM109,MAPK8IP1,CDIP1,UBQLN1,RRM2B,BAG5,RNF7,RRN3,HERPUD1,RAD9A,RPS27L,TOPORS,RPS3,SHISA5,RACK1,ARL6IP5,SIVA1,SKIL,SNW1,TRIM32,SELENOS,HSPH1,MOAP1,STK11,ERP29,MLLT11,TAF9,TMBIM6,ZMAT3,PDCD10,HDAC2,TPT1,HIF1A,HNRNPK,UBB,HRAS,XBP1,ING2,SGPP1,BAG6
Cell	Introns and exons	GO: Biological Process	GO:0007040	lysosome organization	0.002778	1	0.03644	0.3499	16	56	VPS18,ARF1,MT3,BECN1,TMEM106B,LAMTOR1,FAM160A2,CHMP5,RAB14,GAA,VPS11,CORO1A,AKTIP,SNAPIN,HSPA8,RAB7A
Cell	Introns and exons	GO: Biological Process	GO:0080171	lytic vacuole organization	0.002778	1	0.03644	0.3499	16	56	VPS18,ARF1,MT3,BECN1,TMEM106B,LAMTOR1,FAM160A2,CHMP5,RAB14,GAA,VPS11,CORO1A,AKTIP,SNAPIN,HSPA8,RAB7A
Cell	Introns and exons	GO: Biological Process	GO:0034502	protein localization to chromosome	0.002781	1	0.03644	0.3499	17	61	CHAMP1,CCT6A,TERF2IP,MIS12,NABP2,H2AFY,PIH1D1,RAD21,H2AFY2,CCT4,CCT2,CCT5,CCT8,RUVBL2,RCC2,TCP1,ACD
Cell	Introns and exons	GO: Biological Process	GO:1900180	regulation of protein localization to nucleus	0.002818	1	0.03686	0.3539	48	235	PARP1,AKT1,DYRK2,RHOA,DACT3,MXI1,ZPR1,NFKBIA,NFKBIB,NPM1,NOL3,CAV2,CCT6A,PRDX1,CDKN1A,PIK3R2,PIN1,AKAP5,PPM1A,PPP2CA,PPP3R1,KEAP1,RASSF5,G3BP2,NUTF2,APC2,MCRS1,CCT4,CCT2,CCT5,CCT8,SRI,DMAP1,STK11,TCP1,KAT7,CHP1,CCT3,FAM89B,NUP62,TXN,HSP90AA1,HSP90AB1,XBP1,JUP,TRIM8,IPO5,LMNA
Cell	Introns and exons	GO: Biological Process	GO:1904292	regulation of ERAD pathway	0.002896	1	0.03774	0.3624	10	28	UBQLN1,HERPUD1,UBXN1,UBE2J1,SGTA,OS9,UBE2G2,XBP1,BAG6,SVIP
Cell	Introns and exons	GO: Biological Process	GO:1901030	positive regulation of mitochondrial outer membrane permeabilization involved in apoptotic signaling pathway	0.002903	1	0.03774	0.3624	12	37	DYNLL1,NMT1,PPP3R1,DYNLL2,SIVA1,YWHAQ,GSK3A,YWHAB,YWHAE,YWHAG,YWHAH,YWHAZ
Cell	Introns and exons	GO: Biological Process	GO:0050685	positive regulation of mRNA processing	0.002903	1	0.03774	0.3624	12	37	LEO1,CNOT7,POLR2G,EIF4A3,THRAP3,TOB1,SF3B4,PABPC1,NCBP2,SNW1,PRPF19,HSPA8
Cell	Introns and exons	GO: Biological Process	GO:1902229	regulation of intrinsic apoptotic signaling pathway in response to DNA damage	0.002903	1	0.03774	0.3624	12	37	MIF,CCAR2,CD44,CDKN2D,RAD9A,RPS3,SKIL,TRIM32,TAF9,TPT1,HNRNPK,ING2
Cell	Introns and exons	GO: Biological Process	GO:0071218	cellular response to misfolded protein	0.002927	1	0.03776	0.3625	6	12	DERL1,TOR1A,RNF5,STUB1,SDF2L1,VCP
Cell	Introns and exons	GO: Biological Process	GO:0002192	IRES-dependent translational initiation of linear mRNA	0.002927	1	0.03776	0.3625	6	12	DENR,EIF3A,EIF3B,EIF3D,EIF3F,SSB
Cell	Introns and exons	GO: Biological Process	GO:1904816	positive regulation of protein localization to chromosome, telomeric region	0.002927	1	0.03776	0.3625	6	12	CCT6A,CCT4,CCT2,CCT5,CCT8,TCP1
Cell	Introns and exons	GO: Biological Process	GO:0042790	transcription of nuclear large rRNA transcript from RNA polymerase I promoter	0.002927	1	0.03776	0.3625	6	12	NCL,DEDD,H2AFY,PIH1D1,H2AFY2,SMARCB1
Cell	Introns and exons	GO: Biological Process	GO:0060315	negative regulation of ryanodine-sensitive calcium-release channel activity	0.002927	1	0.03776	0.3625	6	12	CALM1,CALM2,CALM3,FKBP1A,FKBP1B,SRI
Cell	Introns and exons	GO: Biological Process	GO:0090367	negative regulation of mRNA modification	0.003075	1	0.03929	0.3772	3	3	BAG4,SYNCRIP,HNRNPC
Cell	Introns and exons	GO: Biological Process	GO:1901837	negative regulation of transcription of nuclear large rRNA transcript from RNA polymerase I promoter	0.003075	1	0.03929	0.3772	3	3	DEDD,H2AFY,H2AFY2
Cell	Introns and exons	GO: Biological Process	GO:0001732	formation of cytoplasmic translation initiation complex	0.003075	1	0.03929	0.3772	3	3	EIF3A,EIF3D,CDC123
Cell	Introns and exons	GO: Biological Process	GO:1902626	assembly of large subunit precursor of preribosome	0.003075	1	0.03929	0.3772	3	3	RSL24D1,RPL24,EIF6
Cell	Introns and exons	GO: Biological Process	GO:0097212	lysosomal membrane organization	0.003075	1	0.03929	0.3772	3	3	ARF1,MT3,HSPA8
Cell	Introns and exons	GO: Biological Process	GO:0032241	positive regulation of nucleobase-containing compound transport	0.003075	1	0.03929	0.3772	3	3	ADORA1,NCBP2,KHDRBS1
Cell	Introns and exons	GO: Biological Process	GO:0051225	spindle assembly	0.00313	1	0.03994	0.3835	23	93	RHOA,RAB11A,WRAP73,CHMP1A,KIF3B,CLTC,SAC3D1,CHMP2B,CSNK1D,PDCD6IP,CHMP4B,HAUS2,RNF4,MAP9,RPS3,CHMP5,TUBB,CHMP3,NEK6,CHMP2A,GOLGA2,CCSAP,CHMP1B
Cell	Introns and exons	GO: Biological Process	GO:0043401	steroid hormone mediated signaling pathway	0.003162	1	0.04028	0.3868	40	189	PARP1,MED30,RHOA,MED4,PLPP1,DDRGK1,BDNF,KLF9,BUD31,CCNE1,PER1,DDX54,NR1D1,CRY2,RNF14,PPP5C,IPO13,CTNNB1,MED24,THRAP3,NR1D2,RAN,EGLN2,MED16,RNF4,RNF6,UBA5,UFSP2,RXRB,PGRMC2,TADA3,FKBP4,KAT5,UFM1,PTGES3,TAF7,NR2F1,PRMT2,DNAJA1,YWHAH
Cell	Introns and exons	GO: Biological Process	GO:0010243	response to organonitrogen compound	0.00324	1	0.04121	0.3957	147	866	AARS,MAX,RAB8A,MEN1,PARP1,AKT1,ALAD,AKR1B1,LAMTOR2,ANXA5,APEX1,APRT,ASNS,LAMTOR3,PEA15,ATP2B4,ATP6V1A,ATP6V1B2,ATP6V1C1,ATP6V1E1,ATP6V1G2,NEFL,BSG,NFKBIA,EIF2B2,EIF2B5,NME1,NOTCH1,CALM1,CALM2,CALM3,CAV2,CCNA2,CCNE1,ATP6V0D1,NEURL1,ERRFI1,CDC5L,CDKN1A,CDO1,PDE1B,CFL1,GNG2,PER1,ATP6V1F,CHRNA2,AP3S1,RRAGD,PIK3C3,PIK3R2,PKM,AKAP5,KLF6,RRM2B,ATP6V1G1,CREM,CRY2,PPP2R2A,PPP5C,PRKACA,PRKACB,PRKAR1A,PRKAR…
Cell	Introns and exons	GO: Biological Process	GO:0072659	protein localization to plasma membrane	0.003338	1	0.0424	0.4071	46	225	SYS1,RAB8A,AKT1,STX7,BLZF1,TSPAN33,ARF6,VAMP4,RAB11A,BSG,CACNB3,RILPL1,ZDHHC22,AP2M1,PIK3R2,CLTC,BAG4,CLIP3,PRKCI,MYL12B,MYADM,RAC1,RAP2A,RDX,GOLGA7,FLOT1,TMEM88,RAMP1,LIN7C,EHD3,ACSL3,ARL6,S100A10,RACK1,VTI1B,FLOT2,SCN3B,VPS4A,RAB10,STX4,VAMP2,PPP1R9B,RER1,RHOQ,JUP,GOPC
Cell	Introns and exons	GO: Biological Process	GO:0035269	protein O-linked mannosylation	0.003348	1	0.04247	0.4077	7	16	DPM2,DPM3,FKRP,TMEM5,SDF2,B4GAT1,SDF2L1
Cell	Introns and exons	GO: Biological Process	GO:1901881	positive regulation of protein depolymerization	0.003376	1	0.04272	0.4101	8	20	CFL1,CFL2,WDR1,KATNB1,DSTN,CARMIL2,STMN2,PDXP
Cell	Introns and exons	GO: Biological Process	GO:0051204	protein insertion into mitochondrial membrane	0.003379	1	0.04272	0.4101	11	33	DYNLL1,NMT1,PPP3R1,DYNLL2,MOAP1,YWHAQ,YWHAB,YWHAE,YWHAG,YWHAH,YWHAZ
Cell	Introns and exons	GO: Biological Process	GO:0070848	response to growth factor	0.003393	1	0.04284	0.4113	117	671	MEN1,PARP1,AKT1,ULK1,STK16,RHOA,MT3,RASL11B,BECN1,ADAM9,NDN,NEDD8,ZPR1,BYSL,NOTCH1,UBE2M,CAV2,CCNA2,MTMR4,PDCD5,ERRFI1,CD44,CDC5L,CDC34,PDGFA,ITGB1BP1,PFN1,NREP,SNX6,PIN1,POLR2B,POLR2C,POLR2D,BAG4,POLR2E,POLR2F,POLR2G,POLR2H,POLR2I,POLR2J,POLR2K,POLR2L,FBXL15,PPM1A,PPP2R5B,PPP2R5D,FEZ1,CSNK1D,MAPK3,CTNNB1,EIF4A3,PTPN11,PARD6A,DNMT1,PDCD6,DTYMK,DUSP6,EEF1A1,EEF2,TOB1,EGR1,EGR3,SPRY2,STUB1,RPS3,TBC…
Cell	Introns and exons	GO: Biological Process	GO:0005976	polysaccharide metabolic process	0.003398	1	0.04284	0.4113	28	121	AP2A1,AKT1,DYRK2,CALM1,CALM2,CALM3,NANS,PFKM,CLTC,NR1D1,PPP1CA,PPP1CB,PPP1R1A,PPP1R2,EPM2AIP1,PGM2,RPS27A,PTGES3,GAA,SELENOS,B4GAT1,GSK3A,GYG1,HMGB1,UBA52,UBB,UBC,UGP2
Cell	Introns and exons	GO: Biological Process	GO:0032387	negative regulation of intracellular transport	0.003513	1	0.04421	0.4244	35	161	DYRK2,CNIH2,DACT3,MXI1,SNX3,NFKBIA,NFKBIB,CALM1,NOL3,CALM2,CALM3,ITGB1BP1,BAG4,PPM1A,PPP2CA,KEAP1,G3BP2,RANGAP1,RAP1B,DMTN,APC2,FKBP1A,FKBP1B,UBE2J1,VPS35,SRI,OS9,RABGEF1,CHP1,FAM89B,TXN,UBE2G2,SAR1A,GOPC,SVIP
Cell	Introns and exons	GO: Biological Process	GO:0048284	organelle fusion	0.003564	1	0.04479	0.43	42	202	RAB8A,ADPRH,EEA1,STX7,SYT13,DOC2A,VPS18,USO1,VAMP4,BNIP1,CAV2,UBQLN1,PHF23,SEC22B,GOSR2,TBC1D10B,WIPI2,BLOC1S6,RAB3A,TBC1D10A,STX6,BET1,SNAP47,STX1B,VTI1B,VCPIP1,YKT6,CHMP3,VPS11,VPS4A,RBSN,STX4,VAMP2,SYT5,CORO1A,SNAPIN,TSG101,STX12,RUNDC1,VPS33A,UBQLN4,RAB7A
Cell	Introns and exons	GO: Biological Process	GO:0032869	cellular response to insulin stimulus	0.003594	1	0.04509	0.4329	43	208	RAB8A,PARP1,AKT1,APRT,ATP6V1A,ATP6V1B2,ATP6V1C1,ATP6V1E1,ATP6V1G2,CAV2,ATP6V0D1,ERRFI1,ATP6V1F,AP3S1,PIK3R2,ATP6V1G1,PRKCI,PTPN11,ADIPOR1,NAMPT,ATP6V1D,SRSF3,ATP6V1H,SELENOS,RAB10,VAMP2,GOT1,GRB2,GSK3A,CAPN10,GSTP1,RHOQ,ZNF106,H2AFZ,HIF1A,HNRNPK,UCHL3,NUCKS1,USF1,XBP1,YWHAG,ATP6V0E2,MARCKS
Cell	Introns and exons	GO: Biological Process	GO:0047496	vesicle transport along microtubule	0.003722	1	0.04663	0.4476	12	38	CNIH2,AP3D1,AP3S1,KIF3B,MAP2K1,BLOC1S6,RAB1A,AP3S2,BLOC1S4,AP3M2,SNAPIN,NDEL1
Cell	Introns and exons	GO: Biological Process	GO:0051342	regulation of cyclic-nucleotide phosphodiesterase activity	0.003783	1	0.04725	0.4537	5	9	CALM1,CALM2,CALM3,AIP,RACK1
Cell	Introns and exons	GO: Biological Process	GO:0006610	ribosomal protein import into nucleus	0.003783	1	0.04725	0.4537	5	9	RPL23,TNPO2,IPO4,RANBP6,IPO5
Cell	Introns and exons	GO: Biological Process	GO:2001252	positive regulation of chromosome organization	0.003808	1	0.0475	0.456	34	156	JDP2,MEN1,CUL3,C6orf89,BECN1,CCT6A,NABP2,H2AFY,CTR9,CTBP1,MAPK3,CTNNB1,MAP2K7,CHTOP,RNF40,PIH1D1,DNMT1,ANAPC11,CCT4,CCT2,SNW1,CCT5,CCT8,SMARCB1,WDR61,KAT2A,RUVBL2,TCP1,WBP2,CCT3,HNRNPA1,UBE2N,XBP1,ACD
Cell	Introns and exons	GO: Biological Process	GO:1903335	regulation of vacuolar transport	0.003883	1	0.04821	0.4629	10	29	ARF1,SNX3,RAB11B,MAPK3,MAP2K1,RDX,VPS35,RAB21,VPS11,SNAPIN
Cell	Introns and exons	GO: Biological Process	GO:0050690	regulation of defense response to virus by virus	0.003883	1	0.04821	0.4629	10	29	AP2A1,AP2A2,ARF1,B2M,AP1M1,AP2M1,AP1S1,AP2S1,RAC1,ATP6V1H
Cell	Introns and exons	GO: Biological Process	GO:0071353	cellular response to interleukin-4	0.003883	1	0.04821	0.4629	10	29	ALAD,KEAP1,RPL3,RPLP0,RPS2,TUBA1B,CORO1A,HSP90AB1,XBP1,IMPDH2
Cell	Introns and exons	GO: Biological Process	GO:0090502	RNA phosphodiester bond hydrolysis, endonucleolytic	0.003908	1	0.04838	0.4645	18	68	APEX1,ABT1,TSEN34,TSEN15,RNASE4,POP7,RPS21,RNASEK,POP5,RNASEH2C,RNASEH2A,RPP30,TSR1,POP4,RRS1,BOP1,RPP14,RPSA
Cell	Introns and exons	GO: Biological Process	GO:0032204	regulation of telomere maintenance	0.003908	1	0.04838	0.4645	18	68	PARP1,CCT6A,TERF2IP,NABP2,MAPK3,CTNNB1,TEN1,MAP2K7,MCRS1,CCT4,CCT2,CCT5,CCT8,TCP1,CCT3,HNRNPA1,HNRNPC,ACD
Cell	Introns and exons	GO: Biological Process	GO:1990778	protein localization to cell periphery	0.003978	1	0.04918	0.4721	46	227	SYS1,RAB8A,AKT1,STX7,BLZF1,TSPAN33,ARF6,VAMP4,RAB11A,BSG,CACNB3,RILPL1,ZDHHC22,AP2M1,PIK3R2,CLTC,BAG4,CLIP3,PRKCI,MYL12B,MYADM,RAC1,RAP2A,RDX,GOLGA7,FLOT1,TMEM88,RAMP1,LIN7C,EHD3,ACSL3,ARL6,S100A10,RACK1,VTI1B,FLOT2,SCN3B,VPS4A,RAB10,STX4,VAMP2,PPP1R9B,RER1,RHOQ,JUP,GOPC
Cell	Introns and exons	GO: Cellular Component	GO:1990904	ribonucleoprotein complex	7.459e-63	8.518e-60	4.259e-60	3.245e-59	278	745	MAGOH,BTBD6,ABCF1,ESS2,ACTB,CCDC97,RPL22L1,DYRK2,ZNF622,APEX1,API5,RRP1,MT3,RUVBL1,DDX25,CCAR2,EIF3A,EIF3B,EIF3C,EIF3D,EIF3F,EIF3G,LSM2,EIF3H,EIF3I,EIF3J,NCK1,NCL,DRG1,SQSTM1,PPIL3,BUD31,SNU13,NPM1,RPL14,INA,PA2G4,CDC5L,PCBP1,CDC42,CIRBP,RPL23,MRPL57,GAR1,CNOT7,NOC4L,LSM4,NOCT,PLRG1,RPL36,FXR2,POLR2D,POLR2G,SYF2,PPP1R8,WDR74,CSNK1E,LSM14A,SF3B5,PRPF31,FBLL1,RSL1D1,EIF4A3,PSMA2,PSMA4,PSMA6,PSMC2,P…
Cell	Introns and exons	GO: Cellular Component	GO:0030529	intracellular ribonucleoprotein complex	7.459e-63	8.518e-60	4.259e-60	3.245e-59	278	745	MAGOH,BTBD6,ABCF1,ESS2,ACTB,CCDC97,RPL22L1,DYRK2,ZNF622,APEX1,API5,RRP1,MT3,RUVBL1,DDX25,CCAR2,EIF3A,EIF3B,EIF3C,EIF3D,EIF3F,EIF3G,LSM2,EIF3H,EIF3I,EIF3J,NCK1,NCL,DRG1,SQSTM1,PPIL3,BUD31,SNU13,NPM1,RPL14,INA,PA2G4,CDC5L,PCBP1,CDC42,CIRBP,RPL23,MRPL57,GAR1,CNOT7,NOC4L,LSM4,NOCT,PLRG1,RPL36,FXR2,POLR2D,POLR2G,SYF2,PPP1R8,WDR74,CSNK1E,LSM14A,SF3B5,PRPF31,FBLL1,RSL1D1,EIF4A3,PSMA2,PSMA4,PSMA6,PSMC2,P…
Cell	Introns and exons	GO: Cellular Component	GO:0022626	cytosolic ribosome	1.483e-41	1.694e-38	5.646e-39	4.301e-38	80	119	RPL22L1,ZNF622,SNU13,RPL14,RPL23,RPL36,FXR2,RSL1D1,RPS27L,MRTO4,RPL3,RPL4,RPL5,RPL7,RPL7A,RSL24D1,RPL8,RPL9,RPL11,RPL12,RPL13,RPL15,RPL17,RPL18,RPL18A,RPL19,RPL21,RPL22,RPL23A,RPL24,RPL26,RPL27,RPL30,RPL27A,RPL28,RPL29,RPL31,RPL32,RPL36AL,RPL37,RPL37A,RPL38,RPL41,RPLP0,RPLP1,RPLP2,RPS2,RPS3,RPS5,RPS6,RPS7,RPS8,RPS9,RPS10,RPS11,RPS12,RPS13,RPS15,RPS16,RPS17,RPS19,RPS20,RPS21,RPS23,RPS24,RPS25,RPS2…
Cell	Introns and exons	GO: Cellular Component	GO:0005730	nucleolus	8.503e-37	9.711e-34	2.428e-34	1.849e-33	261	891	ACAT2,DNAJB9,RAB8A,PARP1,STK24,SMARCA5,LEO1,C6orf89,ENC1,ZNF622,APEX1,BHLHE40,MBD3,RRP1,THYN1,USO1,ASNA1,EIF3A,SRSF9,MXI1,EDF1,NCL,ZPR1,BYSL,SNU13,NOP2,SPTY2D1,NPM1,NOL3,CBFA2T3,CCND2,PA2G4,PAFAH1B2,PRDX1,CDC5L,DEDD,CDK4,NOLC1,CETN3,ABT1,PFDN2,CHD3,OLA1,CIRBP,RPL23,TFPT,SCNM1,GAR1,ZNF655,DDX54,RBM15B,TSEN34,NOC4L,CRIPT,CCDC106,SNX15,PRMT7,PLRG1,EXOSC4,INO80E,EXOSC9,RPL36,NOP53,NOL12,POLR2E,POLR2F…
Cell	Introns and exons	GO: Cellular Component	GO:0044445	cytosolic part	2.517e-36	2.874e-33	5.749e-34	4.38e-33	111	235	RPL22L1,ZNF622,NEFL,SNU13,RPL14,CCT6A,PFKL,PFKM,RPL23,CIAO1,KXD1,RPL36,FXR2,RRM2B,RSL1D1,PSMC1,PSMC2,PSMC3,PSMC5,PSMC6,PSMD2,BLOC1S6,SRA1,RPS27L,MRTO4,ENO1,RPL3,RPL4,RPL5,RPL7,RPL7A,RSL24D1,RPL8,RPL9,RPL11,RPL12,RPL13,RPL15,RPL17,RPL18,RPL18A,RPL19,RPL21,RPL22,RPL23A,RPL24,RPL26,RPL27,RPL30,RPL27A,RPL28,RPL29,RPL31,RPL32,RPL36AL,RPL37,RPL37A,RPL38,RPL41,RPLP0,RPLP1,BLOC1S4,RPLP2,RPS2,RPS3,RPS5,RP…
Cell	Introns and exons	GO: Cellular Component	GO:0022625	cytosolic large ribosomal subunit	1.594e-32	1.82e-29	3.034e-30	2.311e-29	52	67	RPL22L1,ZNF622,SNU13,RPL14,RPL23,RPL36,FXR2,RSL1D1,MRTO4,RPL3,RPL4,RPL5,RPL7,RPL7A,RSL24D1,RPL8,RPL9,RPL11,RPL12,RPL13,RPL15,RPL17,RPL18,RPL18A,RPL19,RPL21,RPL22,RPL23A,RPL24,RPL26,RPL27,RPL30,RPL27A,RPL28,RPL29,RPL31,RPL32,RPL36AL,RPL37,RPL37A,RPL38,RPL41,RPLP0,RPLP1,RPLP2,RPS12,ZCCHC17,NHP2,RPL35,RPL13A,UBA52,RPL7L1
Cell	Introns and exons	GO: Cellular Component	GO:1902494	catalytic complex	8.381e-31	9.572e-28	1.367e-28	1.042e-27	283	1077	KCTD13,MAX,ACTB,MEN1,LRRC47,ULK1,EEA1,FBXO45,DYRK2,CUL4A,CUL3,AMFR,MED30,LEO1,SPCS1,ENC1,CBX4,MBD3,MED4,RUVBL1,UQCC3,PPP4R2,DYNLL1,ATP1B2,BECN1,EDF1,RNF19B,NCK1,DPM2,ANAPC16,RNF8,CHRAC1,PAPSS1,CCND2,CCNE1,PCNA,CDK4,CDKN1A,GNG2,DPM3,CHD3,PFKL,PFKM,CHML,RPRD1B,OSTC,TFPT,PIK3C3,PIK3R2,CLNS1A,ANAPC2,TSEN34,MED21,MED7,PLRG1,WDR77,ANAPC13,DCAF12,BRMS1,INO80E,RRM2B,POLR2B,POLR2C,POLR2D,POLR2E,POLR2F,POL…
Cell	Introns and exons	GO: Cellular Component	GO:1990234	transferase complex	1.32e-29	1.507e-26	1.884e-27	1.436e-26	211	722	KCTD13,MAX,ACTB,MEN1,ULK1,EEA1,FBXO45,DYRK2,CUL4A,CUL3,AMFR,MED30,LEO1,SPCS1,ENC1,CBX4,MED4,RUVBL1,BECN1,EDF1,RNF19B,DPM2,ANAPC16,RNF8,CHRAC1,PAPSS1,CCND2,CCNE1,PCNA,CDK4,CDKN1A,DPM3,PFKL,PFKM,CHML,RPRD1B,OSTC,PIK3C3,PIK3R2,CLNS1A,ANAPC2,MED21,MED7,PLRG1,WDR77,ANAPC13,DCAF12,POLR2B,POLR2C,POLR2D,POLR2E,POLR2F,POLR2G,POLR1C,POLR2H,POLR2I,POLR2J,POLR2K,POLR2L,FBXL15,H2AFY,KBTBD2,WTAP,PPP1CA,PPP1CB,…
Cell	Introns and exons	GO: Cellular Component	GO:0044391	ribosomal subunit	1.271e-27	1.452e-24	1.613e-25	1.229e-24	83	175	RPL22L1,ZNF622,SNU13,NPM1,RPL14,RPL23,RPL36,FXR2,RSL1D1,RPS27L,MRTO4,IMP3,RPL3,RPL4,RPL5,RPL7,RPL7A,RSL24D1,RPL8,RPL9,RPL11,RPL12,RPL13,RPL15,RPL17,RPL18,RPL18A,RPL19,RPL21,RPL22,RPL23A,RPL24,RPL26,RPL27,RPL30,RPL27A,RPL28,RPL29,RPL31,RPL32,RPL36AL,RPL37,RPL37A,RPL38,RPL41,RPLP0,RPLP1,RPLP2,RPS2,RPS3,RPS5,RPS6,RPS7,RPS8,RPS9,RPS10,RPS11,RPS12,RPS13,RPS15,RPS16,RPS17,RPS19,RPS20,RPS21,RPS23,RPS24,…
Cell	Introns and exons	GO: Cellular Component	GO:0005840	ribosome	1.551e-25	1.771e-22	1.771e-23	1.349e-22	96	235	ABCF1,RPL22L1,ZNF622,APEX1,MT3,NCK1,SNU13,NPM1,RPL14,RPL23,MRPL57,RPL36,FXR2,RSL1D1,RPS27L,EEF2,EIF2S1,MRTO4,IMP3,RPL3,RPL4,RPL5,HSPA14,RPL7,RPL7A,RSL24D1,RPL8,RPL9,RPL11,RPL12,RPL13,RPL15,RPL17,RPL18,RPL18A,RPL19,RPL21,RPL22,RPL23A,RPL24,RPL26,RPL27,RPL30,RPL27A,RPL28,RPL29,RPL31,RPL32,RPL36AL,RPL37,RPL37A,RPL38,RPL41,RPLP0,RPLP1,RPLP2,RPS2,RPS3,RPS5,RPS6,RPS7,RPS8,RPS9,RPS10,RPS11,RPS12,RPS13,R…
Cell	Introns and exons	GO: Cellular Component	GO:0000502	proteasome complex	6.432e-22	7.346e-19	6.678e-20	5.087e-19	47	78	AMFR,ZFAND2A,TXNL1,PSMF1,UBQLN1,PSMA2,PSMA4,PSMA5,PSMA6,PSMA7,PSMB1,PSMB2,PSMB3,PSMB4,PSMB5,PSMB6,PSMB7,PSMB10,PSMC1,PSMC2,PSMC3,PSMC5,PSMC6,PSMD2,PSMD3,PSMD4,PSMD5,PSMD8,PSMD11,PSMD12,PSMD13,PSME1,PSME2,PSMD6,RAD23A,RAD23B,UBXN1,PSME3,UCHL5,PSMG3,OS9,DNAJB2,VCP,UBQLN4,PSMG2,BAG6,SEM1
Cell	Introns and exons	GO: Cellular Component	GO:0005681	spliceosomal complex	2.105e-21	2.404e-18	2.003e-19	1.526e-18	74	173	MAGOH,ESS2,API5,CCAR2,LSM2,PPIL3,BUD31,SNU13,CDC5L,LSM4,PLRG1,SYF2,PPP1R8,SF3B5,PRPF31,EIF4A3,RBM8A,SNRNP25,MAGOHB,RHEB,ALYREF,SF3B4,SMNDC1,SF3A1,DDX41,SYNCRIP,CWC15,SLU7,PRPF8,PABPC1,SNW1,SF3B6,PPIL1,USP39,SNRPB,SNRPB2,SNRPC,SNRPD1,SNRPD2,SNRPD3,LSM8,SNRPE,SNRNP200,SNRPF,SNRPG,SNRPN,WBP11,LSM3,ZMAT5,TXNL4A,SF3A3,PRPF19,SF3B2,SNRNP27,SNRNP35,PHF5A,LSM6,WBP4,PRPF38A,RBM17,U2AF1L4,U2AF2,HNRNPA1,HNR…
Cell	Introns and exons	GO: Cellular Component	GO:0015934	large ribosomal subunit	1.622e-20	1.852e-17	1.425e-18	1.085e-17	54	105	RPL22L1,ZNF622,SNU13,NPM1,RPL14,RPL23,RPL36,FXR2,RSL1D1,MRTO4,RPL3,RPL4,RPL5,RPL7,RPL7A,RSL24D1,RPL8,RPL9,RPL11,RPL12,RPL13,RPL15,RPL17,RPL18,RPL18A,RPL19,RPL21,RPL22,RPL23A,RPL24,RPL26,RPL27,RPL30,RPL27A,RPL28,RPL29,RPL31,RPL32,RPL36AL,RPL37,RPL37A,RPL38,RPL41,RPLP0,RPLP1,RPLP2,RPS12,ZCCHC17,NHP2,RPL35,RPL13A,UBA52,RPL7L1,MTERF4
Cell	Introns and exons	GO: Cellular Component	GO:0044451	nucleoplasm part	2.445e-18	2.793e-15	1.995e-16	1.52e-15	185	732	MAGOH,HIPK1,MAX,ACTB,MEN1,MED30,LEO1,APBB1,APEX1,CBX4,MBD3,MED4,RUVBL1,EDF1,CENPX,SQSTM1,ZPR1,CPSF2,NPM1,CDC5L,NOLC1,CHD3,TP53INP2,RPRD1B,SCNM1,GAR1,CBY1,PIN1,MED21,TOLLIP,MED7,PLRG1,BRMS1,POLR2B,POLR2C,POLR2D,POLR2E,POLR2F,POLR2G,POLR1C,POLR2H,POLR2I,POLR2J,NELFB,POLR2K,POLR2L,H2AFY,WTAP,PPP1CA,PPP1CB,PPP1R8,CTR9,SS18L1,PRKACA,CHTOP,PRPF31,FBLL1,EIF4A3,PSMC5,DDX1,MED24,RBM8A,THRAP3,DR1,RBBP4,MED…
Cell	Introns and exons	GO: Cellular Component	GO:0005774	vacuolar membrane	4.553e-18	5.199e-15	3.466e-16	2.641e-15	158	593	RAB22A,RAB8A,AP2A1,AP2A2,ULK1,EEA1,STX7,VPS18,LAMTOR2,OSTM1,ANXA6,ARF6,RHOB,LAMTOR3,BECN1,ATP6V1A,ATP6V1B2,ATP6V1C1,ATP6V1E1,SNX3,ATP6V1G2,B2M,CD164,RAB11A,NAPG,NAPA,PIP4P1,AP1M1,AP3D1,RAB12,ARL8A,MTMR4,ATP6V0D1,HGS,CHMP1A,RAB11B,ATP6V1F,AP2M1,AP1S1,AP2S1,TM9SF2,RRAGD,CLCN6,SNX6,CLTA,CLTC,SNX10,TMEM192,ATG9A,SCAMP1,NDFIP2,ATP6V1G1,VPS26A,GOSR2,CHMP2B,TMEM106B,CLIP3,PSAP,GDAP2,SNX17,CHMP7,LAMTOR1,…
Cell	Introns and exons	GO: Cellular Component	GO:0071013	catalytic step 2 spliceosome	1.015e-16	1.159e-13	7.245e-15	5.519e-14	45	90	MAGOH,ESS2,LSM2,PPIL3,CDC5L,PLRG1,SYF2,EIF4A3,RBM8A,MAGOHB,ALYREF,SF3A1,DDX41,SYNCRIP,CWC15,SLU7,PRPF8,PABPC1,SNW1,SF3B6,PPIL1,SNRPB,SNRPB2,SNRPD1,SNRPD2,SNRPD3,SNRPE,SNRNP200,SNRPF,SNRPG,SNRPN,LSM3,SF3A3,PRPF19,SF3B2,PHF5A,HNRNPA1,HNRNPC,HNRNPF,HNRNPK,U2AF1,TFIP11,XAB2,HNRNPA3,SF3A2
Cell	Introns and exons	GO: Cellular Component	GO:0005925	focal adhesion	2.482e-15	2.834e-12	1.667e-13	1.27e-12	112	393	ACTB,ACTG1,GIT1,ANXA5,ANXA6,ARF1,ARF6,RHOA,RHOB,LAMTOR3,ADAM9,B2M,BSG,NME2,NPM1,CAV2,CD44,CD81,CDC42,CFL1,ITGB1BP1,PFN1,RPL23,PIK3R2,CLTC,PPIA,PPP1CB,MAPK3,CTNNB1,MAP2K1,KEAP1,TWF1,RAC1,RALA,PDCD6IP,RDX,ARPC5,ARPC3,ACTR3,ACTR2,ARPC2,G3BP1,CTTN,FLOT1,RPL3,RPL4,RPL5,RPL7,RPL7A,RPL8,RPL9,RPL12,RPL18,RPL19,RPL22,RPL27,RPL30,RPL31,RPL37A,RPL38,RPLP0,RPLP1,RPLP2,RPS2,RPS3,RPS5,RPS7,RPS8,RPS9,RPS10,RPS1…
Cell	Introns and exons	GO: Cellular Component	GO:0005924	cell-substrate adherens junction	6.523e-15	7.449e-12	4.138e-13	3.153e-12	112	398	ACTB,ACTG1,GIT1,ANXA5,ANXA6,ARF1,ARF6,RHOA,RHOB,LAMTOR3,ADAM9,B2M,BSG,NME2,NPM1,CAV2,CD44,CD81,CDC42,CFL1,ITGB1BP1,PFN1,RPL23,PIK3R2,CLTC,PPIA,PPP1CB,MAPK3,CTNNB1,MAP2K1,KEAP1,TWF1,RAC1,RALA,PDCD6IP,RDX,ARPC5,ARPC3,ACTR3,ACTR2,ARPC2,G3BP1,CTTN,FLOT1,RPL3,RPL4,RPL5,RPL7,RPL7A,RPL8,RPL9,RPL12,RPL18,RPL19,RPL22,RPL27,RPL30,RPL31,RPL37A,RPL38,RPLP0,RPLP1,RPLP2,RPS2,RPS3,RPS5,RPS7,RPS8,RPS9,RPS10,RPS1…
Cell	Introns and exons	GO: Cellular Component	GO:0044437	vacuolar part	7.252e-15	8.282e-12	4.359e-13	3.321e-12	169	700	RAB22A,RAB8A,AP2A1,AP2A2,ULK1,EEA1,STX7,VPS18,LAMTOR2,OSTM1,ANXA6,ARF6,RHOB,LAMTOR3,BECN1,ATP6V1A,ATP6V1B2,ATP6V1C1,ATP6V1E1,SNX3,ATP6V1G2,B2M,CD164,RAB11A,NAPG,NAPA,PIP4P1,AP1M1,VPS51,AP3D1,RAB12,ARL8A,MTMR4,ATP6V0D1,HGS,CHMP1A,RAB11B,ATP6V1F,AP2M1,AP1S1,AP2S1,TM9SF2,RRAGD,CLCN6,SNX6,CLTA,CLTC,SNX10,TMEM192,ATG9A,SCAMP1,NDFIP2,ATP6V1G1,VPS26A,GOSR2,CHMP2B,TMEM106B,CLIP3,SDC3,CTSB,CTSD,CTSL,PSAP,…
Cell	Introns and exons	GO: Cellular Component	GO:0005768	endosome	1.105e-14	1.262e-11	6.309e-13	4.807e-12	191	826	RAB22A,RAB8A,AP2A1,AP2A2,EEA1,STX7,WDR48,VPS18,LAMTOR2,ANXA6,DBNL,ARF1,ARF6,RHOA,RHOB,LAMTOR3,CHID1,VAMP4,BECN1,ATP6V1E1,SNX3,B2M,CD164,RAB11A,RAB4B,SQSTM1,PIP4P1,VPS51,AP3D1,RAB12,NUCB1,ARL8A,MTMR4,ATP6V0D1,HGS,CHMP1A,RAB11B,CPNE6,AP2M1,AP2S1,TM9SF2,RRAGD,CLCN6,SNX6,PIK3C3,CLTA,CLTC,SNX10,TMEM192,OCIAD2,ATG9A,DERL1,SCAMP1,NDFIP2,VPS26A,GOSR2,CRKL,CHMP2B,TMEM106B,CLIP3,CST3,PRKCI,MAPK3,CTSB,MAP2K…
Cell	Introns and exons	GO: Cellular Component	GO:0030055	cell-substrate junction	1.673e-14	1.91e-11	9.012e-13	6.866e-12	112	403	ACTB,ACTG1,GIT1,ANXA5,ANXA6,ARF1,ARF6,RHOA,RHOB,LAMTOR3,ADAM9,B2M,BSG,NME2,NPM1,CAV2,CD44,CD81,CDC42,CFL1,ITGB1BP1,PFN1,RPL23,PIK3R2,CLTC,PPIA,PPP1CB,MAPK3,CTNNB1,MAP2K1,KEAP1,TWF1,RAC1,RALA,PDCD6IP,RDX,ARPC5,ARPC3,ACTR3,ACTR2,ARPC2,G3BP1,CTTN,FLOT1,RPL3,RPL4,RPL5,RPL7,RPL7A,RPL8,RPL9,RPL12,RPL18,RPL19,RPL22,RPL27,RPL30,RPL31,RPL37A,RPL38,RPLP0,RPLP1,RPLP2,RPS2,RPS3,RPS5,RPS7,RPS8,RPS9,RPS10,RPS1…
Cell	Introns and exons	GO: Cellular Component	GO:0022627	cytosolic small ribosomal subunit	1.773e-14	2.025e-11	9.012e-13	6.866e-12	28	44	RPS27L,RPS2,RPS3,RPS5,RPS6,RPS7,RPS8,RPS9,RPS10,RPS11,RPS12,RPS13,RPS15,RPS16,RPS17,RPS19,RPS20,RPS21,RPS23,RPS24,RPS25,RPS26,RPS27,RPS27A,RPS28,RPS29,FAU,RPSA
Cell	Introns and exons	GO: Cellular Component	GO:0044440	endosomal part	1.815e-14	2.073e-11	9.012e-13	6.866e-12	118	434	RAB22A,RAB8A,AP2A1,AP2A2,EEA1,STX7,VPS18,LAMTOR2,ANXA6,ARF6,RHOB,LAMTOR3,BECN1,SNX3,B2M,CD164,RAB11A,PIP4P1,VPS51,AP3D1,RAB12,ARL8A,MTMR4,ATP6V0D1,HGS,CHMP1A,RAB11B,AP2M1,AP2S1,TM9SF2,RRAGD,CLCN6,SNX6,CLTA,CLTC,SNX10,ATG9A,SCAMP1,NDFIP2,VPS26A,GOSR2,CHMP2B,TMEM106B,CLIP3,CTSB,CTSL,SNX17,CHMP7,LAMTOR1,RAB5A,RAB5C,RAC1,PLEKHB2,RAP2A,RAP2B,CHMP6,CHMP4B,ARL8B,VPS28,ZDHHC2,RABEPK,EPS15,AP5S1,PI4K2A,UB…
Cell	Introns and exons	GO: Cellular Component	GO:0005773	vacuole	4.376e-14	4.997e-11	2.082e-12	1.586e-11	257	1223	RAB22A,RAB8A,AP2A1,AP2A2,PIP4K2B,ULK1,EEA1,STX7,AKR1B1,WDR48,DOC2A,VPS18,LAMTOR2,OSTM1,ANXA6,DBNL,ARF1,ARF6,RHOA,RHOB,LAMTOR3,CHID1,VAMP4,BECN1,ATP6V1A,ATP6V1B2,ATP6V1C1,ATP6V1E1,SNX3,ATP6V1G2,B2M,RNF19B,CD164,RAB11A,NAPG,NAPA,RAB4B,SQSTM1,PIP4P1,AP1M1,VPS51,AP3D1,RAB12,NUCB1,ARL8A,MTMR4,ATP6V0D1,HGS,CDC42,CHMP1A,RAB11B,ATP6V1F,CHGA,TP53INP2,CPNE6,AP2M1,AP1S1,AP2S1,TM9SF2,RRAGD,CLCN6,SNX6,PIK3C3,…
Cell	Introns and exons	GO: Cellular Component	GO:0010008	endosome membrane	5.188e-14	5.925e-11	2.37e-12	1.805e-11	110	399	RAB22A,RAB8A,AP2A1,AP2A2,EEA1,STX7,VPS18,LAMTOR2,ANXA6,ARF6,RHOB,LAMTOR3,BECN1,SNX3,B2M,CD164,RAB11A,PIP4P1,AP3D1,RAB12,ARL8A,MTMR4,ATP6V0D1,HGS,CHMP1A,RAB11B,AP2M1,AP2S1,TM9SF2,CLCN6,SNX6,CLTA,CLTC,SNX10,ATG9A,SCAMP1,NDFIP2,VPS26A,GOSR2,CHMP2B,TMEM106B,CLIP3,SNX17,CHMP7,LAMTOR1,RAB5A,RAB5C,RAC1,PLEKHB2,RAP2A,RAP2B,CHMP6,CHMP4B,ARL8B,VPS28,ZDHHC2,RABEPK,EPS15,AP5S1,PI4K2A,UBAP1,RPS27A,SPG21,EHD3,…
Cell	Introns and exons	GO: Cellular Component	GO:0000139	Golgi membrane	1.273e-13	1.454e-10	5.593e-12	4.261e-11	168	716	SCYL1,RHBDD2,SYS1,RAB8A,MGAT2,MGAT3,STX18,AP2A1,GOLGA7B,STK24,CUL3,C6orf89,MCFD2,CNIH2,DBNL,BLZF1,ARCN1,ARF1,ARF3,ARL1,USO1,VAMP4,B4GALT2,B3GALNT1,B2M,NAPA,BOK,BSG,AP1M1,VPS51,AP3D1,NOTCH1,RAB12,NRGN,NUCB1,CAV2,CBFA2T3,EBAG9,CDC42,VAPB,VAPA,PDGFA,CYTH2,COPB2,B4GALT6,TRAPPC1,AP1S1,CLTA,CLTB,CLTC,CHST2,TMCO1,MOB4,CHST10,FKRP,NDFIP2,SEC22B,HID1,GOSR2,CLIP3,GORASP2,SEC24C,PPP6C,CSNK1D,TMED9,PRKCI,CNI…
Cell	Introns and exons	GO: Cellular Component	GO:0043005	neuron projection	8.567e-13	9.783e-10	3.623e-11	2.76e-10	247	1194	MAP4,ACHE,MAX,ACTB,GPRIN1,AMIGO1,RAB8A,ADORA1,GRK2,AK1,NLGN2,ULK1,EEA1,STX7,DOC2A,AMFR,GIT1,ANXA5,CNIH2,DBNL,KCNAB2,APBB1,ARF1,ARF4,RHOA,MT3,ATF4,LYNX1,BECN1,ATP2B4,RAB11A,NAP1L4,NAPA,BDNF,NEFM,NEFL,CDK5R1,SYNJ2,ZPR1,EIF2B2,AP3D1,CALM1,NRGN,CALM2,CALM3,CAPZB,CCK,CCNG1,ATP6V0D1,PEBP1,SYNGR1,NEURL1,CDC42,PCP4,CYTH2,TMOD2,CBARP,PFN1,PFN2,CHRM1,MTPN,CPNE6,AP2M1,AP1S1,AP3S1,KIF3B,PIN1,CLTC,CRIPT,LSM4,…
Cell	Introns and exons	GO: Cellular Component	GO:0015630	microtubule cytoskeleton	1.147e-12	1.309e-09	4.676e-11	3.563e-10	235	1125	MKKS,AAMP,MAP1A,MAP4,SCYL1,RAB8A,AKT1,CUL3,LEO1,KCNAB2,APEX1,MT3,CCDC124,RUVBL1,PPP4R2,CFAP20,SSNA1,DYNLL1,ATF4,EIF3A,PEA15,RAB11A,BBS4,NDN,SYNJ2,WRAP73,BYSL,NME1,NPM1,CALM1,CALM2,CALM3,NUCB1,ARL8A,RILPL1,CHAMP1,CCNE1,UNC119,CCT6A,ATP6V0D1,FOPNL,CDC42,CEP170B,PCNA,CHMP1A,VAPA,RAB11B,CETN3,CHD3,OLA1,SRPRB,RPRD1B,TBCB,BOD1,KIF3B,HYPK,CIAO1,CBY1,CLTC,SNX10,SAC3D1,TTLL1,DCAF12,POLR2C,H2AFY,TPGS2,HID1…
Cell	Introns and exons	GO: Cellular Component	GO:0044452	nucleolar part	1.634e-12	1.866e-09	6.435e-11	4.902e-10	34	70	NCL,SNU13,NPM1,GAR1,POLR2E,POLR2F,POLR1C,POLR2H,POLR2K,POLR2L,FBLL1,POLR1D,MPHOSPH10,IMP3,POP7,FBL,ZNRD1,POP5,EIF3L,NOP10,RPP30,NHP2,NOP58,UTP6,POP4,CD3EAP,JMJD6,RRP7A,BOP1,UTP4,PES1,SUMO1,UBTF,NOL6
Cell	Introns and exons	GO: Cellular Component	GO:0043209	myelin sheath	1.776e-12	2.028e-09	6.76e-11	5.15e-10	66	202	ACTB,ACTG1,MIF,AKR1B1,FAM213B,ARF6,TAGLN3,ATP6V1A,ATP6V1B2,NAPG,NAPA,NEFL,NME1,NME2,INA,PEBP1,PRDX1,CDC42,PGAM1,CKB,PITPNA,CLTC,PKM,PPIA,PRKCI,WDR1,RALA,PDCD6IP,RDX,EEF1A1,EEF1A2,ACTR1A,ENO1,RPS27A,EHD3,TUBA1B,TUBB4A,TUBB4B,CCT2,SIRT2,NAPB,CCT5,GNB5,FSCN1,GDI2,STX4,GLUL,STIP1,GNB1,GNB2,TCP1,TPPP,GSTM5,THY1,HRH3,CCT3,UBC,UCHL1,HSPA2,HSPA8,VCP,HSP90AA1,YWHAG,TUBA1A,KCNJ11,LDHB
Cell	Introns and exons	GO: Cellular Component	GO:0097525	spliceosomal snRNP complex	2.761e-12	3.153e-09	1.017e-10	7.749e-10	29	54	CCDC97,LSM2,SNU13,LSM4,SF3B5,PRPF31,ZMAT2,SF3A1,CD2BP2,PRPF8,SF3B6,SNRPB,SNRPB2,SNRPC,SNRPD1,SNRPD2,SNRPD3,LSM8,SNRPE,SNRNP200,SNRPF,SNRPG,SNRPN,LSM3,TXNL4A,SF3B2,PHF5A,LSM6,SF3A2
Cell	Introns and exons	GO: Cellular Component	GO:0030133	transport vesicle	5.414e-12	6.182e-09	1.932e-10	1.472e-09	100	374	RAB8A,AP2A1,SYT13,DOC2A,TPRG1L,MCFD2,ANXA5,CNIH2,ARCN1,MT3,USO1,VAMP4,ATP6V1G2,B2M,RAB11A,BDNF,NRGN,CAV2,ATP6V0D1,PEBP1,SYNGR3,SYNGR1,RAB11B,AIMP1,COPB2,CBARP,CHGA,YIPF2,AP1S1,AP3S1,YIPF1,CLTA,CLTB,CLTC,YIPF3,SCAMP1,ATP6V1G1,SEC22B,GOSR2,SEC24C,TMED9,NRSN1,CNIH3,BLOC1S6,RAB3A,RAB3B,RAB5A,RAB6A,TOR1A,TMED7,SAR1B,CNIH1,COPS4,KLHL12,RABEPK,BET1,PI4K2A,STX1B,SPG21,NRSN2,TRAPPC4,SEC23B,SEC23A,VTI1B,SE…
Cell	Introns and exons	GO: Cellular Component	GO:0033290	eukaryotic 48S preinitiation complex	8.456e-12	9.657e-09	2.926e-10	2.229e-09	14	15	EIF3A,EIF3B,EIF3C,EIF3D,EIF3F,EIF3G,EIF3H,EIF3I,EIF3J,EIF2S1,EIF3L,EIF3M,EIF3K,EIF3E
Cell	Introns and exons	GO: Cellular Component	GO:0097458	neuron part	1.239e-11	1.415e-08	4.062e-10	3.094e-09	299	1545	DPF1,MKKS,MAP1A,MAP4,ACHE,MAX,ACTB,GPRIN1,AMIGO1,RAB8A,ADORA1,GRK2,AK1,NLGN2,ULK1,EEA1,STX7,FBXO45,SYT13,DOC2A,AMFR,TPRG1L,GIT1,ANXA5,CNIH2,ENC1,DBNL,KCNAB2,APBB1,ARF1,ARF4,RHOA,MT3,ATF4,LYNX1,BECN1,ATP2B4,ATP6V1G2,RAB11A,NAP1L4,NAPA,BBS4,NDN,BDNF,NEFM,NEFL,MYO3A,CDK5R1,SYNJ2,ZPR1,EIF2B2,AP3D1,CALM1,NRGN,CALM2,CALM3,CAPZB,CCK,CCNG1,ATP6V0D1,PEBP1,SYNGR3,SYNGR1,NEURL1,CDC42,PCP4,RAB11B,PDE1B,CYTH2…
Cell	Introns and exons	GO: Cellular Component	GO:0022624	proteasome accessory complex	1.245e-11	1.422e-08	4.062e-10	3.094e-09	18	24	PSMC1,PSMC2,PSMC3,PSMC5,PSMC6,PSMD2,PSMD3,PSMD4,PSMD5,PSMD8,PSMD11,PSMD12,PSMD13,PSME1,PSME2,PSMD6,PSME3,SEM1
Cell	Introns and exons	GO: Cellular Component	GO:0042175	nuclear outer membrane-endoplasmic reticulum membrane network	1.62e-11	1.85e-08	5.139e-10	3.915e-09	212	1015	NAT8L,DNAJB9,MEST,STX18,SERINC1,PIP4K2B,NCEH1,DEGS2,AMFR,MCFD2,SPCS1,CNIH2,ANXA7,DEGS1,ARCN1,RHOA,ORMDL2,ASNA1,DDRGK1,BECN1,TTC9B,OST4,SEC11C,TTC9C,DPM2,BNIP1,BOK,NFE2L1,NOTCH1,CDC42,VAPB,VAPA,COPB2,DPM3,SRPRB,OSTC,SELENOK,PIGF,TMEM106C,TMEM38A,ATG9A,TMEM109,TMCO1,MAPK8IP1,DERL1,MBOAT7,RNF185,MPDU1,SEC22B,GOSR2,ATF6B,SEC24C,NUS1,TMED9,HERPUD1,CYB5A,EMC6,MLEC,CYP51A1,SPCS2,PTDSS1,DAD1,DDOST,CNIH3,…
Cell	Introns and exons	GO: Cellular Component	GO:0030532	small nuclear ribonucleoprotein complex	2.222e-11	2.538e-08	6.811e-10	5.189e-09	30	61	CCDC97,LSM2,SNU13,LSM4,SF3B5,PRPF31,ZMAT2,SF3A1,CD2BP2,SLU7,PRPF8,SF3B6,SNRPB,SNRPB2,SNRPC,SNRPD1,SNRPD2,SNRPD3,LSM8,SNRPE,SNRNP200,SNRPF,SNRPG,SNRPN,LSM3,TXNL4A,SF3B2,PHF5A,LSM6,SF3A2
Cell	Introns and exons	GO: Cellular Component	GO:0005912	adherens junction	2.266e-11	2.588e-08	6.811e-10	5.189e-09	119	484	ACTB,ACTG1,CD200,GIT1,ANXA5,ANXA6,ARF1,ARF6,RHOA,RHOB,LAMTOR3,ADAM9,B2M,BSG,NME2,NOTCH1,NPM1,CAV2,CD44,CD81,CDC42,CFL1,ITGB1BP1,PFN1,RPL23,PIK3R2,CLTC,PPIA,PPP1CB,MAPK3,CTNNB1,MAP2K1,KEAP1,TWF1,RAC1,RALA,PDCD6IP,RDX,ARPC5,ARPC3,ACTR3,ACTR2,ARPC2,G3BP1,CTTN,FLOT1,RPL3,RPL4,RPL5,RPL7,RPL7A,RPL8,RPL9,RPL12,RPL18,RPL19,RPL22,RPL27,RPL30,RPL31,RPL37A,RPL38,LIN7C,RPLP0,RPLP1,RPLP2,RPS2,RPS3,RPS5,RPS7,R…
Cell	Introns and exons	GO: Cellular Component	GO:0005789	endoplasmic reticulum membrane	3.786e-11	4.323e-08	1.108e-09	8.445e-09	207	994	NAT8L,DNAJB9,MEST,STX18,SERINC1,PIP4K2B,NCEH1,DEGS2,AMFR,MCFD2,SPCS1,CNIH2,ANXA7,DEGS1,ARCN1,RHOA,ORMDL2,ASNA1,DDRGK1,BECN1,TTC9B,OST4,SEC11C,TTC9C,DPM2,BNIP1,BOK,NFE2L1,NOTCH1,CDC42,VAPB,VAPA,COPB2,DPM3,SRPRB,OSTC,SELENOK,PIGF,TMEM106C,TMEM38A,ATG9A,TMEM109,TMCO1,MAPK8IP1,DERL1,MBOAT7,RNF185,MPDU1,SEC22B,GOSR2,ATF6B,SEC24C,NUS1,TMED9,HERPUD1,CYB5A,EMC6,MLEC,CYP51A1,SPCS2,PTDSS1,DAD1,DDOST,CNIH3,…
Cell	Introns and exons	GO: Cellular Component	GO:0034709	methylosome	4.218e-11	4.817e-08	1.204e-09	9.174e-09	12	12	CLNS1A,WDR77,ERH,PRMT5,SNRPB,SNRPD1,SNRPD2,SNRPD3,SNRPE,SNRPF,SNRPG,PRMT1
Cell	Introns and exons	GO: Cellular Component	GO:0070993	translation preinitiation complex	5.907e-11	6.745e-08	1.606e-09	1.224e-08	14	16	EIF3A,EIF3B,EIF3C,EIF3D,EIF3F,EIF3G,EIF3H,EIF3I,EIF3J,EIF2S1,EIF3L,EIF3M,EIF3K,EIF3E
Cell	Introns and exons	GO: Cellular Component	GO:0005852	eukaryotic translation initiation factor 3 complex	5.907e-11	6.745e-08	1.606e-09	1.224e-08	14	16	EIF3A,EIF3B,EIF3C,EIF3D,EIF3F,EIF3G,EIF3H,EIF3I,EIF3J,EIF3L,EIF3M,EIF3K,COPS5,EIF3E
Cell	Introns and exons	GO: Cellular Component	GO:0071011	precatalytic spliceosome	6.977e-11	7.967e-08	1.853e-09	1.412e-08	17	23	LSM2,SNU13,PLRG1,SF3B5,PRPF31,SF3B6,SNRPD1,SNRPD2,SNRPD3,SNRPE,SNRPG,LSM3,SF3B2,SNRNP27,SNRNP35,PHF5A,PRPF38A
Cell	Introns and exons	GO: Cellular Component	GO:0000151	ubiquitin ligase complex	1.194e-10	1.364e-07	3.1e-09	2.362e-08	77	274	KCTD13,FBXO45,DYRK2,CUL4A,CUL3,AMFR,MED30,ENC1,CBX4,RNF19B,ANAPC16,RNF8,ANAPC2,MED21,MED7,PLRG1,ANAPC13,DCAF12,FBXL15,KBTBD2,RNF14,RNF7,KLHL24,TRPC4AP,DCAF8,RNF40,KEAP1,DDB1,FBXO2,MED24,FBXO25,FBXO9,KBTBD11,RBX1,MED31,KCTD17,RNF2,RNF4,FBXO31,KLHDC8A,KCTD10,KLHL12,TOPORS,CRBN,DCAF7,KLHL26,STUB1,KBTBD7,FZR1,ANAPC7,MED10,DTL,ANAPC11,SKP1,RNF11,DCAF11,CAND1,DCUN1D4,KLHL9,SUGT1,UBE2S,OS9,ELOC,ELOB,KLH…
Cell	Introns and exons	GO: Cellular Component	GO:0005794	Golgi apparatus	1.834e-10	2.095e-07	4.655e-09	3.546e-08	289	1518	ACHE,SCYL1,RHBDD2,SYS1,RAB8A,MGAT2,MGAT3,STX18,AP2A1,GOLGA7B,STK24,CUL3,C6orf89,MCFD2,CNIH2,DBNL,ZNF622,BLZF1,BHLHE40,ARCN1,ARF1,ARF3,ARF4,ARF6,STK16,ARL1,RUVBL1,USO1,PSMG1,PLEKHA3,CHID1,VAMP4,BECN1,B4GALT2,B3GALNT1,B2M,RAB11A,NAPA,C11orf24,NCK1,BNIP1,BOK,BSG,AP1M1,VPS51,AP3D1,NOTCH1,RAB12,NRGN,NUCB1,CAV2,CBFA2T3,CCNA2,PEBP1,ZDHHC22,CD44,EBAG9,CDC42,VAPB,VAPA,PDGFA,AIMP1,CYTH2,COPB2,B4GALT6,TRAPP…
Cell	Introns and exons	GO: Cellular Component	GO:0005686	U2 snRNP	1.956e-10	2.234e-07	4.856e-09	3.7e-08	15	19	CCDC97,SF3B5,SF3A1,SF3B6,SNRPB,SNRPB2,SNRPD1,SNRPD2,SNRPD3,SNRPE,SNRPG,SNRPN,SF3B2,PHF5A,SF3A2
Cell	Introns and exons	GO: Cellular Component	GO:0005783	endoplasmic reticulum	2.437e-10	2.783e-07	5.921e-09	4.511e-08	318	1706	NAT8L,ACHE,DNAJB9,ADORA1,MEST,STX18,SERINC1,PIP4K2B,NCEH1,DEGS2,AMFR,MCFD2,SPCS1,FAM213B,ANXA5,CNIH2,ANXA7,APEX1,DEGS1,ARCN1,RHOA,MT3,USO1,ORMDL2,CNIH4,PSMG1,ASNA1,DDRGK1,BECN1,TTC9B,OST4,B2M,SEC11C,NCK1,TTC9C,DPM2,BNIP1,BOK,NFE2L1,SQSTM1,NOTCH1,TMEM50B,CACNB1,NOL3,NUCB1,CAV2,PEBP1,ZDHHC22,CDC42,VAPB,VAPA,PDGFA,AIMP1,COPB2,DPM3,SRPRB,TRAPPC1,OSTC,SELENOK,PIGF,TMEM106C,SNX10,TMEM38A,TMEM192,ATG9A,…
Cell	Introns and exons	GO: Cellular Component	GO:0070161	anchoring junction	3.023e-10	3.453e-07	7.193e-09	5.48e-08	119	503	ACTB,ACTG1,CD200,GIT1,ANXA5,ANXA6,ARF1,ARF6,RHOA,RHOB,LAMTOR3,ADAM9,B2M,BSG,NME2,NOTCH1,NPM1,CAV2,CD44,CD81,CDC42,CFL1,ITGB1BP1,PFN1,RPL23,PIK3R2,CLTC,PPIA,PPP1CB,MAPK3,CTNNB1,MAP2K1,KEAP1,TWF1,RAC1,RALA,PDCD6IP,RDX,ARPC5,ARPC3,ACTR3,ACTR2,ARPC2,G3BP1,CTTN,FLOT1,RPL3,RPL4,RPL5,RPL7,RPL7A,RPL8,RPL9,RPL12,RPL18,RPL19,RPL22,RPL27,RPL30,RPL31,RPL37A,RPL38,LIN7C,RPLP0,RPLP1,RPLP2,RPS2,RPS3,RPS5,RPS7,R…
Cell	Introns and exons	GO: Cellular Component	GO:0044431	Golgi apparatus part	3.566e-10	4.072e-07	8.311e-09	6.331e-08	192	928	SCYL1,RHBDD2,SYS1,RAB8A,MGAT2,MGAT3,STX18,AP2A1,GOLGA7B,STK24,CUL3,C6orf89,MCFD2,CNIH2,DBNL,BLZF1,ARCN1,ARF1,ARF3,STK16,ARL1,USO1,CHID1,VAMP4,BECN1,B4GALT2,B3GALNT1,B2M,RAB11A,NAPA,NCK1,BOK,BSG,AP1M1,VPS51,AP3D1,NOTCH1,RAB12,NRGN,NUCB1,CAV2,CBFA2T3,EBAG9,CDC42,VAPB,VAPA,PDGFA,CYTH2,COPB2,B4GALT6,TRAPPC1,AP1S1,AP3S1,CBY1,CLTA,CLTB,CLTC,ATG9A,CHST2,TMCO1,MOB4,CHST10,FKRP,SCAMP1,NDFIP2,SEC22B,HID1,G…
Cell	Introns and exons	GO: Cellular Component	GO:0016282	eukaryotic 43S preinitiation complex	3.852e-10	4.399e-07	8.799e-09	6.703e-08	13	15	EIF3A,EIF3B,EIF3C,EIF3D,EIF3F,EIF3G,EIF3H,EIF3I,EIF3J,EIF3L,EIF3M,EIF3K,EIF3E
Cell	Introns and exons	GO: Cellular Component	GO:0015935	small ribosomal subunit	7.124e-10	8.135e-07	1.595e-08	1.215e-07	31	72	NPM1,RPS27L,IMP3,RPS2,RPS3,RPS5,RPS6,RPS7,RPS8,RPS9,RPS10,RPS11,RPS12,RPS13,RPS15,RPS16,RPS17,RPS19,RPS20,RPS21,RPS23,RPS24,RPS25,RPS26,RPS27,RPS27A,RPS28,RPS29,FAU,RACK1,RPSA
Cell	Introns and exons	GO: Cellular Component	GO:0005838	proteasome regulatory particle	2.094e-09	2.391e-06	4.599e-08	3.504e-07	15	21	PSMC1,PSMC2,PSMC3,PSMC5,PSMC6,PSMD2,PSMD3,PSMD4,PSMD5,PSMD8,PSMD11,PSMD12,PSMD13,PSMD6,SEM1
Cell	Introns and exons	GO: Cellular Component	GO:0055029	nuclear DNA-directed RNA polymerase complex	2.408e-09	2.75e-06	5.092e-08	3.879e-07	42	121	LEO1,MED4,EDF1,RPRD1B,POLR2B,POLR2C,POLR2D,POLR2E,POLR2F,POLR2G,POLR1C,POLR2H,POLR2I,POLR2J,POLR2K,POLR2L,CTR9,PSMC5,MED31,POLR1D,ZNRD1,TADA3,MED10,WDR61,POLR3K,KAT2A,CD3EAP,CRCP,TAF7,TAF9,TAF10,TAF11,TAF12,TAF13,GTF2A2,GTF2E2,GTF2F1,GTF2F2,POLR3H,POLR2M,INTS12,SEM1
Cell	Introns and exons	GO: Cellular Component	GO:0000428	DNA-directed RNA polymerase complex	2.408e-09	2.75e-06	5.092e-08	3.879e-07	42	121	LEO1,MED4,EDF1,RPRD1B,POLR2B,POLR2C,POLR2D,POLR2E,POLR2F,POLR2G,POLR1C,POLR2H,POLR2I,POLR2J,POLR2K,POLR2L,CTR9,PSMC5,MED31,POLR1D,ZNRD1,TADA3,MED10,WDR61,POLR3K,KAT2A,CD3EAP,CRCP,TAF7,TAF9,TAF10,TAF11,TAF12,TAF13,GTF2A2,GTF2E2,GTF2F1,GTF2F2,POLR3H,POLR2M,INTS12,SEM1
Cell	Introns and exons	GO: Cellular Component	GO:0044430	cytoskeletal part	4.721e-09	5.392e-06	9.803e-08	7.468e-07	282	1520	MKKS,MAP1A,MAP4,ACTA1,SCYL1,ACTG1,RAB8A,AKT1,CUL3,VPS18,LEO1,DBNL,KCNAB2,APEX1,MT3,CCDC124,RUVBL1,PPP4R2,CFAP20,SSNA1,DYNLL1,ATF4,EIF3A,PEA15,MYBPH,MYL6,RAB11A,BBS4,NDN,NEFM,NEFL,MYO3A,SYNJ2,WRAP73,BYSL,NME1,NME2,NPM1,CALM1,CALM2,CALM3,MYO1H,CAPZA2,CAPZB,ARL8A,RILPL1,CHAMP1,CCNE1,UNC119,CCT6A,ATP6V0D1,INA,FOPNL,CDC42,CEP170B,PCNA,CHMP1A,PCP4,RAB11B,CETN3,CFL1,TMOD2,CHD3,OLA1,SRPRB,RPRD1B,MTPN,TBC…
Cell	Introns and exons	GO: Cellular Component	GO:0061695	transferase complex, transferring phosphorus-containing groups	5.319e-09	6.074e-06	1.085e-07	8.263e-07	67	244	ULK1,LEO1,MED4,BECN1,EDF1,CHRAC1,PAPSS1,CCND2,CCNE1,PCNA,CDK4,CDKN1A,PFKL,PFKM,RPRD1B,PIK3C3,PIK3R2,POLR2B,POLR2C,POLR2D,POLR2E,POLR2F,POLR2G,POLR1C,POLR2H,POLR2I,POLR2J,POLR2K,POLR2L,CTR9,PRKACA,PRKACB,PRKAG1,PRKAR1A,PRKAR1B,PRKAR2B,PSMC5,MED31,CCNQ,POLR1D,ZNRD1,TADA3,MED10,PUF60,SNW1,WDR61,CAB39,POLR3K,KAT2A,CD3EAP,CRCP,TAF7,TAF9,TAF10,TAF11,TAF12,TAF13,GTF2A2,GTF2E2,GTF2F1,GTF2F2,BCCIP,POLE4,P…
Cell	Introns and exons	GO: Cellular Component	GO:0030880	RNA polymerase complex	5.565e-09	6.355e-06	1.115e-07	8.494e-07	42	124	LEO1,MED4,EDF1,RPRD1B,POLR2B,POLR2C,POLR2D,POLR2E,POLR2F,POLR2G,POLR1C,POLR2H,POLR2I,POLR2J,POLR2K,POLR2L,CTR9,PSMC5,MED31,POLR1D,ZNRD1,TADA3,MED10,WDR61,POLR3K,KAT2A,CD3EAP,CRCP,TAF7,TAF9,TAF10,TAF11,TAF12,TAF13,GTF2A2,GTF2E2,GTF2F1,GTF2F2,POLR3H,POLR2M,INTS12,SEM1
Cell	Introns and exons	GO: Cellular Component	GO:0030684	preribosome	7.348e-09	8.391e-06	1.447e-07	1.102e-06	29	70	ZNF622,RRP1,SNU13,NOC4L,WDR74,FBLL1,RSL1D1,MRTO4,MPHOSPH10,IMP3,RPLP0,RPLP1,RPLP2,FBL,RPS7,NOP58,TSR1,UTP6,MAK16,RRS1,RRP7A,BOP1,EBNA1BP2,KRR1,PES1,NOL6,EIF6,UTP3,RPSA
Cell	Introns and exons	GO: Cellular Component	GO:0097526	spliceosomal tri-snRNP complex	7.557e-09	8.63e-06	1.463e-07	1.114e-06	17	28	LSM2,SNU13,LSM4,PRPF31,ZMAT2,CD2BP2,SNRPB,SNRPD1,SNRPD2,SNRPD3,LSM8,SNRPE,SNRPG,SNRPN,LSM3,TXNL4A,LSM6
Cell	Introns and exons	GO: Cellular Component	GO:0030117	membrane coat	8.677e-09	9.909e-06	1.624e-07	1.238e-06	35	95	SCYL1,AP2A1,AP2A2,VPS18,ARCN1,AP1M1,AP3D1,COPB2,AP2M1,AP1S1,AP2S1,AP3S1,CLTA,CLTB,CLTC,NECAP1,SEC24C,TMED7,CHMP4B,AP3S2,EPS15,AP5S1,ARL6,SEC23B,SEC23A,COPZ1,COPG1,SEC31A,VPS11,CHMP2A,AP3M2,TMED3,COPE,VPS33A,CHMP1B
Cell	Introns and exons	GO: Cellular Component	GO:0048475	coated membrane	8.677e-09	9.909e-06	1.624e-07	1.238e-06	35	95	SCYL1,AP2A1,AP2A2,VPS18,ARCN1,AP1M1,AP3D1,COPB2,AP2M1,AP1S1,AP2S1,AP3S1,CLTA,CLTB,CLTC,NECAP1,SEC24C,TMED7,CHMP4B,AP3S2,EPS15,AP5S1,ARL6,SEC23B,SEC23A,COPZ1,COPG1,SEC31A,VPS11,CHMP2A,AP3M2,TMED3,COPE,VPS33A,CHMP1B
Cell	Introns and exons	GO: Cellular Component	GO:0031461	cullin-RING ubiquitin ligase complex	1.032e-08	1.178e-05	1.9e-07	1.448e-06	48	154	KCTD13,FBXO45,CUL4A,CUL3,ENC1,ANAPC16,ANAPC2,PLRG1,ANAPC13,DCAF12,FBXL15,KBTBD2,RNF7,KLHL24,TRPC4AP,DCAF8,KEAP1,DDB1,FBXO2,FBXO25,FBXO9,KBTBD11,RBX1,KCTD17,FBXO31,KLHDC8A,KCTD10,KLHL12,CRBN,DCAF7,KLHL26,KBTBD7,FZR1,ANAPC7,DTL,ANAPC11,SKP1,DCAF11,CAND1,KLHL9,UBE2S,ELOB,KLHL22,TNFAIP1,COMMD1,VHL,FBXO44,KLHL23
Cell	Introns and exons	GO: Cellular Component	GO:0005839	proteasome core complex	1.118e-08	1.277e-05	2.026e-07	1.544e-06	14	20	PSMF1,PSMA2,PSMA4,PSMA5,PSMA6,PSMA7,PSMB1,PSMB2,PSMB3,PSMB4,PSMB5,PSMB6,PSMB7,PSMB10
Cell	Introns and exons	GO: Cellular Component	GO:0034708	methyltransferase complex	1.287e-08	1.47e-05	2.296e-07	1.749e-06	34	92	MAX,ACTB,MEN1,RUVBL1,CLNS1A,WDR77,H2AFY,WTAP,PPP1CA,PPP1CB,PRPF31,RBBP4,RNF2,C17orf49,ERH,PRMT5,KAT8,MCRS1,H2AFY2,WDR82,SNRPB,SNRPD1,SNRPD2,SNRPD3,SNRPE,SNRPF,SNRPG,RUVBL2,DPY30,TAF7,TAF9,CBX5,HDAC2,PRMT1
Cell	Introns and exons	GO: Cellular Component	GO:0005689	U12-type spliceosomal complex	1.602e-08	1.829e-05	2.771e-07	2.111e-06	16	26	SF3B5,SNRNP25,SF3B4,SF3B6,SNRPB,SNRPD1,SNRPD2,SNRPD3,SNRPE,SNRPF,SNRPG,ZMAT5,SF3B2,SNRNP35,PHF5A,ZCRB1
Cell	Introns and exons	GO: Cellular Component	GO:0036452	ESCRT complex	1.602e-08	1.829e-05	2.771e-07	2.111e-06	16	26	HGS,CHMP1A,CHMP2B,CHMP7,CHMP6,CHMP4B,VPS28,UBAP1,VPS25,CHMP3,VPS4A,CHMP2A,SNF8,TSG101,CHMP1B,STAM
Cell	Introns and exons	GO: Cellular Component	GO:0016591	DNA-directed RNA polymerase II, holoenzyme	2.197e-08	2.509e-05	3.745e-07	2.853e-06	35	98	LEO1,MED4,EDF1,RPRD1B,POLR2B,POLR2C,POLR2D,POLR2E,POLR2F,POLR2G,POLR2H,POLR2I,POLR2J,POLR2K,POLR2L,CTR9,PSMC5,MED31,TADA3,MED10,WDR61,KAT2A,TAF7,TAF9,TAF10,TAF11,TAF12,TAF13,GTF2A2,GTF2E2,GTF2F1,GTF2F2,POLR2M,INTS12,SEM1
Cell	Introns and exons	GO: Cellular Component	GO:1903293	phosphatase complex	2.423e-08	2.767e-05	4.01e-07	3.055e-06	23	50	PPP4R2,NCK1,PPP1CA,PPP1CB,PPP1R2,PPP2CA,PPP2CB,PPP2R1A,PPP2R2A,PTPA,PPP2R5B,PPP2R5D,PPP4C,PPP3R1,TOX4,CNEP1R1,WDR82,PPP2R2D,PPP1R9B,PPP1R11,CTDNEP1,PPP1R15B,SHOC2
Cell	Introns and exons	GO: Cellular Component	GO:0008287	protein serine/threonine phosphatase complex	2.423e-08	2.767e-05	4.01e-07	3.055e-06	23	50	PPP4R2,NCK1,PPP1CA,PPP1CB,PPP1R2,PPP2CA,PPP2CB,PPP2R1A,PPP2R2A,PTPA,PPP2R5B,PPP2R5D,PPP4C,PPP3R1,TOX4,CNEP1R1,WDR82,PPP2R2D,PPP1R9B,PPP1R11,CTDNEP1,PPP1R15B,SHOC2
Cell	Introns and exons	GO: Cellular Component	GO:0044463	cell projection part	2.498e-08	2.853e-05	4.076e-07	3.105e-06	218	1139	MKKS,MAP1A,MAP4,GPRIN1,RAB8A,ADORA1,GRK2,AP2A1,AK1,AKT1,NLGN2,EEA1,STX7,ALDOA,AKR1B1,C5orf30,AMFR,ANXA5,CNIH2,KCNAB2,APBB1,ARF4,ARF6,RHOA,MT3,CFAP20,SSNA1,DYNLL1,ATF4,ATP2B4,NAPA,BBS4,BDNF,NEFL,MYO3A,CDK5R1,SYNJ2,SQSTM1,ZPR1,WRAP73,NME1,AP3D1,CALM1,NRGN,CALM2,CALM3,CAPZB,CCK,ATP6V0D1,FOPNL,PEBP1,SYNGR1,NEURL1,CETN3,CFL1,CYTH2,TMOD2,CBARP,PFKM,PFN2,CHRM1,AP2M1,AP1S1,AP3S1,KIF3B,PIK3C3,CBY1,CLTB,CL…
Cell	Introns and exons	GO: Cellular Component	GO:0044432	endoplasmic reticulum part	2.567e-08	2.932e-05	4.129e-07	3.146e-06	224	1177	NAT8L,ACHE,DNAJB9,MEST,STX18,SERINC1,PIP4K2B,NCEH1,DEGS2,AMFR,MCFD2,SPCS1,CNIH2,ANXA7,DEGS1,ARCN1,RHOA,ORMDL2,ASNA1,DDRGK1,BECN1,TTC9B,OST4,B2M,SEC11C,TTC9C,DPM2,BNIP1,BOK,NFE2L1,NOTCH1,CDC42,VAPB,VAPA,PDGFA,COPB2,DPM3,SRPRB,OSTC,SELENOK,PIGF,TMEM106C,TMEM38A,ATG9A,TMEM109,TMCO1,MAPK8IP1,DERL1,MBOAT7,RNF185,MPDU1,SEC22B,MINPP1,GOSR2,ATF6B,PDIA4,SEC24C,NUS1,TMED9,HERPUD1,CYB5A,EMC6,MLEC,CYP51A1,SP…
Cell	Introns and exons	GO: Cellular Component	GO:0036464	cytoplasmic ribonucleoprotein granule	2.697e-08	3.08e-05	4.278e-07	3.259e-06	45	144	BTBD6,ACTB,DDX25,LSM2,NCL,SQSTM1,INA,CDC42,CIRBP,CNOT7,LSM4,NOCT,POLR2D,POLR2G,LSM14A,PSMA2,PSMA4,PSMA6,PSMC2,PSMC3,NSUN2,DDX1,DDX6,RAC1,G3BP1,EIF2S1,EIF4E,RPL28,RPLP0,RPS6,YTHDF2,TUBB,PNRC2,BTBD2,PABPC1,SMN1,SNRPG,LSM1,LSM3,LSM6,DCP2,TUBA1A,KIF3C,CAPRIN1,MARCKS
Cell	Introns and exons	GO: Cellular Component	GO:0031902	late endosome membrane	3.143e-08	3.589e-05	4.916e-07	3.745e-06	37	108	STX7,VPS18,LAMTOR2,ANXA6,RHOB,LAMTOR3,PIP4P1,ARL8A,HGS,ATG9A,NDFIP2,GOSR2,CHMP2B,TMEM106B,LAMTOR1,CHMP6,CHMP4B,ARL8B,VPS28,AP5S1,PIP4P2,VTI1B,LAMTOR5,NSG2,CHMP3,VPS11,VPS4A,SNX16,CHMP2A,TMEM9,MMD,SNF8,TSG101,VPS33A,SLC30A4,RAB7A,CHMP1B
Cell	Introns and exons	GO: Cellular Component	GO:0005770	late endosome	3.539e-08	4.041e-05	5.461e-07	4.16e-06	61	224	RAB22A,STX7,WDR48,VPS18,LAMTOR2,ANXA6,ARF1,RHOB,LAMTOR3,CHID1,RAB11A,SQSTM1,PIP4P1,ARL8A,HGS,PIK3C3,TMEM192,ATG9A,DERL1,NDFIP2,GOSR2,CHMP2B,TMEM106B,CST3,MAPK3,MAP2K1,LAMTOR1,CHMP6,CHMP4B,EXOC8,ARL8B,SDF4,VPS28,AP5S1,SLA2,PIP4P2,VTI1B,VPS26B,LAMTOR5,RAB14,NSG2,VPS35,CHMP3,VPS29,VPS11,VPS4A,MAP1LC3A,SNX16,CHMP2A,TMEM9,MMD,SNF8,TPT1,BACE1,TSG101,HSPA8,VPS33A,SLC30A4,RAB7A,CHMP1B,M6PR
Cell	Introns and exons	GO: Cellular Component	GO:0030120	vesicle coat	5.293e-08	6.045e-05	8.06e-07	6.14e-06	22	48	SCYL1,AP2A1,AP2A2,ARCN1,COPB2,AP2M1,AP1S1,AP2S1,CLTA,CLTB,CLTC,NECAP1,SEC24C,TMED7,EPS15,SEC23B,SEC23A,COPZ1,COPG1,SEC31A,TMED3,COPE
Cell	Introns and exons	GO: Cellular Component	GO:0035770	ribonucleoprotein granule	5.653e-08	6.456e-05	8.495e-07	6.471e-06	46	152	BTBD6,ACTB,DDX25,LSM2,NCL,SQSTM1,INA,CDC42,CIRBP,CNOT7,LSM4,NOCT,POLR2D,POLR2G,LSM14A,PSMA2,PSMA4,PSMA6,PSMC2,PSMC3,NSUN2,DDX1,DDX6,RAC1,G3BP1,EIF2S1,EIF4E,RPL28,RPLP0,RPS6,YTHDF2,TUBB,PNRC2,BTBD2,PABPC1,SMN1,SNRPG,LSM1,LSM3,LSM6,DCP2,TUBA1A,KIF3C,HNRNPA3,CAPRIN1,MARCKS
Cell	Introns and exons	GO: Cellular Component	GO:0005765	lysosomal membrane	9.459e-08	0.000108	1.385e-06	1.055e-05	70	277	AP2A1,AP2A2,STX7,VPS18,LAMTOR2,OSTM1,ANXA6,LAMTOR3,ATP6V1A,ATP6V1B2,ATP6V1C1,ATP6V1E1,CD164,NAPG,PIP4P1,AP1M1,AP3D1,RAB12,ARL8A,ATP6V0D1,AP2M1,AP1S1,AP2S1,CLCN6,CLTA,CLTC,TMEM192,ATP6V1G1,TMEM106B,PSAP,GDAP2,LAMTOR1,RAB2A,RAB5C,RHEB,EEF1A1,EEF1A2,ARL8B,FLOT1,AP5S1,PI4K2A,ATP6V1D,PIP4P2,VTI1B,LAMTOR5,RAB14,SLC48A1,ATP6V1H,RRAGA,VPS35,DNAJC5,GAA,VPS11,GNA11,GNAI1,GNB1,GNB2,TMEM9,DIRC2,MMD,UBA52,HSP…
Cell	Introns and exons	GO: Cellular Component	GO:0098852	lytic vacuole membrane	9.459e-08	0.000108	1.385e-06	1.055e-05	70	277	AP2A1,AP2A2,STX7,VPS18,LAMTOR2,OSTM1,ANXA6,LAMTOR3,ATP6V1A,ATP6V1B2,ATP6V1C1,ATP6V1E1,CD164,NAPG,PIP4P1,AP1M1,AP3D1,RAB12,ARL8A,ATP6V0D1,AP2M1,AP1S1,AP2S1,CLCN6,CLTA,CLTC,TMEM192,ATP6V1G1,TMEM106B,PSAP,GDAP2,LAMTOR1,RAB2A,RAB5C,RHEB,EEF1A1,EEF1A2,ARL8B,FLOT1,AP5S1,PI4K2A,ATP6V1D,PIP4P2,VTI1B,LAMTOR5,RAB14,SLC48A1,ATP6V1H,RRAGA,VPS35,DNAJC5,GAA,VPS11,GNA11,GNAI1,GNB1,GNB2,TMEM9,DIRC2,MMD,UBA52,HSP…
Cell	Introns and exons	GO: Cellular Component	GO:0098796	membrane protein complex	1.092e-07	0.0001247	1.578e-06	1.202e-05	202	1059	SCYL1,AMIGO1,STX18,AP2A1,AP2A2,STX7,AMFR,VPS18,LAMTOR2,SPCS1,CNIH2,KCNAB2,ARCN1,UQCC3,LAMTOR3,VAMP4,ATP1B2,BECN1,ATP6V1A,ATP6V1B2,ATP6V1C1,ATP6V1E1,SNX3,ATP6V1G2,B2M,NAPG,NAPA,BNIP1,AP1M1,AP3D1,CACNB1,CACNB3,CALM1,CALM2,CALM3,ATP6V0D1,CHMP1A,GNG2,COPB2,ATP6V1F,SRPRB,CHRNA2,OSTC,AP2M1,AP1S1,AP2S1,AP3S1,RRAGD,SNX6,PIK3C3,PIK3R2,CLTA,CLTB,CLTC,TOLLIP,DERL1,FKRP,RNF185,ATP6V1G1,SEC22B,VPS26A,GOSR2,PP…
Cell	Introns and exons	GO: Cellular Component	GO:0071541	eukaryotic translation initiation factor 3 complex, eIF3m	1.289e-07	0.0001472	1.821e-06	1.387e-05	8	8	EIF3A,EIF3B,EIF3C,EIF3D,EIF3F,EIF3H,EIF3I,EIF3M
Cell	Introns and exons	GO: Cellular Component	GO:0005687	U4 snRNP	1.291e-07	0.0001475	1.821e-06	1.387e-05	9	10	PRPF31,SNRPB,SNRPD1,SNRPD2,SNRPD3,SNRPE,SNRPF,SNRPG,SNRPN
Cell	Introns and exons	GO: Cellular Component	GO:0048471	perinuclear region of cytoplasm	1.501e-07	0.0001714	2.09e-06	1.592e-05	147	724	ACHE,RHBDD2,AK1,STX7,AKR1B1,AMFR,ANXA6,APBB1,APEX1,ARF1,ARF3,STK16,PTOV1,ARHGAP1,MT3,USO1,EIF3G,BAG1,RAB11A,DPM2,BDNF,CDK5R1,RAB4B,SYNJ2,ZPR1,BYSL,NME1,NME2,NANOS1,ODC1,CAV2,GRASP,CCNG1,NEURL1,CDC5L,CDK4,VAPA,CDKN1A,ITGB1BP1,CHGA,MTPN,TMEM192,TOLLIP,NOCT,MOB4,MAPK8IP1,NRBP1,AKAP5,UBQLN1,BAG5,SELENOM,NDFIP2,SEC24C,CSNK1D,PRKACA,PRKACB,CST3,CYHR1,PRKAR2B,CTNNB1,CTSB,MAP2K1,SERBP1,PLVAP,PSMC3,TWF1,S…
Cell	Introns and exons	GO: Cellular Component	GO:0005815	microtubule organizing center	1.519e-07	0.0001734	2.09e-06	1.592e-05	134	646	MKKS,SCYL1,RAB8A,AKT1,LEO1,APEX1,CCDC124,RUVBL1,PPP4R2,CFAP20,SSNA1,DYNLL1,ATF4,RAB11A,BBS4,NDN,WRAP73,NME1,NPM1,CALM1,CALM2,CALM3,RILPL1,CCNE1,UNC119,ATP6V0D1,FOPNL,CDC42,PCNA,CHMP1A,RAB11B,CETN3,CHD3,OLA1,RPRD1B,BOD1,KIF3B,CBY1,SNX10,SAC3D1,DCAF12,H2AFY,CRMP1,PPP4C,FEZ1,CSNK1D,DYNLL2,PRKACA,PRKACB,PRKAR2B,CTNNB1,MAP2K1,CCP110,PSMB5,CC2D1A,KEAP1,DCTN1,TMUB1,DYNLRB1,PPP2R3C,RAN,RANBP1,PDCD6IP,IFT…
Cell	Introns and exons	GO: Cellular Component	GO:0031410	cytoplasmic vesicle	2.162e-07	0.0002469	2.939e-06	2.239e-05	247	1355	RAB22A,SCYL1,RAB8A,AP2A1,AP2A2,ULK1,EEA1,STX7,ALDOA,SYT13,DOC2A,VPS18,TPRG1L,MCFD2,ANXA5,CNIH2,ANXA6,ANXA7,DBNL,ARCN1,ARF1,ARF6,STK16,ARHGDIG,MT3,USO1,COMMD9,VAMP4,BECN1,ATP6V1B2,ATP6V1C1,SNX3,ATP6V1G2,B2M,RAB11A,BDNF,RAB4B,BSG,SQSTM1,AP1M1,VPS51,NOTCH1,RAB12,NRGN,NUCB1,CAPZB,CAV2,CCT6A,ATP6V0D1,PEBP1,ATG12,SYNGR3,SYNGR1,HGS,PRDX1,EBAG9,CDC42,RAB11B,PDE6D,PDGFA,AIMP1,COPB2,CBARP,CHGA,TP53INP2,YIP…
Cell	Introns and exons	GO: Cellular Component	GO:0097708	intracellular vesicle	2.448e-07	0.0002796	3.289e-06	2.506e-05	247	1357	RAB22A,SCYL1,RAB8A,AP2A1,AP2A2,ULK1,EEA1,STX7,ALDOA,SYT13,DOC2A,VPS18,TPRG1L,MCFD2,ANXA5,CNIH2,ANXA6,ANXA7,DBNL,ARCN1,ARF1,ARF6,STK16,ARHGDIG,MT3,USO1,COMMD9,VAMP4,BECN1,ATP6V1B2,ATP6V1C1,SNX3,ATP6V1G2,B2M,RAB11A,BDNF,RAB4B,BSG,SQSTM1,AP1M1,VPS51,NOTCH1,RAB12,NRGN,NUCB1,CAPZB,CAV2,CCT6A,ATP6V0D1,PEBP1,ATG12,SYNGR3,SYNGR1,HGS,PRDX1,EBAG9,CDC42,RAB11B,PDE6D,PDGFA,AIMP1,COPB2,CBARP,CHGA,TP53INP2,YIP…
Cell	Introns and exons	GO: Cellular Component	GO:0030662	coated vesicle membrane	4.206e-07	0.0004804	5.586e-06	4.255e-05	42	142	SCYL1,AP2A1,AP2A2,MCFD2,CNIH2,DBNL,ARCN1,USO1,B2M,AP1M1,NRGN,COPB2,AP2M1,AP1S1,AP2S1,CLTA,CLTB,CLTC,SEC22B,GOSR2,NECAP1,SEC24C,CNIH3,RAB3A,TMED7,SAR1B,CNIH1,EPS15,SEC23B,SEC23A,VTI1B,SEC13,COPZ1,COPG1,SEC31A,DNAJC5,VAMP2,TMED3,SEC23IP,COPE,HSPA8,TMEM199
Cell	Introns and exons	GO: Cellular Component	GO:0005682	U5 snRNP	6.006e-07	0.0006859	7.884e-06	6.006e-05	11	16	CD2BP2,PRPF8,SNRPB,SNRPD1,SNRPD2,SNRPD3,SNRPE,SNRNP200,SNRPG,SNRPN,TXNL4A
Cell	Introns and exons	GO: Cellular Component	GO:0005885	Arp2/3 protein complex	6.227e-07	0.0007111	7.99e-06	6.087e-05	9	11	ARPC5,ARPC4,ARPC3,ACTR3,ACTR2,ARPC2,ARPC1A,ACTR3B,ARPC5L
Cell	Introns and exons	GO: Cellular Component	GO:0000815	ESCRT III complex	6.227e-07	0.0007111	7.99e-06	6.087e-05	9	11	CHMP1A,CHMP2B,CHMP7,CHMP6,CHMP4B,CHMP3,VPS4A,CHMP2A,CHMP1B
Cell	Introns and exons	GO: Cellular Component	GO:0030659	cytoplasmic vesicle membrane	6.579e-07	0.0007514	8.348e-06	6.36e-05	109	513	RAB22A,SCYL1,RAB8A,AP2A1,AP2A2,ULK1,DOC2A,MCFD2,CNIH2,ANXA7,DBNL,ARCN1,USO1,B2M,RAB11A,BSG,AP1M1,NRGN,CAV2,ATP6V0D1,ATG12,SYNGR3,SYNGR1,RAB11B,PDE6D,COPB2,CBARP,CHGA,AP2M1,AP1S1,AP2S1,AP3S1,PIK3C3,CLTA,CLTB,CLTC,SNX15,ATG5,SCAMP1,SEC22B,GOSR2,NECAP1,SEC24C,CALY,SNX17,CNIH3,RAB3A,RAB5A,RALA,TOR1A,TMED7,SAR1B,CNIH1,AP3S2,EPS15,PI4K2A,RPS27A,SEC23B,SEC23A,VTI1B,SEC13,FLOT2,APPBP2,COPZ1,COPG1,SEC31A,…
Cell	Introns and exons	GO: Cellular Component	GO:0031201	SNARE complex	6.674e-07	0.0007622	8.375e-06	6.38e-05	22	54	STX18,STX7,VAMP4,NAPG,NAPA,BNIP1,SEC22B,GOSR2,BLOC1S6,STX6,BET1,BET1L,SNAP47,STX1B,VTI1B,YKT6,NAPB,CPLX2,CPLX1,STX4,VAMP2,STX12
Cell	Introns and exons	GO: Cellular Component	GO:0005874	microtubule	6.865e-07	0.000784	8.522e-06	6.492e-05	94	426	MAP1A,MAP4,CUL3,KCNAB2,MT3,CFAP20,DYNLL1,EIF3A,RAB11A,SYNJ2,BYSL,CALM1,CALM2,CALM3,CCT6A,CEP170B,SRPRB,TBCB,KIF3B,TTLL1,TPGS2,HID1,FEZ1,CSNK1D,DYNLL2,MAP2K1,TTLL3,DCTN1,RASSF5,DYNLRB1,TPGS1,HAUS2,ACTR1B,ACTR1A,DNAL4,DYNC1LI1,SPRY2,MAP9,MAP6D1,APC2,KATNB1,KATNAL1,ATAT1,ARL6,TUBA1B,TUBB4A,TUBB4B,FKBP4,APPBP2,DCTN2,NICN1,TUBB,CCT4,CCT2,MAPRE1,SIRT2,CCT5,DYNC2LI1,CCT8,NUDC,SELENOS,NEK6,TUBG2,HSPH1,MA…
Cell	Introns and exons	GO: Cellular Component	GO:0030424	axon	7.035e-07	0.0008034	8.638e-06	6.581e-05	118	567	ACHE,ACTB,AMIGO1,ADORA1,GRK2,EEA1,STX7,ANXA5,KCNAB2,APBB1,RHOA,MT3,RAB11A,NAPA,BDNF,NEFM,NEFL,CDK5R1,SYNJ2,ZPR1,EIF2B2,AP3D1,NRGN,CCK,ATP6V0D1,PEBP1,SYNGR1,PCP4,PFN2,CHRM1,MTPN,CPNE6,AP2M1,AP1S1,AP3S1,KIF3B,CLTC,EPN1,MAPK8IP1,SCAMP1,PPP2CA,FEZ1,CST3,SDC3,MAP2K1,KLHL24,RNF40,BLOC1S6,PARD6A,STMN3,RAB3A,RAB5A,RANBP1,RANGAP1,TPGS1,RNF6,EIF4G2,STX6,AP3S2,RPL26,BLOC1S4,KATNB1,ATAT1,TUBB4A,FKBP1A,FKBP4,…
Cell	Introns and exons	GO: Cellular Component	GO:0005694	chromosome	7.172e-07	0.000819	8.663e-06	6.6e-05	179	941	SEH1L,H2AFV,ACTB,MEN1,PARP1,HIST1H4D,ALDOA,SMARCA5,ZBTB4,ENC1,HAT1,APEX1,MBD3,RUVBL1,CCAR2,DYNLL1,CENPX,SFR1,BANF1,BUD31,NSMCE1,RNF8,CHRAC1,CHAMP1,CCND2,PRDX1,CDC5L,BUB3,PCNA,CDK4,CHMP1A,CENPB,TERF2IP,BOD1,TFPT,MIS12,GAR1,NABP2,CLTC,PLRG1,EXOSC4,ASF1A,BRMS1,INO80E,EXOSC9,POLR2B,H2AFY,NR1D1,PPP1CA,PPP1CB,PPP1R7,PPP2CA,PPP2CB,PPP2R1A,KLHDC3,CTR9,SS18L1,CTNNB1,TEN1,NSMCE4A,APTX,RNF40,DCTN1,DDB1,DDX6…
Cell	Introns and exons	GO: Cellular Component	GO:0005732	small nucleolar ribonucleoprotein complex	7.206e-07	0.000823	8.663e-06	6.6e-05	13	22	SNU13,GAR1,FBLL1,MPHOSPH10,FBL,POP5,NOP10,NHP2,NOP58,SNRPF,SNRPG,POP4,LSM6
Cell	Introns and exons	GO: Cellular Component	GO:0016604	nuclear body	7.538e-07	0.0008608	8.967e-06	6.831e-05	83	364	MAGOH,HIPK1,MAX,APBB1,APEX1,CBX4,SQSTM1,ZPR1,NPM1,CDC5L,NOLC1,TP53INP2,SCNM1,GAR1,CBY1,PIN1,TOLLIP,PLRG1,WTAP,PPP1R8,CTR9,SS18L1,PRKACA,CHTOP,PRPF31,FBLL1,EIF4A3,DDX1,RBM8A,THRAP3,TRIM27,THAP1,HIPK3,GEMIN7,RNF2,RNF4,RNF6,ALYREF,USPL1,TOPORS,PSPC1,RPA1,FBL,SAP18,SMNDC1,NSRP1,ARL6IP4,CD2BP2,NOP10,THOC7,SRSF3,SRSF4,POLDIP3,RNF34,SLU7,THOC3,PRPF8,SKIL,NHP2,NOP58,SMN1,SUMO3,SNRPC,WBP11,NEK6,AK6,PHAX,S…
Cell	Introns and exons	GO: Cellular Component	GO:0005869	dynactin complex	8.653e-07	0.0009882	1.019e-05	7.761e-05	8	9	DCTN1,ACTR1B,ACTR1A,DCTN2,DCTN6,DCTN5,ACTR10,DCTN3
Cell	Introns and exons	GO: Cellular Component	GO:0012506	vesicle membrane	9.958e-07	0.001137	1.16e-05	8.841e-05	112	535	RAB22A,SCYL1,RAB8A,AP2A1,AP2A2,ULK1,DOC2A,MCFD2,CNIH2,ANXA7,DBNL,ARCN1,USO1,B2M,RAB11A,NCK1,BSG,AP1M1,NRGN,CAV2,ATP6V0D1,ATG12,SYNGR3,SYNGR1,RAB11B,PDE6D,COPB2,CBARP,CHGA,AP2M1,AP1S1,AP2S1,AP3S1,PIK3C3,CLTA,CLTB,CLTC,SNX15,ATG5,SCAMP1,SEC22B,GOSR2,NECAP1,SEC24C,CALY,SNX17,CNIH3,RAB3A,RAB5A,RALA,TOR1A,TMED7,SAR1B,CNIH1,AP3S2,EPS15,PI4K2A,RPS27A,SEC23B,SEC23A,VTI1B,SEC13,FLOT2,APPBP2,COPZ1,COPG1,SE…
Cell	Introns and exons	GO: Cellular Component	GO:0005813	centrosome	1.152e-06	0.001316	1.329e-05	0.0001013	106	501	MKKS,RAB8A,LEO1,APEX1,PPP4R2,CFAP20,SSNA1,DYNLL1,RAB11A,BBS4,NDN,WRAP73,NME1,NPM1,CALM1,CALM2,CALM3,RILPL1,CCNE1,UNC119,ATP6V0D1,FOPNL,PCNA,CETN3,CHD3,OLA1,RPRD1B,KIF3B,SNX10,SAC3D1,DCAF12,H2AFY,FEZ1,CSNK1D,DYNLL2,PRKACA,PRKACB,PRKAR2B,CTNNB1,CCP110,PSMB5,DCTN1,DYNLRB1,PPP2R3C,RAN,RANBP1,IFT57,TPGS1,ZNF322,MZT1,HAUS2,NUBP2,ACTR1B,ACTR1A,RIC8B,FBXO31,DYNC1LI1,TXNDC9,TOPORS,FLOT1,KATNB1,CCDC38,ATP6…
Cell	Introns and exons	GO: Cellular Component	GO:0046540	U4/U6 x U5 tri-snRNP complex	1.452e-06	0.001658	1.658e-05	0.0001263	13	23	LSM2,SNU13,PRPF31,ZMAT2,CD2BP2,SNRPB,SNRPD2,LSM8,SNRPE,SNRPN,LSM3,TXNL4A,LSM6
Cell	Introns and exons	GO: Cellular Component	GO:0005665	DNA-directed RNA polymerase II, core complex	1.493e-06	0.001705	1.688e-05	0.0001286	11	17	POLR2B,POLR2C,POLR2D,POLR2E,POLR2F,POLR2G,POLR2H,POLR2I,POLR2J,POLR2K,POLR2L
Cell	Introns and exons	GO: Cellular Component	GO:0036477	somatodendritic compartment	1.913e-06	0.002184	2.141e-05	0.0001631	165	867	ACHE,MAX,AMIGO1,RAB8A,ADORA1,GRK2,NLGN2,ULK1,AMFR,ANXA5,CNIH2,ENC1,DBNL,APBB1,ARF4,MT3,LYNX1,BECN1,NAP1L4,NDN,BDNF,CDK5R1,ZPR1,NRGN,CAPZB,CCK,CCNG1,PEBP1,NEURL1,CDC42,PDE1B,CHRM1,CPNE6,CRIPT,MOB4,PMM1,MAPK8IP1,AKAP5,FXR2,ZDHHC5,NR1D1,CRMP1,PPP1CA,PPP1R2,PPP5C,FEZ1,CSNK1E,CST3,PRKAR2B,CTNNB1,NRSN1,MAP2K1,KLHL24,LZTS3,EIF4A3,CNIH3,FBXO2,PARD6A,PURA,RBM8A,RAB1A,RAB2A,RAB5A,DNMT1,RANGAP1,IFT57,MAGOHB…
Cell	Introns and exons	GO: Cellular Component	GO:0005793	endoplasmic reticulum-Golgi intermediate compartment	2.033e-06	0.002322	2.255e-05	0.0001718	33	106	SCYL1,MCFD2,CNIH2,CNIH4,NUCB1,SEC22B,GOSR2,CSNK1D,TMED9,CNIH3,RAB2A,TMED5,TMED7,CNIH1,BET1,SEC23B,CCDC115,YKT6,ERGIC3,YIF1A,SURF4,MYDGF,LMAN2,GOLGA2,RER1,TMED3,SEC23IP,CHP1,RGMB,HMGB1,GORASP1,TMEM199,RAB1B
Cell	Introns and exons	GO: Cellular Component	GO:0030135	coated vesicle	2.824e-06	0.003225	3.101e-05	0.0002363	59	241	SCYL1,RAB8A,AP2A1,AP2A2,VPS18,MCFD2,CNIH2,DBNL,ARCN1,ARF1,USO1,SNX3,B2M,AP1M1,NRGN,COPB2,CPNE6,AP2M1,AP1S1,AP2S1,CLTA,CLTB,CLTC,SCAMP1,SEC22B,GOSR2,NECAP1,SEC24C,TMED9,CNIH3,RAB3A,TMED7,SAR1B,CNIH1,KLHL12,STX6,EPS15,SPG21,HAX1,SEC23B,SEC23A,VTI1B,SEC13,COPZ1,COPG1,SEC31A,CCDC115,RAB14,DNAJC5,VPS11,VAMP2,GOLGA2,TMED3,SEC23IP,COPE,HSPA8,VPS33A,TMEM199,GOPC
Cell	Introns and exons	GO: Cellular Component	GO:0016607	nuclear speck	4.396e-06	0.00502	4.781e-05	0.0003643	51	201	MAGOH,HIPK1,APBB1,APEX1,CBX4,NPM1,CDC5L,SCNM1,CBY1,PIN1,PLRG1,WTAP,PPP1R8,CTR9,PRKACA,CHTOP,PRPF31,EIF4A3,RBM8A,THRAP3,ALYREF,TOPORS,PSPC1,SAP18,SMNDC1,NSRP1,ARL6IP4,CD2BP2,THOC7,SRSF3,SRSF4,POLDIP3,RNF34,SLU7,THOC3,PRPF8,WBP11,NEK6,SF3A3,PRPF19,PHF5A,THAP7,WBP4,HIF1A,U2AF1L4,U2AF2,U2AF1,SUMO1,TFIP11,LMNA,SF3A2
Cell	Introns and exons	GO: Cellular Component	GO:0042470	melanosome	4.793e-06	0.005473	5.115e-05	0.0003897	32	105	ANXA6,ATP6V1B2,ATP6V1G2,BSG,SYNGR1,PRDX1,CLTC,SEC22B,PDIA4,CTSB,CTSD,RAB1A,RAB2A,RAB5A,RAB5C,RAC1,RAN,PDCD6IP,TMEM33,FLOT1,RPN1,SDCBP,CCT4,DNAJC5,ERP29,HSPA8,HSP90AA1,HSP90AB1,YWHAB,YWHAE,YWHAZ,RAB7A
Cell	Introns and exons	GO: Cellular Component	GO:0048770	pigment granule	4.793e-06	0.005473	5.115e-05	0.0003897	32	105	ANXA6,ATP6V1B2,ATP6V1G2,BSG,SYNGR1,PRDX1,CLTC,SEC22B,PDIA4,CTSB,CTSD,RAB1A,RAB2A,RAB5A,RAB5C,RAC1,RAN,PDCD6IP,TMEM33,FLOT1,RPN1,SDCBP,CCT4,DNAJC5,ERP29,HSPA8,HSP90AA1,HSP90AB1,YWHAB,YWHAE,YWHAZ,RAB7A
Cell	Introns and exons	GO: Cellular Component	GO:0030687	preribosome, large subunit precursor	5.068e-06	0.005787	5.358e-05	0.0004082	13	25	ZNF622,RRP1,WDR74,MRTO4,RPLP0,RPLP1,RPLP2,MAK16,RRS1,BOP1,EBNA1BP2,PES1,EIF6
Cell	Introns and exons	GO: Cellular Component	GO:0031595	nuclear proteasome complex	5.728e-06	0.006541	6.001e-05	0.0004572	7	8	PSMC1,PSMC2,PSMC3,PSMC5,PSMC6,PSMD12,UBQLN4
Cell	Introns and exons	GO: Cellular Component	GO:0005736	DNA-directed RNA polymerase I complex	6.258e-06	0.007147	6.497e-05	0.000495	9	13	POLR2E,POLR2F,POLR1C,POLR2H,POLR2K,POLR2L,POLR1D,ZNRD1,CD3EAP
Cell	Introns and exons	GO: Cellular Component	GO:0034715	pICln-Sm protein complex	7.112e-06	0.008122	7.317e-05	0.0005574	6	6	CLNS1A,SNRPD1,SNRPD2,SNRPD3,SNRPE,SNRPF
Cell	Introns and exons	GO: Cellular Component	GO:0044427	chromosomal part	9.033e-06	0.01032	9.21e-05	0.0007017	157	839	SEH1L,H2AFV,ACTB,MEN1,PARP1,HIST1H4D,ALDOA,SMARCA5,ENC1,HAT1,APEX1,MBD3,RUVBL1,CCAR2,DYNLL1,CENPX,SFR1,BUD31,NSMCE1,RNF8,CHRAC1,CHAMP1,CCND2,PRDX1,CDC5L,BUB3,PCNA,CDK4,CENPB,TERF2IP,BOD1,TFPT,MIS12,GAR1,NABP2,CLTC,PLRG1,EXOSC4,ASF1A,BRMS1,INO80E,POLR2B,H2AFY,NR1D1,PPP1CA,PPP1CB,PPP2CA,PPP2CB,PPP2R1A,KLHDC3,CTR9,SS18L1,CTNNB1,TEN1,NSMCE4A,APTX,RNF40,DCTN1,DDB1,DDX6,HP1BP3,TOX4,TIPIN,ZMIZ2,PURA,PUR…
Cell	Introns and exons	GO: Cellular Component	GO:0030904	retromer complex	1.13e-05	0.0129	0.0001142	0.0008697	12	23	SNX3,SNX6,VPS26A,DCTN1,TRIM27,VPS26B,VPS35,SNX1,SNX2,VPS29,SNX5,RAB7A
Cell	Introns and exons	GO: Cellular Component	GO:0031248	protein acetyltransferase complex	1.325e-05	0.01513	0.0001311	0.0009985	30	100	ACTB,RUVBL1,DR1,ELP3,ELP2,JADE1,KAT8,MCRS1,TADA3,KAT5,NAA50,NAA38,TADA1,KAT2A,RUVBL2,DMAP1,TAF7,TAF9,TAF10,TAF12,USP22,JADE2,KAT7,MEAF6,POLE4,ENY2,ATXN7L3,YEATS4,NAA30,MSL3P1
[truncated: 1,369 more rows]
