# Supplementary material for: Single-nucleus and single-cell transcriptomes compared in matched cortical cell types
Source: PLoS One. 2018 Dec 26;13(12):e0209648. doi: 10.1371/journal.pone.0209648 (PMC6306246; doi:10.1371/journal.pone.0209648)
Supplement: S5 Table — (XLSX) [file pone.0209648.s010.xlsx]

## Sheet: S5_Table
Cre-line	L4 Arf5	L5 Chrna6	L5a Batf3	L5a Hsd11b1	L5b Cdh13	L5b Tph2	L6a Car12	L6a Mgp	L6a Sla	Pvalb Wt1	Sst Cbln4
Chrna2	0	0	1	0	0	0	0	0	0	0	0
Chrna2_Pvalb	0	0	0	0	0	0	0	0	0	0	2
Gad2	0	0	0	0	0	0	0	0	0	4	5
Nkx2	0	0	0	0	0	0	0	0	0	1	0
Nos1	0	0	0	1	0	0	0	0	0	1	0
Nr5a1	9	0	1	6	0	0	0	0	0	0	0
Ntsr1	1	0	0	2	0	0	0	0	0	0	0
Pvalb	0	0	0	0	0	0	1	0	0	18	0
Rbp4	1	5	27	40	21	23	2	0	0	0	1
Rorb	1	0	0	0	0	0	0	0	0	0	0
Scnn1a	0	0	1	13	0	0	0	0	0	0	0
Scnn1a-Tg2	0	0	0	2	0	0	0	0	0	0	0
Scnn1a-Tg3	16	0	0	13	0	0	0	0	0	0	0
Sim1	3	0	0	13	0	0	0	0	1	0	0
Slc17a6	0	0	0	1	0	0	0	0	0	0	0
Slc17a7	10	0	4	1	2	0	9	7	5	0	0
Slc17a8	0	1	0	1	0	0	0	0	2	1	0
Slc32a1	0	0	0	0	0	0	0	0	0	6	10
Snap25	42	3	14	21	5	4	14	14	15	0	4
Sst	0	0	0	0	0	0	0	0	0	0	1
Tlx3	4	0	2	11	0	0	0	0	0	0	0
Trib2_Snap25	1	0	0	2	0	0	0	0	0	0	0
Vipr2	0	0	0	2	1	0	0	0	0	1	0
Virally labeled wild-type	2	0	0	4	0	0	0	0	0	0	0
